# Supplementary material for: Data and Supplemental information for predicting the thermodynamic stability of perovskite oxides using machine learning models
Source: Data Brief. 2018 May 8;19:261–3. doi: 10.1016/j.dib.2018.05.007 (PMC5992996; doi:10.1016/j.dib.2018.05.007)
Supplement: Supplementary file 3 — Supplementary material [file mmc2.xlsx]

## Sheet: DFT Calculated Dataset
Material Composition	A site #1	A site #2	A site #3	B site #1	B site #2	B site #3	X site	Number of elements	energy_above_hull (meV/atom)	formation_energy (eV/atom)
Ba1Sr7V8O24	Ba	Sr		V			O	4	29.7477	-2.11333
Ba2Bi2Pr4Co8O24	Ba	Bi	Pr	Co			O	5	106.702	-1.31186
Ba2Ca6Fe8O24	Ba	Ca		Fe			O	4	171.608	-1.43561
Ba2Cd2Pr4Ni8O24	Ba	Cd	Pr	Ni			O	5	284.898	-0.868639
Ba2Dy6Fe8O24	Ba	Dy		Fe			O	4	270.008	-1.74681
Ba2Gd6Fe8O24	Ba	Gd		Fe			O	4	70.9734	-1.90326
Ba2Ho6Fe8O24	Ba	Ho		Fe			O	4	291.385	-1.73065
Ba2La6Co8O24	Ba	La		Co			O	4	59.635	-1.66354
Ba2La6Cr8O24	Ba	La		Cr			O	4	16.6684	-2.24434
Ba2La6Fe8O24	Ba	La		Fe			O	4	0	-2.00351
Ba2La6Ga8O24	Ba	La		Ga			O	4	94.5062	-2.14201
Ba2La6Mn8O24	Ba	La		Mn			O	4	43.3637	-2.05858
Ba2La6Ni8O24	Ba	La		Ni			O	4	162.309	-1.33504
Ba2La6Sc8O24	Ba	La		Sc			O	4	14.0944	-3.00209
Ba2La6Ti8O24	Ba	La		Ti			O	4	14.8101	-2.8304
Ba2La6V8O24	Ba	La		V			O	4	53.852	-2.35216
Ba2Mg6Fe8O24	Ba	Mg		Fe			O	4	515.805	-1.01491
Ba2Nd6Fe8O24	Ba	Nd		Fe			O	4	132.815	-1.81995
Ba2Pr6Co8O24	Ba	Pr		Co			O	4	62.494	-1.60742
Ba2Pr6Cr8O24	Ba	Pr		Cr			O	4	33.655	-2.12597
Ba2Pr6Fe8O24	Ba	Pr		Fe			O	4	58.8853	-1.88172
Ba2Pr6Ga8O24	Ba	Pr		Ga			O	4	155.465	-2.02267
Ba2Pr6Mn8O24	Ba	Pr		Mn			O	4	51.309	-2.00314
Ba2Pr6Ni8O24	Ba	Pr		Ni			O	4	162.892	-1.2819
Ba2Pr6Sc8O24	Ba	Pr		Sc			O	4	65.985	-2.89617
Ba2Pr6Ti8O24	Ba	Pr		Ti			O	4	10.1745	-2.75549
Ba2Pr6V8O24	Ba	Pr		V			O	4	18.9735	-2.28241
Ba2Sm6Fe8O24	Ba	Sm		Fe			O	4	178.236	-1.79498
Ba2Sn2Pr4Ni8O24	Ba	Sn	Pr	Ni			O	5	276.34	-1.03351
Ba2Sr6Co8O24	Ba	Sr		Co			O	4	106.746	-1.21071
Ba2Sr6Fe4Co4O24	Ba	Sr		Fe	Co		O	5	109.489	-1.3406
Ba2Sr6Fe4Ni4O24	Ba	Sr		Fe	Ni		O	5	183.271	-1.14371
Ba2Sr6Fe6Co2O24	Ba	Sr		Fe	Co		O	5	105.722	-1.41068
Ba2Sr6Fe6Ni2O24	Ba	Sr		Fe	Ni		O	5	135.954	-1.31463
Ba2Sr6Fe7Co1O24	Ba	Sr		Fe	Co		O	5	113.061	-1.43325
Ba2Sr6Fe7Ni1O24	Ba	Sr		Fe	Ni		O	5	110.286	-1.39937
Ba2Sr6Fe8O24	Ba	Sr		Fe			O	4	89.503	-1.47923
Ba2Sr6Mn1Fe7O24	Ba	Sr		Mn	Fe		O	5	102.775	-1.49147
Ba2Sr6Mn2Fe6O24	Ba	Sr		Mn	Fe		O	5	96.036	-1.51966
Ba2Sr6Mn4Fe4O24	Ba	Sr		Mn	Fe		O	5	86.6998	-1.56302
Ba2Sr6Mn8O24	Ba	Sr		Mn			O	4	113.886	-1.59702
Ba2Sr6Ni8O24	Ba	Sr		Ni			O	4	258.828	-0.801693
Ba2Sr6V8O24	Ba	Sr		V			O	4	42.1335	-2.10067
Ba2Y6Co8O24	Ba	Y		Co			O	4	113.483	-1.64397
Ba2Y6Cr8O24	Ba	Y		Cr			O	4	101.756	-2.16396
Ba2Y6Fe8O24	Ba	Y		Fe			O	4	84.729	-1.91336
Ba2Y6Ga8O24	Ba	Y		Ga			O	4	184.387	-2.06677
Ba2Y6Mn8O24	Ba	Y		Mn			O	4	91.106	-2.02961
Ba2Y6Ni8O24	Ba	Y		Ni			O	4	152.571	-1.38115
Ba2Y6Sc8O24	Ba	Y		Sc			O	4	94.6026	-2.93909
Ba2Y6Ti8O24	Ba	Y		Ti			O	4	66.5012	-2.78175
Ba2Y6V8O24	Ba	Y		V			O	4	33.0048	-2.36963
Ba3Bi1Pr4Co8O24	Ba	Bi	Pr	Co			O	5	109.033	-1.37296
Ba3Bi4La1Fe8O24	Ba	Bi	La	Fe			O	5	171.957	-1.18079
Ba3Cd1Pr4Ni8O24	Ba	Cd	Pr	Ni			O	5	257.076	-0.967393
Ba3Cd4La1Fe8O24	Ba	Cd	La	Fe			O	5	258.665	-1.00943
Ba3Sn1Pr4Ni8O24	Ba	Sn	Pr	Ni			O	5	263.84	-1.04763
Ba3Sn4La1Fe8O24	Ba	Sn	La	Fe			O	5	285.948	-1.23069
Ba3Sr3La2Mn1Fe7O24	Ba	Sr	La	Mn	Fe		O	6	0	-2.22452
Ba4Ba4Mn2Fe6O24	Ba	Ba		Mn	Fe		O	5	271.907	-0.93127
Ba4Bi4Fe8O24	Ba	Bi		Fe			O	4	187.391	-1.09309
Ba4Bi4Zr7Fe1O24	Ba	Bi		Zr	Fe		O	5	138.893	-2.19333
Ba4Ca4Co4Ni4O24	Ba	Ca		Co	Ni		O	5	296.096	-0.941304
Ba4Ca4Co6Ni2O24	Ba	Ca		Co	Ni		O	5	247.685	-1.03977
Ba4Ca4Co7Ni1O24	Ba	Ca		Co	Ni		O	5	212.757	-1.09973
Ba4Ca4Fe1Co7O24	Ba	Ca		Fe	Co		O	5	187.894	-1.18199
Ba4Ca4Fe1Ni7O24	Ba	Ca		Fe	Ni		O	5	332.212	-0.817964
Ba4Ca4Fe2Co6O24	Ba	Ca		Fe	Co		O	5	205.564	-1.1967
Ba4Ca4Fe2Ni6O24	Ba	Ca		Fe	Ni		O	5	317.357	-0.902577
Ba4Ca4Fe8O24	Ba	Ca		Fe			O	4	163.186	-1.41363
Ba4Ca4Mn1Co7O24	Ba	Ca		Mn	Co		O	5	180.661	-1.2068
Ba4Ca4Mn1Ni7O24	Ba	Ca		Mn	Ni		O	5	349.605	-0.823979
Ba4Ca4Mn2Co6O24	Ba	Ca		Mn	Co		O	5	197.124	-1.24029
Ba4Ca4Mn2Ni6O24	Ba	Ca		Mn	Ni		O	5	346.088	-0.920662
Ba4Ca4Mn4Co4O24	Ba	Ca		Mn	Co		O	5	195.673	-1.34044
Ba4Ca4Mn4Ni4O24	Ba	Ca		Mn	Ni		O	5	313.723	-1.12228
Ba4Ca4Mn6Co2O24	Ba	Ca		Mn	Co		O	5	198.593	-1.43212
Ba4Ca4Mn6Fe2O24	Ba	Ca		Mn	Fe		O	5	192.01	-1.50346
Ba4Ca4Mn6Ni2O24	Ba	Ca		Mn	Ni		O	5	234.969	-1.34569
Ba4Ca4Mn7Co1O24	Ba	Ca		Mn	Co		O	5	206.61	-1.47141
Ba4Ca4Mn7Fe1O24	Ba	Ca		Mn	Fe		O	5	192.713	-1.51769
Ba4Ca4Mn7Ni1O24	Ba	Ca		Mn	Ni		O	5	213.333	-1.43966
Ba4Ca4Ni4Co4O24	Ba	Ca		Ni	Co		O	5	330.94	-0.90646
Ba4Ca4Ni6Co2O24	Ba	Ca		Ni	Co		O	5	364.707	-0.822638
Ba4Ca4Ni7Co1O24	Ba	Ca		Ni	Co		O	5	354.738	-0.779144
Ba4Cd4Fe8O24	Ba	Cd		Fe			O	4	278.985	-0.909699
Ba4Cd4Hf1Zr6Fe1O24	Ba	Cd		Zr	Fe	Hf	O	6	98.5808	-2.23553
Ba4Cd4Zr7Fe1O24	Ba	Cd		Zr	Fe		O	5	151.554	-2.16402
Ba4Ce4Mn8O24	Ba	Ce		Mn			O	4	119.114	-1.93635
Ba4Dy4Fe8O24	Ba	Dy		Fe			O	4	236.177	-1.61773
Ba4Dy4Mn8O24	Ba	Dy		Mn			O	4	137.409	-1.85392
Ba4Er4Mn8O24	Ba	Er		Mn			O	4	151	-1.85051
Ba4Gd4Co8O24	Ba	Gd		Co			O	4	130.597	-1.45317
Ba4Gd4Fe8O24	Ba	Gd		Fe			O	4	108.667	-1.71441
Ba4Gd4Mn8O24	Ba	Gd		Mn			O	4	105.693	-1.83897
Ba4Ho4Fe8O24	Ba	Ho		Fe			O	4	254.265	-1.60511
Ba4Ho4Mn8O24	Ba	Ho		Mn			O	4	144.195	-1.85219
Ba4La1Mn8Zn3O24	Ba	La	Zn	Mn			O	5	244.559	-1.29683
Ba4La1Zn3Co8O24	Ba	La	Zn	Co			O	5	259.721	-0.920564
Ba4La1Zn3Fe8O24	Ba	La	Zn	Fe			O	5	253.585	-1.15717
Ba4La1Zn3Ni8O24	Ba	La	Zn	Ni			O	5	0	-1.22132
Ba4La4Co8O24	Ba	La		Co			O	4	117.651	-1.46328
Ba4La4Cr8O24	Ba	La		Cr			O	4	62.168	-2.05332
Ba4La4Fe6Co2O24	Ba	La		Fe	Co		O	5	106.616	-1.67805
Ba4La4Fe8O24	Ba	La		Fe			O	4	3.60811	-1.82434
Ba4La4Ga8O24	Ba	La		Ga			O	4	169.769	-1.93147
Ba4La4Mn8O24	Ba	La		Mn			O	4	78.0095	-1.88783
Ba4La4Ni8O24	Ba	La		Ni			O	4	210.809	-1.11586
Ba4La4Sc8O24	Ba	La		Sc			O	4	42.2959	-2.80627
Ba4La4Ti8O24	Ba	La		Ti			O	4	13.8046	-2.7894
Ba4La4V8O24	Ba	La		V			O	4	79.6465	-2.23303
Ba4Mg4Fe8O24	Ba	Mg		Fe			O	4	408.489	-1.1178
Ba4Nd4Fe8O24	Ba	Nd		Fe			O	4	122.39	-1.68034
Ba4Nd4Mn8O24	Ba	Nd		Mn			O	4	93.9602	-1.84863
Ba4Pr4Co8O24	Ba	Pr		Co			O	4	113.901	-1.43152
Ba4Pr4Cr8O24	Ba	Pr		Cr			O	4	100.44	-1.95507
Ba4Pr4Fe8O24	Ba	Pr		Fe			O	4	78.1817	-1.71644
Ba4Pr4Ga8O24	Ba	Pr		Ga			O	4	234.801	-1.82752
Ba4Pr4Hf4Co4O24	Ba	Pr		Hf	Co		O	5	99.7625	-2.30508
Ba4Pr4Hf4Fe4O24	Ba	Pr		Hf	Fe		O	5	0	-2.57222
Ba4Pr4Hf4Ni4O24	Ba	Pr		Hf	Ni		O	5	230.922	-2.07381
Ba4Pr4Hf6Co2O24	Ba	Pr		Hf	Co		O	5	48.4645	-2.74273
Ba4Pr4Hf6Fe2O24	Ba	Pr		Hf	Fe		O	5	139.763	-2.6853
Ba4Pr4Hf6Ni2O24	Ba	Pr		Hf	Ni		O	5	140.539	-2.61107
Ba4Pr4Hf7Co1O24	Ba	Pr		Hf	Co		O	5	185.525	-2.77561
Ba4Pr4Hf7Fe1O24	Ba	Pr		Hf	Fe		O	5	197.246	-2.76389
Ba4Pr4Hf7Ni1O24	Ba	Pr		Hf	Ni		O	5	229.065	-2.73207
Ba4Pr4Mn6Co2O24	Ba	Pr		Mn	Co		O	5	86.5357	-1.75257
Ba4Pr4Mn6Cu2O24	Ba	Pr		Mn	Cu		O	5	132.109	-1.65987
Ba4Pr4Mn6Fe2O24	Ba	Pr		Mn	Fe		O	5	80.4591	-1.83169
Ba4Pr4Mn6Ni2O24	Ba	Pr		Mn	Ni		O	5	112.574	-1.67647
Ba4Pr4Mn8O24	Ba	Pr		Mn			O	4	53.5429	-1.88064
Ba4Pr4Nb4Co4O24	Ba	Pr		Nb	Co		O	5	52.0287	-2.18843
Ba4Pr4Nb4Fe4O24	Ba	Pr		Nb	Fe		O	5	42.169	-2.25761
Ba4Pr4Nb4Ni4O24	Ba	Pr		Nb	Ni		O	5	134.506	-2.01525
Ba4Pr4Nb6Co2O24	Ba	Pr		Nb	Co		O	5	251.36	-2.1903
Ba4Pr4Nb6Fe2O24	Ba	Pr		Nb	Fe		O	5	211.461	-2.2302
Ba4Pr4Nb6Ni2O24	Ba	Pr		Nb	Ni		O	5	321.99	-2.12247
Ba4Pr4Nb7Co1O24	Ba	Pr		Nb	Co		O	5	207.516	-2.24895
Ba4Pr4Nb7Fe1O24	Ba	Pr		Nb	Fe		O	5	202.665	-2.2526
Ba4Pr4Ni8O24	Ba	Pr		Ni			O	4	214.364	-1.0775
Ba4Pr4Sc8O24	Ba	Pr		Sc			O	4	94.3019	-2.71824
Ba4Pr4Ta4Co4O24	Ba	Pr		Ta	Co		O	5	39.9618	-2.29613
Ba4Pr4Ta4Fe4O24	Ba	Pr		Ta	Fe		O	5	31.5202	-2.37232
Ba4Pr4Ta4Ni4O24	Ba	Pr		Ta	Ni		O	5	139.345	-2.13489
Ba4Pr4Ta6Co2O24	Ba	Pr		Ta	Co		O	5	294.416	-2.29038
Ba4Pr4Ta6Fe2O24	Ba	Pr		Ta	Fe		O	5	281.102	-2.30001
Ba4Pr4Ta6Ni2O24	Ba	Pr		Ta	Ni		O	5	367.624	-2.22229
Ba4Pr4Ta7Co1O24	Ba	Pr		Ta	Co		O	5	280.876	-2.30939
Ba4Pr4Ta7Fe1O24	Ba	Pr		Ta	Fe		O	5	286.015	-2.29652
Ba4Pr4Ta7Ni1O24	Ba	Pr		Ta	Ni		O	5	299.692	-2.29149
Ba4Pr4Ti8O24	Ba	Pr		Ti			O	4	11.5905	-2.73859
Ba4Pr4V8O24	Ba	Pr		V			O	4	57.1444	-2.1892
Ba4Pr4Zr4Co4O24	Ba	Pr		Zr	Co		O	5	77.8684	-2.25284
Ba4Pr4Zr4Fe4O24	Ba	Pr		Zr	Fe		O	5	126.777	-2.35002
Ba4Pr4Zr4Ni4O24	Ba	Pr		Zr	Ni		O	5	199.685	-2.03091
Ba4Pr4Zr6Co2O24	Ba	Pr		Zr	Co		O	5	47.3693	-2.65341
Ba4Pr4Zr6Fe2O24	Ba	Pr		Zr	Fe		O	5	202.284	-2.53237
Ba4Pr4Zr6Ni2O24	Ba	Pr		Zr	Ni		O	5	128.449	-2.53275
Ba4Pr4Zr7Co1O24	Ba	Pr		Zr	Co		O	5	165.778	-2.6968
Ba4Pr4Zr7Fe1O24	Ba	Pr		Zr	Fe		O	5	175.569	-2.68701
Ba4Pr4Zr7Ni1O24	Ba	Pr		Zr	Ni		O	5	211.477	-2.6511
Ba4Sm4Fe8O24	Ba	Sm		Fe			O	4	157.716	-1.65865
Ba4Sm4Mn8O24	Ba	Sm		Mn			O	4	107.975	-1.8484
Ba4Sn4Fe8O24	Ba	Sn		Fe			O	4	468.035	-0.988625
Ba4Sn4Hf1Zr6Fe1O24	Ba	Sn		Zr	Fe	Hf	O	6	85.2336	-2.32545
Ba4Sn4Zr7Fe1O24	Ba	Sn		Zr	Fe		O	5	137.126	-2.25502
Ba4Sr4Al1Fe7O24	Ba	Sr		Al	Fe		O	5	127.826	-1.52581
Ba4Sr4Al2Fe6O24	Ba	Sr		Al	Fe		O	5	149.85	-1.61072
Ba4Sr4Al4Fe4O24	Ba	Sr		Al	Fe		O	5	198.107	-1.77552
Ba4Sr4Al6Fe2O24	Ba	Sr		Al	Fe		O	5	206.158	-1.97624
Ba4Sr4Al8O24	Ba	Sr		Al			O	4	212.303	-2.17405
Ba4Sr4Co4Ni4O24	Ba	Sr		Co	Ni		O	5	223.625	-0.978963
Ba4Sr4Co6Ni2O24	Ba	Sr		Co	Ni		O	5	182.221	-1.07818
Ba4Sr4Co7Ni1O24	Ba	Sr		Co	Ni		O	5	148.874	-1.13655
Ba4Sr4Co8O24	Ba	Sr		Co			O	4	122.316	-1.18814
Ba4Sr4Cu8O24	Ba	Sr		Cu			O	4	288.487	-0.840356
Ba4Sr4Fe1Co7O24	Ba	Sr		Fe	Co		O	5	120.404	-1.2232
Ba4Sr4Fe1Ni7O24	Ba	Sr		Fe	Ni		O	5	242.965	-0.861298
Ba4Sr4Fe2Co6O24	Ba	Sr		Fe	Co		O	5	123.754	-1.25301
Ba4Sr4Fe2Cu6O24	Ba	Sr		Fe	Cu		O	5	253.56	-0.983567
Ba4Sr4Fe2Ni6O24	Ba	Sr		Fe	Ni		O	5	228.17	-0.94585
Ba4Sr4Fe4Co4O24	Ba	Sr		Fe	Co		O	5	126.798	-1.31628
Ba4Sr4Fe4Cu4O24	Ba	Sr		Fe	Cu		O	5	218.946	-1.12326
Ba4Sr4Fe4Ni4O24	Ba	Sr		Fe	Ni		O	5	184.901	-1.12025
Ba4Sr4Fe6Co2O24	Ba	Sr		Fe	Co		O	5	117.249	-1.38566
Ba4Sr4Fe6Cu2O24	Ba	Sr		Fe	Cu		O	5	151.797	-1.29266
Ba4Sr4Fe6Ni2O24	Ba	Sr		Fe	Ni		O	5	137.583	-1.29016
Ba4Sr4Fe7Co1O24	Ba	Sr		Fe	Co		O	5	117.247	-1.41183
Ba4Sr4Fe7Cu1O24	Ba	Sr		Fe	Cu		O	5	119.779	-1.3758
Ba4Sr4Fe7Ni1O24	Ba	Sr		Fe	Ni		O	5	113.092	-1.37454
Ba4Sr4Fe8O24	Ba	Sr		Fe			O	4	92.5437	-1.45417
Ba4Sr4Ga1Fe7O24	Ba	Sr		Ga	Fe		O	5	118.303	-1.46519
Ba4Sr4Ga2Fe6O24	Ba	Sr		Ga	Fe		O	5	145.198	-1.47508
Ba4Sr4Ga4Fe4O24	Ba	Sr		Ga	Fe		O	5	202.69	-1.49116
Ba4Sr4Ga6Fe2O24	Ba	Sr		Ga	Fe		O	5	251.772	-1.51144
Ba4Sr4Ga8O24	Ba	Sr		Ga			O	4	289.713	-1.53219
Ba4Sr4Mn1Co7O24	Ba	Sr		Mn	Co		O	5	124.843	-1.23835
Ba4Sr4Mn1Fe7O24	Ba	Sr		Mn	Fe		O	5	97.9186	-1.47495
Ba4Sr4Mn1Ni7O24	Ba	Sr		Mn	Ni		O	5	251.703	-0.875968
Ba4Sr4Mn2Co6O24	Ba	Sr		Mn	Co		O	5	134.6	-1.28134
Ba4Sr4Mn2Fe6O24	Ba	Sr		Mn	Fe		O	5	104.373	-1.4944
Ba4Sr4Mn4Co4O24	Ba	Sr		Mn	Co		O	5	138.091	-1.37855
Ba4Sr4Mn4Fe4O24	Ba	Sr		Mn	Fe		O	5	104.244	-1.53743
Ba4Sr4Mn4Ni4O24	Ba	Sr		Mn	Ni		O	5	199.578	-1.20045
Ba4Sr4Mn6Co2O24	Ba	Sr		Mn	Co		O	5	165.11	-1.45075
Ba4Sr4Mn6Fe2O24	Ba	Sr		Mn	Fe		O	5	126.818	-1.54888
Ba4Sr4Mn6Ni2O24	Ba	Sr		Mn	Ni		O	5	180.035	-1.38576
Ba4Sr4Mn7Co1O24	Ba	Sr		Mn	Co		O	5	162.784	-1.4983
Ba4Sr4Mn7Fe1O24	Ba	Sr		Mn	Fe		O	5	133.883	-1.55692
Ba4Sr4Mn7Ni1O24	Ba	Sr		Mn	Ni		O	5	160.435	-1.47562
Ba4Sr4Mn8O24	Ba	Sr		Mn			O	4	137.792	-1.56736
Ba4Sr4Ni4Co4O24	Ba	Sr		Ni	Co		O	5	227.718	-0.97487
Ba4Sr4Ni6Co2O24	Ba	Sr		Ni	Co		O	5	283.042	-0.858389
Ba4Sr4Ni7Co1O24	Ba	Sr		Ni	Co		O	5	272.872	-0.815097
Ba4Sr4Ni8O24	Ba	Sr		Ni			O	4	296.63	-0.737876
Ba4Sr4V8O24	Ba	Sr		V			O	4	66.9631	-2.07528
Ba4Sr4Zn1Fe7O24	Ba	Sr		Fe	Zn		O	5	119.775	-1.41102
Ba4Sr4Zn2Fe6O24	Ba	Sr		Fe	Zn		O	5	150.473	-1.36429
Ba4Sr4Zn4Fe4O24	Ba	Sr		Fe	Zn		O	5	219.402	-1.26316
Ba4Sr4Zn6Fe2O24	Ba	Sr		Fe	Zn		O	5	294.893	-1.15277
Ba4Sr4Zn8O24	Ba	Sr		Zn			O	4	377.502	-1.02579
Ba4Y4Co8O24	Ba	Y		Co			O	4	136.253	-1.46752
Ba4Y4Cr8O24	Ba	Y		Cr			O	4	160.849	-1.95832
Ba4Y4Fe8O24	Ba	Y		Fe			O	4	120.026	-1.72306
Ba4Y4Ga8O24	Ba	Y		Ga			O	4	267.854	-1.84524
Ba4Y4Mn8O24	Ba	Y		Mn			O	4	124.631	-1.85373
Ba4Y4Ni8O24	Ba	Y		Ni			O	4	190.871	-1.16074
Ba4Y4Sc8O24	Ba	Y		Sc			O	4	126.616	-2.74175
Ba4Y4Ti8O24	Ba	Y		Ti			O	4	70.0432	-2.73519
Ba4Y4V8O24	Ba	Y		V			O	4	71.7549	-2.23867
Ba5Bi2La1Fe8O24	Ba	Bi	La	Fe			O	5	127.378	-1.3585
Ba5Cd2La1Fe8O24	Ba	Cd	La	Fe			O	5	166.187	-1.26081
Ba5Sn2La1Fe8O24	Ba	Sn	La	Fe			O	5	276.029	-1.29794
Ba6Bi1La1Fe8O24	Ba	Bi	La	Fe			O	5	93.4258	-1.44367
Ba6Bi2Fe8O24	Ba	Bi		Fe			O	4	129.324	-1.27956
Ba6Bi2Zr7Fe1O24	Ba	Bi		Zr	Fe		O	5	0.202289	-2.53228
Ba6Ca2Fe8O24	Ba	Ca		Fe			O	4	118.304	-1.42143
Ba6Cd1La1Fe8O24	Ba	Cd	La	Fe			O	5	114.555	-1.39093
Ba6Cd2Fe8O24	Ba	Cd		Fe			O	4	175.58	-1.17009
Ba6Cd2Hf1Zr6Fe1O24	Ba	Cd		Zr	Fe	Hf	O	6	0	-2.53679
Ba6Cd2Zr7Fe1O24	Ba	Cd		Zr	Fe		O	5	59.1838	-2.45671
Ba6Ce2Fe8O24	Ba	Ce		Fe			O	4	120.215	-1.62718
Ba6Dy2Fe8O24	Ba	Dy		Fe			O	4	121.368	-1.55691
Ba6Gd2Fe8O24	Ba	Gd		Fe			O	4	98.5116	-1.56435
Ba6Hf2Mn6Zn2O24	Ba	Zn		Mn	Hf		O	5	219.471	-1.654
Ba6Hf2Zn2Co6O24	Ba	Zn		Co	Hf		O	5	245.648	-1.35565
Ba6Hf2Zn2Fe6O24	Ba	Zn		Fe	Hf		O	5	229.79	-1.53553
Ba6Hf2Zn2Ni6O24	Ba	Zn		Ni	Hf		O	5	396.883	-1.01047
Ba6Ho2Fe8O24	Ba	Ho		Fe			O	4	129.128	-1.55188
Ba6La2Fe4Co4O24	Ba	La		Fe	Co		O	5	100.971	-1.4695
Ba6La2Fe6Co2O24	Ba	La		Fe	Co		O	5	89.7213	-1.54057
Ba6La2Fe7Co1O24	Ba	La		Fe	Co		O	5	73.02	-1.57478
Ba6La2Fe8O24	Ba	La		Fe			O	4	60.3567	-1.60494
Ba6La2Mn2Fe6O24	Ba	La		Mn	Fe		O	5	69.9724	-1.64765
Ba6Mg2Fe8O24	Ba	Mg		Fe			O	4	236.665	-1.2778
Ba6Mn6Nb2Zn2O24	Ba	Zn		Mn	Nb		O	5	193.722	-1.59927
Ba6Mn8Zn2O24	Ba	Zn		Mn			O	4	276.217	-1.26685
Ba6Nb2Zn2Co6O24	Ba	Zn		Co	Nb		O	5	210.375	-1.31923
Ba6Nb2Zn2Fe6O24	Ba	Zn		Fe	Nb		O	5	214.186	-1.5058
Ba6Nb2Zn2Ni6O24	Ba	Zn		Ni	Nb		O	5	346.913	-0.993677
Ba6Nd2Fe8O24	Ba	Nd		Fe			O	4	73.9283	-1.57876
Ba6Pr2Fe8O24	Ba	Pr		Fe			O	4	67.1399	-1.5815
Ba6Sm2Fe8O24	Ba	Sm		Fe			O	4	88.1149	-1.57139
Ba6Sn1La1Fe8O24	Ba	Sn	La	Fe			O	5	158.427	-1.42909
Ba6Sn2Fe8O24	Ba	Sn		Fe			O	4	283.906	-1.21307
Ba6Sn2Hf1Zr6Fe1O24	Ba	Sn		Zr	Fe	Hf	O	6	3.50983	-2.58111
Ba6Sn2Zr7Fe1O24	Ba	Sn		Zr	Fe		O	5	52.4822	-2.5136
Ba6Sr2Fe8O24	Ba	Sr		Fe			O	4	84.2025	-1.44048
Ba6Ta2Mn6Zn2O24	Ba	Zn		Mn	Ta		O	5	193.038	-1.65194
Ba6Ta2Zn2Co6O24	Ba	Zn		Co	Ta		O	5	200.269	-1.37718
Ba6Ta2Zn2Fe6O24	Ba	Zn		Fe	Ta		O	5	182.129	-1.56347
Ba6Ta2Zn2Ni6O24	Ba	Zn		Ni	Ta		O	5	340.489	-1.06391
Ba6Ti2Mn6Zn2O24	Ba	Zn		Mn	Ti		O	5	209.634	-1.58983
Ba6Ti2Zn2Co6O24	Ba	Zn		Co	Ti		O	5	222.927	-1.31018
Ba6Ti2Zn2Fe6O24	Ba	Zn		Fe	Ti		O	5	241.538	-1.46894
Ba6Ti2Zn2Ni6O24	Ba	Zn		Ni	Ti		O	5	388.395	-0.970352
Ba6Zn2Co8O24	Ba	Zn		Co			O	4	249.549	-0.922121
Ba6Zn2Fe8O24	Ba	Zn		Fe			O	4	239.215	-1.14795
Ba6Zn2Ni8O24	Ba	Zn		Ni			O	4	407.147	-0.488125
Ba6Zr2Mn6Zn2O24	Ba	Zn		Mn	Zr		O	5	201.402	-1.63501
Ba6Zr2Zn2Co6O24	Ba	Zn		Co	Zr		O	5	218.801	-1.34543
Ba6Zr2Zn2Fe6O24	Ba	Zn		Fe	Zr		O	5	296.501	-1.43175
Ba6Zr2Zn2Ni6O24	Ba	Zn		Ni	Zr		O	5	344.799	-1.02533
Ba7Bi1Fe8O24	Ba	Bi		Fe			O	4	100.949	-1.35482
Ba7Bi1Zr7Fe1O24	Ba	Bi		Zr	Fe		O	5	0	-2.66021
Ba7Ca1Fe8O24	Ba	Ca		Fe			O	4	97.8663	-1.42333
Ba7Cd1Fe8O24	Ba	Cd		Fe			O	4	126.886	-1.29727
Ba7Cd1Hf1Zr6Fe1O24	Ba	Cd		Zr	Fe	Hf	O	6	0	-2.67281
Ba7Cd1Zr7Fe1O24	Ba	Cd		Zr	Fe		O	5	22.4784	-2.59357
Ba7Ce1Fe8O24	Ba	Ce		Fe			O	4	87.3133	-1.53771
Ba7Dy1Fe8O24	Ba	Dy		Fe			O	4	95.1442	-1.49532
Ba7Gd1Fe8O24	Ba	Gd		Fe			O	4	83.9208	-1.49884
Ba7Ho1Fe8O24	Ba	Ho		Fe			O	4	99.0662	-1.49277
Ba7La1Fe4Co4O24	Ba	La		Fe	Co		O	5	111.442	-1.38184
Ba7La1Fe6Co2O24	Ba	La		Fe	Co		O	5	97.0462	-1.45192
Ba7La1Fe7Co1O24	Ba	La		Fe	Co		O	5	86.0497	-1.48042
Ba7La1Fe8O24	Ba	La		Fe			O	4	66.0766	-1.5179
Ba7Mg1Fe8O24	Ba	Mg		Fe			O	4	156.23	-1.35233
Ba7Mn8Zn1O24	Ba	Zn		Mn			O	4	202.092	-1.41626
Ba7Nd1Fe8O24	Ba	Nd		Fe			O	4	71.9006	-1.50577
Ba7Pr1Fe8O24	Ba	Pr		Fe			O	4	68.6792	-1.50697
Ba7Sm1Fe8O24	Ba	Sm		Fe			O	4	78.6712	-1.50241
Ba7Sn1Fe8O24	Ba	Sn		Fe			O	4	185.404	-1.32078
Ba7Sn1Hf1Zr6Fe1O24	Ba	Sn		Zr	Fe	Hf	O	6	0	-2.70042
Ba7Sn1Zr7Fe1O24	Ba	Sn		Zr	Fe		O	5	21.1721	-2.63188
Ba7Sr1Fe8O24	Ba	Sr		Fe			O	4	80.7378	-1.43293
Ba7Sr1Mn1Fe7O24	Ba	Sr		Mn	Fe		O	5	87.7844	-1.45204
Ba7Sr1Mn2Fe6O24	Ba	Sr		Mn	Fe		O	5	93.6717	-1.47232
Ba7Zn1Co8O24	Ba	Zn		Co			O	4	177.283	-1.05688
Ba7Zn1Fe8O24	Ba	Zn		Fe			O	4	150.371	-1.29454
Ba7Zn1Ni8O24	Ba	Zn		Ni			O	4	325.498	-0.613376
Ba8Al1Fe7O24	Ba			Al	Fe		O	4	113.135	-1.49584
Ba8Al2Fe6O24	Ba			Al	Fe		O	4	136.316	-1.57899
Ba8Al4Fe4O24	Ba			Al	Fe		O	4	175.38	-1.75258
Ba8Al6Fe2O24	Ba			Al	Fe		O	4	201.818	-1.93693
Ba8Al8O24	Ba			Al			O	3	227.491	-2.11831
Ba8Co6Ni2O24	Ba			Co	Ni		O	4	191.113	-1.05527
Ba8Co7Ni1O24	Ba			Co	Ni		O	4	159.118	-1.11229
Ba8Co8O24	Ba			Co			O	3	124.542	-1.17189
Ba8Cr8O24	Ba			Cr			O	3	15.0078	-1.80946
Ba8Cu8O24	Ba			Cu			O	3	274.349	-0.809152
Ba8Fe1Co7O24	Ba			Fe	Co		O	4	133.03	-1.19332
Ba8Fe1Ni7O24	Ba			Fe	Ni		O	4	217.253	-0.83498
Ba8Fe2Co6O24	Ba			Fe	Co		O	4	120.414	-1.23585
Ba8Fe2Cu6O24	Ba			Fe	Cu		O	4	237.521	-0.955955
Ba8Fe2Nb1Co5O24	Ba			Fe	Nb	Co	O	5	122.311	-1.422
Ba8Fe2Ni6O24	Ba			Fe	Ni		O	4	202.27	-0.91972
Ba8Fe4Co4O24	Ba			Fe	Co		O	4	123.936	-1.29216
Ba8Fe4Cu4O24	Ba			Fe	Cu		O	4	198.062	-1.09847
Ba8Fe4Ir4O24	Ba			Fe	Ir		O	4	0	-1.41664
Ba8Fe4Mo4O24	Ba			Fe	Mo		O	4	347.383	-1.44293
Ba8Fe4Ni4O24	Ba			Fe	Ni		O	4	174.06	-1.08744
Ba8Fe4Os4O24	Ba			Fe	Os		O	4	0	-1.52134
Ba8Fe4Pd4O24	Ba			Fe	Pd		O	4	41.6013	-1.22404
Ba8Fe4Pt4O24	Ba			Fe	Pt		O	4	9.79677	-1.30919
Ba8Fe4Re4O24	Ba			Fe	Re		O	4	0.678471	-1.76223
Ba8Fe4Rh4O24	Ba			Fe	Rh		O	4	7.48766	-1.3772
Ba8Fe4Ru4O24	Ba			Fe	Ru		O	4	0	-1.513
Ba8Fe4Tc4O24	Ba			Fe	Tc		O	4	0	-1.71074
Ba8Fe6Co2O24	Ba			Fe	Co		O	4	108.537	-1.35911
Ba8Fe6Cu2O24	Ba			Fe	Cu		O	4	134.181	-1.26541
Ba8Fe6Ir2O24	Ba			Fe	Ir		O	4	0	-1.44581
Ba8Fe6Mo2O24	Ba			Fe	Mo		O	4	179.259	-1.50189
Ba8Fe6Ni2O24	Ba			Fe	Ni		O	4	137.48	-1.2446
Ba8Fe6Os2O24	Ba			Fe	Os		O	4	29.4591	-1.53805
Ba8Fe6Pd2O24	Ba			Fe	Pd		O	4	69.287	-1.3184
Ba8Fe6Pt2O24	Ba			Fe	Pt		O	4	49.3433	-1.36621
Ba8Fe6Re2O24	Ba			Fe	Re		O	4	5.90096	-1.68988
Ba8Fe6Rh2O24	Ba			Fe	Rh		O	4	36.5282	-1.40714
Ba8Fe6Ru2O24	Ba			Fe	Ru		O	4	12.9459	-1.49003
Ba8Fe6Tc2O24	Ba			Fe	Tc		O	4	0	-1.63608
Ba8Fe7Co1O24	Ba			Fe	Co		O	4	91.4621	-1.39369
Ba8Fe7Cu1O24	Ba			Fe	Cu		O	4	103.801	-1.34732
Ba8Fe7Ir1O24	Ba			Fe	Ir		O	4	32.0094	-1.44129
Ba8Fe7Mo1O24	Ba			Fe	Mo		O	4	127.682	-1.46452
Ba8Fe7Ni1O24	Ba			Fe	Ni		O	4	114.754	-1.32761
Ba8Fe7Os1O24	Ba			Fe	Os		O	4	34.7342	-1.50251
Ba8Fe7Pd1O24	Ba			Fe	Pd		O	4	75.8782	-1.36929
Ba8Fe7Pt1O24	Ba			Fe	Pt		O	4	63.689	-1.39542
Ba8Fe7Re1O24	Ba			Fe	Re		O	4	30.4033	-1.57334
Ba8Fe7Rh1O24	Ba			Fe	Rh		O	4	56.153	-1.41701
Ba8Fe7Ru1O24	Ba			Fe	Ru		O	4	36.3632	-1.46645
Ba8Fe7Tc1O24	Ba			Fe	Tc		O	4	0	-1.54582
Ba8Fe8O24	Ba			Fe			O	3	77.2913	-1.42536
Ba8Ga1Fe7O24	Ba			Ga	Fe		O	4	102.036	-1.4371
Ba8Ga2Fe6O24	Ba			Ga	Fe		O	4	128.364	-1.44726
Ba8Ga4Fe4O24	Ba			Ga	Fe		O	4	182.741	-1.46585
Ba8Ga6Fe2O24	Ba			Ga	Fe		O	4	238.334	-1.48322
Ba8Ga8O24	Ba			Ga			O	3	278.308	-1.51329
Ba8Hf1Fe7O24	Ba			Hf	Fe		O	4	73.4978	-1.61823
Ba8Hf1Zr6Fe1O24	Ba			Hf	Zr	Fe	O	5	0	-2.73782
Ba8Hf2Fe6O24	Ba			Hf	Fe		O	4	71.4456	-1.80936
Ba8Hf2Zr5Fe1O24	Ba			Hf	Zr	Fe	O	5	0	-2.74808
Ba8Hf4Co4O24	Ba			Hf	Co		O	4	131.35	-2.0245
Ba8Hf4Fe4O24	Ba			Hf	Fe		O	4	63.0457	-2.19591
Ba8Hf4Ni4O24	Ba			Hf	Ni		O	4	177.442	-1.83897
Ba8Hf4Zr3Fe1O24	Ba			Hf	Zr	Fe	O	5	1.16764	-2.76942
Ba8Hf6Co2O24	Ba			Hf	Co		O	4	70.2167	-2.51534
Ba8Hf6Fe2O24	Ba			Hf	Fe		O	4	38.7491	-2.59836
Ba8Hf6Ni2O24	Ba			Hf	Ni		O	4	96.8587	-2.42045
Ba8Hf7Co1O24	Ba			Hf	Co		O	4	45.7532	-2.75466
Ba8Hf7Fe1O24	Ba			Hf	Fe		O	4	23.5011	-2.80269
Ba8Hf7Ni1O24	Ba			Hf	Ni		O	4	51.8644	-2.71442
Ba8Hf8O24	Ba			Hf			O	3	8.21644	-3.00705
Ba8Ir8O24	Ba			Ir			O	3	163.298	-1.0773
Ba8Mn1Co7O24	Ba			Mn	Co		O	4	129.602	-1.21679
Ba8Mn1Fe7O24	Ba			Mn	Fe		O	4	83.5686	-1.44525
Ba8Mn1Ni7O24	Ba			Mn	Ni		O	4	265.271	-0.810371
Ba8Mn2Co6O24	Ba			Mn	Co		O	4	142.334	-1.254
Ba8Mn2Fe6O24	Ba			Mn	Fe		O	4	90.609	-1.46437
Ba8Mn2Zr1Fe5O24	Ba			Mn	Zr	Fe	O	5	0	-1.97596
Ba8Mn4Co4O24	Ba			Mn	Co		O	4	155.663	-1.34057
Ba8Mn4Fe4O24	Ba			Mn	Fe		O	4	100.816	-1.50648
Ba8Mn4Ni4O24	Ba			Mn	Ni		O	4	215.605	-1.13953
Ba8Mn6Co2O24	Ba			Mn	Co		O	4	179.413	-1.41673
Ba8Mn6Ni2O24	Ba			Mn	Ni		O	4	185.198	-1.35627
Ba8Mn7Co1O24	Ba			Mn	Co		O	4	168.518	-1.47697
Ba8Mn7Fe1O24	Ba			Mn	Fe		O	4	157.243	-1.51797
Ba8Mn7Ni1O24	Ba			Mn	Ni		O	4	182.075	-1.43839
Ba8Mn8O24	Ba			Mn			O	3	159.404	-1.53423
Ba8Mo8O24	Ba			Mo			O	3	643.73	-1.16418
Ba8Nb1Fe7O24	Ba			Nb	Fe		O	4	69.4361	-1.59963
Ba8Nb2Fe6O24	Ba			Nb	Fe		O	4	57.322	-1.77815
Ba8Nb4Co4O24	Ba			Nb	Co		O	4	37.9332	-1.97634
Ba8Nb4Fe4O24	Ba			Nb	Fe		O	4	24.1842	-2.14411
Ba8Nb4Ni4O24	Ba			Nb	Ni		O	4	70.3541	-1.80764
Ba8Nb6Fe2O24	Ba			Nb	Fe		O	4	24.8926	-2.30854
Ba8Nb7Co1O24	Ba			Nb	Co		O	4	45.0732	-2.33449
Ba8Nb7Fe1O24	Ba			Nb	Fe		O	4	25.6639	-2.3539
Ba8Nb7Ni1O24	Ba			Nb	Ni		O	4	74.7721	-2.30712
Ba8Nb8O24	Ba			Nb			O	3	7.66705	-2.39373
Ba8Ni4Co4O24	Ba			Ni	Co		O	4	260.13	-0.936196
Ba8Ni6Co2O24	Ba			Ni	Co		O	4	250.252	-0.839149
Ba8Ni7Co1O24	Ba			Ni	Co		O	4	245.692	-0.790246
Ba8Ni8O24	Ba			Ni			O	3	271.319	-0.711157
Ba8Os8O24	Ba			Os			O	3	92.4561	-1.25892
Ba8Pd8O24	Ba			Pd			O	3	90.4068	-0.924099
Ba8Pt8O24	Ba			Pt			O	3	156.628	-0.933456
Ba8Re8O24	Ba			Re			O	3	158.219	-1.57727
Ba8Rh8O24	Ba			Rh			O	3	114.525	-1.13942
Ba8Ru8O24	Ba			Ru			O	3	56.6738	-1.35748
Ba8Ta1Fe7O24	Ba			Ta	Fe		O	4	54.292	-1.62757
Ba8Ta2Fe6O24	Ba			Ta	Fe		O	4	27.3135	-1.83376
Ba8Ta4Co4O24	Ba			Ta	Co		O	4	21.6105	-2.08127
Ba8Ta4Fe4O24	Ba			Ta	Fe		O	4	0	-2.2554
Ba8Ta4Ni4O24	Ba			Ta	Ni		O	4	88.1835	-1.91742
Ba8Ta6Co2O24	Ba			Ta	Co		O	4	58.9939	-2.4057
Ba8Ta6Fe2O24	Ba			Ta	Fe		O	4	121.571	-2.35937
Ba8Ta6Ni2O24	Ba			Ta	Ni		O	4	112.004	-2.351
Ba8Ta7Co1O24	Ba			Ta	Co		O	4	109.474	-2.43291
Ba8Ta7Fe1O24	Ba			Ta	Fe		O	4	76.6051	-2.46332
Ba8Ta7Ni1O24	Ba			Ta	Ni		O	4	127.24	-2.41864
Ba8Ta8O24	Ba			Ta			O	3	50.0993	-2.48272
Ba8Tc8O24	Ba			Tc			O	3	15.6215	-1.67577
Ba8Ti8O24	Ba			Ti			O	3	19.341	-2.69987
Ba8V8O24	Ba			V			O	3	0	-2.16176
Ba8Y1Fe7O24	Ba			Y	Fe		O	4	73.8023	-1.55472
Ba8Y2Fe6O24	Ba			Y	Fe		O	4	63.1513	-1.6911
Ba8Y4Fe4O24	Ba			Y	Fe		O	4	64.505	-1.94107
Ba8Y8O24	Ba			Y			O	3	141.665	-2.33881
Ba8Zn1Fe7O24	Ba			Zn	Fe		O	4	101.798	-1.38475
Ba8Zn2Fe6O24	Ba			Zn	Fe		O	4	128.576	-1.34188
Ba8Zn4Fe4O24	Ba			Zn	Fe		O	4	197.421	-1.24083
Ba8Zn6Fe2O24	Ba			Zn	Fe		O	4	261.725	-1.14433
Ba8Zn8O24	Ba			Zn			O	3	357.161	-1.01669
Ba8Zr1Fe7O24	Ba			Zr	Fe		O	4	64.6627	-1.60853
Ba8Zr2Fe6O24	Ba			Zr	Fe		O	4	53.5777	-1.79016
Ba8Zr3Fe1Co4O24	Ba			Zr	Fe	Co	O	5	74.5861	-1.84073
Ba8Zr3Fe1Cu4O24	Ba			Zr	Fe	Cu	O	5	149.611	-1.65914
Ba8Zr3Fe1Mo4O24	Ba			Zr	Fe	Mo	O	5	307.831	-1.89284
Ba8Zr3Fe1Ni4O24	Ba			Zr	Fe	Ni	O	5	140.134	-1.63171
Ba8Zr3Fe5O24	Ba			Zr	Fe		O	4	40.0299	-1.97425
Ba8Zr3Nb4Fe1O24	Ba			Zr	Nb	Fe	O	5	10.5882	-2.54357
Ba8Zr3Ta4Fe1O24	Ba			Zr	Ta	Fe	O	5	29.9181	-2.62822
Ba8Zr3Zn4Fe1O24	Ba			Zr	Zn	Fe	O	5	177.633	-1.77225
Ba8Zr4Co4O24	Ba			Zr	Co		O	4	92.4493	-1.98927
Ba8Zr4Fe4O24	Ba			Zr	Fe		O	4	26.8896	-2.15794
Ba8Zr4Ni4O24	Ba			Zr	Ni		O	4	139.6	-1.80235
Ba8Zr5Fe1Co2O24	Ba			Zr	Fe	Co	O	5	56.48	-2.25147
Ba8Zr5Fe1Cu2O24	Ba			Zr	Fe	Cu	O	5	78.0236	-2.17458
Ba8Zr5Fe1Mo2O24	Ba			Zr	Fe	Mo	O	5	130.861	-2.33458
Ba8Zr5Fe1Ni2O24	Ba			Zr	Fe	Ni	O	5	66.146	-2.16953
Ba8Zr5Nb2Fe1O24	Ba			Zr	Nb	Fe	O	5	0	-2.66666
Ba8Zr5Ta2Fe1O24	Ba			Zr	Ta	Fe	O	5	0	-2.72482
Ba8Zr5Zn2Fe1O24	Ba			Zr	Zn	Fe	O	5	79.3343	-2.24384
Ba8Zr6Co2O24	Ba			Zr	Co		O	4	28.9477	-2.44541
Ba8Zr6Fe1Co1O24	Ba			Zr	Fe	Co	O	5	19.4609	-2.48481
Ba8Zr6Fe1Cu1O24	Ba			Zr	Fe	Cu	O	5	29.1632	-2.44537
Ba8Zr6Fe1Mo1O24	Ba			Zr	Fe	Mo	O	5	53.829	-2.544
Ba8Zr6Fe1Ni1O24	Ba			Zr	Fe	Ni	O	5	22.6413	-2.44342
Ba8Zr6Fe1W1O24	Ba			Zr	Fe	W	O	5	80.3089	-2.53154
Ba8Zr6Fe2O24	Ba			Zr	Fe		O	4	0	-2.53395
Ba8Zr6Nb1Fe1O24	Ba			Zr	Nb	Fe	O	5	0	-2.71918
Ba8Zr6Ni2O24	Ba			Zr	Ni		O	4	50.4902	-2.35573
Ba8Zr6Ta1Fe1O24	Ba			Zr	Ta	Fe	O	5	0	-2.74823
Ba8Zr6Zn1Fe1O24	Ba			Zr	Zn	Fe	O	5	31.129	-2.47868
Ba8Zr7Co1O24	Ba			Zr	Co		O	4	0	-2.67931
Ba8Zr7Fe1O24	Ba			Zr	Fe		O	4	0	-2.72692
Ba8Zr7Ni1O24	Ba			Zr	Ni		O	4	0	-2.63852
Ba8Zr8O24	Ba			Zr			O	3	0	-2.92153
Bi1Ba3Sr4Fe2Co6O24	Bi	Ba	Sr	Co	Fe		O	6	125.292	-1.18831
Bi2Ba2Sr4Fe2Co6O24	Bi	Ba	Sr	Co	Fe		O	6	126.882	-1.12355
Bi4Pr4Co8O24	Bi	Pr		Co			O	4	69.4735	-1.20176
Bi4Sr4Fe2Co6O24	Bi	Sr		Co	Fe		O	5	170.389	-0.946846
Ca2La6Co8O24	Ca	La		Co			O	4	50.0255	-1.69368
Ca2La6Cr8O24	Ca	La		Cr			O	4	0	-2.29793
Ca2La6Fe8O24	Ca	La		Fe			O	4	0	-2.03438
Ca2La6Ga8O24	Ca	La		Ga			O	4	73.9741	-2.17354
Ca2La6Mn8O24	Ca	La		Mn			O	4	32.7899	-2.08698
Ca2La6Ni8O24	Ca	La		Ni			O	4	178.001	-1.36549
Ca2La6Sc8O24	Ca	La		Sc			O	4	30.469	-3.02475
Ca2La6Ti8O24	Ca	La		Ti			O	4	8.97063	-2.85558
Ca2La6V8O24	Ca	La		V			O	4	33.2001	-2.38053
Ca2Pr6Co8O24	Ca	Pr		Co			O	4	49.6918	-1.64076
Ca2Pr6Cr8O24	Ca	Pr		Cr			O	4	13.8924	-2.16896
Ca2Pr6Fe8O24	Ca	Pr		Fe			O	4	55.4729	-1.91887
Ca2Pr6Ga8O24	Ca	Pr		Ga			O	4	132.774	-2.05587
Ca2Pr6Mn8O24	Ca	Pr		Mn			O	4	33.2734	-2.0382
Ca2Pr6Ni8O24	Ca	Pr		Ni			O	4	169.72	-1.32052
Ca2Pr6Sc8O24	Ca	Pr		Sc			O	4	81.0395	-2.92014
Ca2Pr6Ti8O24	Ca	Pr		Ti			O	4	19.2994	-2.77883
Ca2Pr6V8O24	Ca	Pr		V			O	4	8.63071	-2.31241
Ca2Y6Co8O24	Ca	Y		Co			O	4	62.3248	-1.71566
Ca2Y6Cr8O24	Ca	Y		Cr			O	4	43.4643	-2.24284
Ca2Y6Fe8O24	Ca	Y		Fe			O	4	45.6348	-1.98285
Ca2Y6Ga8O24	Ca	Y		Ga			O	4	139.062	-2.12465
Ca2Y6Mn8O24	Ca	Y		Mn			O	4	38.1925	-2.09837
Ca2Y6Ni8O24	Ca	Y		Ni			O	4	123.85	-1.45392
Ca2Y6Sc8O24	Ca	Y		Sc			O	4	84.8759	-2.98249
Ca2Y6Ti8O24	Ca	Y		Ti			O	4	17.0003	-2.84639
Ca2Y6V8O24	Ca	Y		V			O	4	0	-2.43962
Ca4Ba4Co4Ni4O24	Ca	Ba		Co	Ni		O	5	292.391	-0.945009
Ca4Ba4Co6Ni2O24	Ca	Ba		Co	Ni		O	5	235.409	-1.05205
Ca4Ba4Co7Ni1O24	Ca	Ba		Co	Ni		O	5	220.003	-1.09248
Ca4Ba4Fe1Co7O24	Ca	Ba		Fe	Co		O	5	196.074	-1.17381
Ca4Ba4Fe1Ni7O24	Ca	Ba		Fe	Ni		O	5	323.823	-0.826354
Ca4Ba4Fe2Co6O24	Ca	Ba		Fe	Co		O	5	186.027	-1.21624
Ca4Ba4Fe2Ni6O24	Ca	Ba		Fe	Ni		O	5	309.857	-0.910077
Ca4Ba4Mn1Co7O24	Ca	Ba		Mn	Co		O	5	189.952	-1.19751
Ca4Ba4Mn1Ni7O24	Ca	Ba		Mn	Ni		O	5	340.438	-0.833147
Ca4Ba4Mn2Co6O24	Ca	Ba		Mn	Co		O	5	189.825	-1.24759
Ca4Ba4Mn2Fe6O24	Ca	Ba		Mn	Fe		O	5	956.832	-0.666962
Ca4Ba4Mn2Ni6O24	Ca	Ba		Mn	Ni		O	5	318.4	-0.94835
Ca4Ba4Mn4Co4O24	Ca	Ba		Mn	Co		O	5	189.176	-1.34693
Ca4Ba4Mn4Ni4O24	Ca	Ba		Mn	Ni		O	5	274.757	-1.16124
Ca4Ba4Mn6Co2O24	Ca	Ba		Mn	Co		O	5	191.837	-1.43888
Ca4Ba4Mn6Fe2O24	Ca	Ba		Mn	Fe		O	5	178.586	-1.51689
Ca4Ba4Mn6Ni2O24	Ca	Ba		Mn	Ni		O	5	231.128	-1.34953
Ca4Ba4Mn7Co1O24	Ca	Ba		Mn	Co		O	5	196.409	-1.48161
Ca4Ba4Mn7Fe1O24	Ca	Ba		Mn	Fe		O	5	190.075	-1.52032
Ca4Ba4Mn7Ni1O24	Ca	Ba		Mn	Ni		O	5	210.336	-1.44266
Ca4Ba4Ni4Co4O24	Ca	Ba		Ni	Co		O	5	294.31	-0.943089
Ca4Ba4Ni6Co2O24	Ca	Ba		Ni	Co		O	5	357.145	-0.830199
Ca4Ba4Ni7Co1O24	Ca	Ba		Ni	Co		O	5	351.818	-0.782065
Ca4La4Co8O24	Ca	La		Co			O	4	75.156	-1.54684
Ca4La4Cr8O24	Ca	La		Cr			O	4	0.203973	-2.15052
Ca4La4Fe8O24	Ca	La		Fe			O	4	0.593437	-1.89484
Ca4La4Ga8O24	Ca	La		Ga			O	4	139.37	-1.9912
Ca4La4Mn8O24	Ca	La		Mn			O	4	38.1462	-1.96335
Ca4La4Ni8O24	Ca	La		Ni			O	4	232.209	-1.18957
Ca4La4Sc8O24	Ca	La		Sc			O	4	87.3607	-2.83926
Ca4La4Ti8O24	Ca	La		Ti			O	4	0	-2.84502
Ca4La4V8O24	Ca	La		V			O	4	21.8803	-2.30623
Ca4Pr4Co8O24	Ca	Pr		Co			O	4	73.1342	-1.51336
Ca4Pr4Cr8O24	Ca	Pr		Cr			O	4	51.4231	-2.05055
Ca4Pr4Fe8O24	Ca	Pr		Fe			O	4	72.0108	-1.79009
Ca4Pr4Ga8O24	Ca	Pr		Ga			O	4	204.1	-1.8859
Ca4Pr4Mn8O24	Ca	Pr		Mn			O	4	37.0331	-1.9312
Ca4Pr4Ni8O24	Ca	Pr		Ni			O	4	224.402	-1.16188
Ca4Pr4Sc8O24	Ca	Pr		Sc			O	4	141.374	-2.74923
Ca4Pr4Ti8O24	Ca	Pr		Ti			O	4	21.8196	-2.79329
Ca4Pr4V8O24	Ca	Pr		V			O	4	21.1232	-2.25604
Ca4Sr4Co4Ni4O24	Ca	Sr		Co	Ni		O	5	244.8	-1.00661
Ca4Sr4Co6Ni2O24	Ca	Sr		Co	Ni		O	5	213.366	-1.0881
Ca4Sr4Co7Ni1O24	Ca	Sr		Co	Ni		O	5	179.659	-1.14684
Ca4Sr4Fe1Co7O24	Ca	Sr		Fe	Co		O	5	141.453	-1.24323
Ca4Sr4Fe1Ni7O24	Ca	Sr		Fe	Ni		O	5	313.928	-0.88409
Ca4Sr4Fe2Co6O24	Ca	Sr		Fe	Co		O	5	142.826	-1.27501
Ca4Sr4Fe2Ni6O24	Ca	Sr		Fe	Ni		O	5	295.582	-0.968002
Ca4Sr4Mn1Co7O24	Ca	Sr		Mn	Co		O	5	144.154	-1.26012
Ca4Sr4Mn1Ni7O24	Ca	Sr		Mn	Ni		O	5	347.296	-0.871176
Ca4Sr4Mn2Co6O24	Ca	Sr		Mn	Co		O	5	150.042	-1.30697
Ca4Sr4Mn4Co4O24	Ca	Sr		Mn	Co		O	5	138.576	-1.4146
Ca4Sr4Mn4Ni4O24	Ca	Sr		Mn	Ni		O	5	238.535	-1.21453
Ca4Sr4Mn6Co2O24	Ca	Sr		Mn	Co		O	5	139.231	-1.50855
Ca4Sr4Mn6Fe2O24	Ca	Sr		Mn	Fe		O	5	129.156	-1.58339
Ca4Sr4Mn6Ni2O24	Ca	Sr		Mn	Ni		O	5	184.331	-1.4134
Ca4Sr4Mn7Co1O24	Ca	Sr		Mn	Co		O	5	151.898	-1.54319
Ca4Sr4Mn7Fe1O24	Ca	Sr		Mn	Fe		O	5	132.392	-1.59507
Ca4Sr4Mn7Ni1O24	Ca	Sr		Mn	Ni		O	5	158.413	-1.51165
Ca4Sr4Ni4Co4O24	Ca	Sr		Ni	Co		O	5	247.91	-1.00351
Ca4Sr4Ni6Co2O24	Ca	Sr		Ni	Co		O	5	312.116	-0.881491
Ca4Sr4Ni7Co1O24	Ca	Sr		Ni	Co		O	5	324.945	-0.838083
Ca4Y4Co8O24	Ca	Y		Co			O	4	93.7907	-1.55106
Ca4Y4Cr8O24	Ca	Y		Cr			O	4	63.9649	-2.09636
Ca4Y4Fe8O24	Ca	Y		Fe			O	4	74.8181	-1.82906
Ca4Y4Ga8O24	Ca	Y		Ga			O	4	207.757	-1.93045
Ca4Y4Mn8O24	Ca	Y		Mn			O	4	39.1109	-1.97093
Ca4Y4Ni8O24	Ca	Y		Ni			O	4	166.348	-1.27828
Ca4Y4Sc8O24	Ca	Y		Sc			O	4	142.324	-2.79338
Ca4Y4Ti8O24	Ca	Y		Ti			O	4	0	-2.83836
Ca4Y4V8O24	Ca	Y		V			O	4	0	-2.36095
Ca8Co4Ni4O24	Ca			Co	Ni		O	4	286.027	-0.992447
Ca8Co6Ni2O24	Ca			Co	Ni		O	4	234.661	-1.09387
Ca8Co7Ni1O24	Ca			Co	Ni		O	4	207.905	-1.14565
Ca8Co8O24	Ca			Co			O	3	188.515	-1.19007
Ca8Cr8O24	Ca			Cr			O	3	0	-1.94395
Ca8Fe1Co7O24	Ca			Fe	Co		O	4	189.093	-1.22187
Ca8Fe1Ni7O24	Ca			Fe	Ni		O	4	367.138	-0.869899
Ca8Fe2Co6O24	Ca			Fe	Co		O	4	193.229	-1.25011
Ca8Fe2Ni6O24	Ca			Fe	Ni		O	4	342.04	-0.953672
Ca8Fe4Co4O24	Ca			Fe	Co		O	4	183.151	-1.32495
Ca8Fe4Ni4O24	Ca			Fe	Ni		O	4	291.099	-1.12196
Ca8Fe6Co2O24	Ca			Fe	Co		O	4	185.662	-1.38719
Ca8Fe6Ni2O24	Ca			Fe	Ni		O	4	237.583	-1.29029
Ca8Fe7Co1O24	Ca			Fe	Co		O	4	184.591	-1.42064
Ca8Fe7Ni1O24	Ca			Fe	Ni		O	4	208.036	-1.37471
Ca8Fe8O24	Ca			Fe			O	3	183.351	-1.45426
Ca8Mn1Co7O24	Ca			Mn	Co		O	4	132.872	-1.29302
Ca8Mn1Fe7O24	Ca			Mn	Fe		O	4	185.051	-1.46748
Ca8Mn1Ni7O24	Ca			Mn	Ni		O	4	366.503	-0.884191
Ca8Mn2Co6O24	Ca			Mn	Co		O	4	179.654	-1.29354
Ca8Mn2Fe6O24	Ca			Mn	Fe		O	4	171.49	-1.49597
Ca8Mn2Ni6O24	Ca			Mn	Ni		O	4	336.225	-0.986801
Ca8Mn4Co4O24	Ca			Mn	Co		O	4	168.867	-1.39893
Ca8Mn4Fe4O24	Ca			Mn	Fe		O	4	156.027	-1.54129
Ca8Mn4Ni4O24	Ca			Mn	Ni		O	4	276.007	-1.19168
Ca8Mn6Co2O24	Ca			Mn	Co		O	4	165.118	-1.49729
Ca8Mn6Fe2O24	Ca			Mn	Fe		O	4	158.038	-1.56912
Ca8Mn6Ni2O24	Ca			Mn	Ni		O	4	213.315	-1.39904
Ca8Mn7Co1O24	Ca			Mn	Co		O	4	183.829	-1.52588
Ca8Mn7Fe1O24	Ca			Mn	Fe		O	4	157.973	-1.58412
Ca8Mn7Ni1O24	Ca			Mn	Ni		O	4	186.4	-1.49828
Ca8Mn8O24	Ca			Mn			O	3	164.66	-1.59235
Ca8Ni4Co4O24	Ca			Ni	Co		O	4	287.662	-0.990812
Ca8Ni6Co2O24	Ca			Ni	Co		O	4	361.58	-0.866839
Ca8Ni7Co1O24	Ca			Ni	Co		O	4	378.453	-0.824937
Ca8Ni8O24	Ca			Ni			O	3	397.24	-0.781123
Ca8Ti8O24	Ca			Ti			O	3	12.4481	-2.77407
Ca8V8O24	Ca			V			O	3	0	-2.26037
Cd4Pr4Ni8O24	Cd	Pr		Ni			O	4	298.369	-0.699773
Dy2Y6Co8O24	Dy	Y		Co			O	4	49.2193	-1.86747
Dy2Y6Cr8O24	Dy	Y		Cr			O	4	21.3539	-2.39784
Dy2Y6Fe8O24	Dy	Y		Fe			O	4	27.1293	-2.13261
Dy2Y6Ga8O24	Dy	Y		Ga			O	4	75.6575	-2.31948
Dy2Y6Mn8O24	Dy	Y		Mn			O	4	45.4996	-2.22406
Dy2Y6Ni8O24	Dy	Y		Ni			O	4	86.1158	-1.63035
Dy2Y6Sc8O24	Dy	Y		Sc			O	4	34.8684	-3.16972
Dy2Y6Ti8O24	Dy	Y		Ti			O	4	45.4076	-2.8496
Dy2Y6V8O24	Dy	Y		V			O	4	0	-2.52725
Dy4Y4Co8O24	Dy	Y		Co			O	4	56.3388	-1.86579
Dy4Y4Cr8O24	Dy	Y		Cr			O	4	28.4813	-2.39764
Dy4Y4Fe8O24	Dy	Y		Fe			O	4	34.1004	-2.1323
Dy4Y4Ga8O24	Dy	Y		Ga			O	4	81.7269	-2.31933
Dy4Y4Mn8O24	Dy	Y		Mn			O	4	52.1415	-2.22391
Dy4Y4Ni8O24	Dy	Y		Ni			O	4	84.2613	-1.63765
Dy4Y4Sc8O24	Dy	Y		Sc			O	4	41.1379	-3.16889
Dy4Y4Ti8O24	Dy	Y		Ti			O	4	51.9044	-2.84911
Dy4Y4V8O24	Dy	Y		V			O	4	0	-2.53412
Dy8Fe8O24	Dy			Fe			O	3	390.426	-1.7893
Gd2Y6Co8O24	Gd	Y		Co			O	4	0	-2.26618
Gd2Y6Cr8O24	Gd	Y		Cr			O	4	0	-2.809
Gd2Y6Fe8O24	Gd	Y		Fe			O	4	0	-2.53211
Gd2Y6Ga8O24	Gd	Y		Ga			O	4	72.6501	-2.30699
Gd2Y6Mn8O24	Gd	Y		Mn			O	4	0	-2.58249
Gd2Y6Ni8O24	Gd	Y		Ni			O	4	0	-2.19787
Gd2Y6Sc8O24	Gd	Y		Sc			O	4	28.0724	-3.16094
Gd2Y6Ti8O24	Gd	Y		Ti			O	4	38.7785	-2.8427
Gd2Y6V8O24	Gd	Y		V			O	4	0	-2.87773
Gd4Y4Co8O24	Gd	Y		Co			O	4	0	-2.25212
Gd4Y4Cr8O24	Gd	Y		Cr			O	4	0	-2.79859
Gd4Y4Fe8O24	Gd	Y		Fe			O	4	0	-2.53622
Gd4Y4Ga8O24	Gd	Y		Ga			O	4	75.1456	-2.29493
Gd4Y4Mn8O24	Gd	Y		Mn			O	4	0	-2.56736
Gd4Y4Ni8O24	Gd	Y		Ni			O	4	0	-2.18573
Gd4Y4Sc8O24	Gd	Y		Sc			O	4	27.2516	-3.15175
Gd4Y4Ti8O24	Gd	Y		Ti			O	4	35.3718	-2.83858
Gd4Y4V8O24	Gd	Y		V			O	4	0	-2.87572
Gd8Fe8O24	Gd			Fe			O	3	293.744	-1.83165
Ho8Fe8O24	Ho			Fe			O	3	417.752	-1.76694
La1Pr4Mn8Zn3O24	La	Pr	Zn	Mn			O	5	144.747	-1.65142
La1Pr4Zn3Co8O24	La	Pr	Zn	Co			O	5	172.42	-1.25702
La1Pr4Zn3Fe8O24	La	Pr	Zn	Fe			O	5	171.68	-1.52637
La1Pr4Zn3Ni8O24	La	Pr	Zn	Ni			O	5	0	-1.62182
La1Y4Mn8Zn3O24	La	Y	Zn	Mn			O	5	121.204	-1.71226
La1Y4Zn3Co8O24	La	Y	Zn	Co			O	5	168.465	-1.31933
La1Y4Zn3Fe8O24	La	Y	Zn	Fe			O	5	158.367	-1.57967
La1Y4Zn3Ni8O24	La	Y	Zn	Ni			O	5	291.956	-0.984679
La2Sr6Cr2Fe6O24	La	Sr		Cr	Fe		O	5	89.8167	-1.72299
La4Ba4Co4Ni4O24	La	Ba		Co	Ni		O	5	192.285	-1.28853
La4Ba4Co6Ni2O24	La	Ba		Co	Ni		O	5	150.672	-1.3802
La4Ba4Co7Ni1O24	La	Ba		Co	Ni		O	5	124.314	-1.43159
La4Ba4Fe1Co7O24	La	Ba		Fe	Co		O	5	114.408	-1.5025
La4Ba4Fe1Ni7O24	La	Ba		Fe	Ni		O	5	206.364	-1.19006
La4Ba4Fe2Co6O24	La	Ba		Fe	Co		O	5	114.507	-1.53838
La4Ba4Fe2Ni6O24	La	Ba		Fe	Ni		O	5	189.648	-1.2737
La4Ba4Mn1Co7O24	La	Ba		Mn	Co		O	5	111.92	-1.52318
La4Ba4Mn1Ni7O24	La	Ba		Mn	Ni		O	5	213.494	-1.20634
La4Ba4Mn2Co6O24	La	Ba		Mn	Co		O	5	114.498	-1.57477
La4Ba4Mn2Fe6O24	La	Ba		Mn	Fe		O	5	845.337	-1.03494
La4Ba4Mn2Ni6O24	La	Ba		Mn	Ni		O	5	201.321	-1.31074
La4Ba4Mn4Co4O24	La	Ba		Mn	Co		O	5	103.757	-1.68542
La4Ba4Mn4Ni4O24	La	Ba		Mn	Ni		O	5	154.42	-1.525
La4Ba4Mn6Co2O24	La	Ba		Mn	Co		O	5	123.247	-1.76463
La4Ba4Mn6Fe2O24	La	Ba		Mn	Fe		O	5	83.0462	-1.8616
La4Ba4Mn6Ni2O24	La	Ba		Mn	Ni		O	5	118.249	-1.70438
La4Ba4Mn7Co1O24	La	Ba		Mn	Co		O	5	98.1126	-1.82875
La4Ba4Mn7Fe1O24	La	Ba		Mn	Fe		O	5	87.046	-1.8682
La4Ba4Mn7Ni1O24	La	Ba		Mn	Ni		O	5	103.165	-1.79107
La4Ba4Ni4Co4O24	La	Ba		Ni	Co		O	5	177.346	-1.30347
La4Ba4Ni6Co2O24	La	Ba		Ni	Co		O	5	237.062	-1.1937
La4Ba4Ni7Co1O24	La	Ba		Ni	Co		O	5	236.338	-1.1438
La4Ca4Co4Ni4O24	La	Ca		Co	Ni		O	5	177.318	-1.34457
La4Ca4Co6Ni2O24	La	Ca		Co	Ni		O	5	151.356	-1.42059
La4Ca4Co7Ni1O24	La	Ca		Co	Ni		O	5	83.5495	-1.51342
La4Ca4Fe1Co7O24	La	Ca		Fe	Co		O	5	101.888	-1.55609
La4Ca4Fe1Ni7O24	La	Ca		Fe	Ni		O	5	252.001	-1.23079
La4Ca4Fe2Co6O24	La	Ca		Fe	Co		O	5	111.026	-1.58293
La4Ca4Fe2Ni6O24	La	Ca		Fe	Ni		O	5	230.918	-1.31288
La4Ca4Mn1Co7O24	La	Ca		Mn	Co		O	5	70.4379	-1.60574
La4Ca4Mn1Ni7O24	La	Ca		Mn	Ni		O	5	247.474	-1.2478
La4Ca4Mn2Co6O24	La	Ca		Mn	Co		O	5	110.209	-1.62014
La4Ca4Mn2Ni6O24	La	Ca		Mn	Ni		O	5	218.137	-1.35063
La4Ca4Mn4Co4O24	La	Ca		Mn	Co		O	5	91.2848	-1.73367
La4Ca4Mn4Ni4O24	La	Ca		Mn	Ni		O	5	154.708	-1.56105
La4Ca4Mn6Co2O24	La	Ca		Mn	Co		O	5	100.117	-1.81944
La4Ca4Mn6Fe2O24	La	Ca		Mn	Fe		O	5	94.8376	-1.89493
La4Ca4Mn6Ni2O24	La	Ca		Mn	Ni		O	5	116.279	-1.746
La4Ca4Mn7Co1O24	La	Ca		Mn	Co		O	5	96.9268	-1.8636
La4Ca4Mn7Fe1O24	La	Ca		Mn	Fe		O	5	94.4335	-1.9012
La4Ca4Mn7Ni1O24	La	Ca		Mn	Ni		O	5	102.795	-1.83181
La4Ca4Ni4Co4O24	La	Ca		Ni	Co		O	5	179.999	-1.34189
La4Ca4Ni6Co2O24	La	Ca		Ni	Co		O	5	238.522	-1.23331
La4Ca4Ni7Co1O24	La	Ca		Ni	Co		O	5	253.02	-1.19379
La4Dy4Co8O24	La	Dy		Co			O	4	70.8358	-1.82825
La4Dy4Cr8O24	La	Dy		Cr			O	4	0	-2.43839
La4Dy4Fe8O24	La	Dy		Fe			O	4	0	-2.1844
La4Dy4Ga8O24	La	Dy		Ga			O	4	32.0783	-2.36096
La4Dy4Mn8O24	La	Dy		Mn			O	4	60.5219	-2.20301
La4Dy4Ni8O24	La	Dy		Ni			O	4	181.911	-1.51695
La4Dy4Sc8O24	La	Dy		Sc			O	4	0	-3.2078
La4Dy4Ti8O24	La	Dy		Ti			O	4	60.6803	-2.83943
La4Dy4V8O24	La	Dy		V			O	4	45.4332	-2.46511
La4Gd4Co8O24	La	Gd		Co			O	4	0	-2.19489
La4Gd4Cr8O24	La	Gd		Cr			O	4	0	-2.77598
La4Gd4Fe8O24	La	Gd		Fe			O	4	0	-2.5306
La4Gd4Ga8O24	La	Gd		Ga			O	4	89.2357	-2.27289
La4Gd4Mn8O24	La	Gd		Mn			O	4	0	-2.55748
La4Gd4Sc8O24	La	Gd		Sc			O	4	29.6533	-3.14175
La4Gd4Ti8O24	La	Gd		Ti			O	4	34.1494	-2.8389
La4Gd4V8O24	La	Gd		V			O	4	0	-2.87225
La4Ho4Co8O24	La	Ho		Co			O	4	71.2268	-1.83333
La4Ho4Cr8O24	La	Ho		Cr			O	4	0	-2.43957
La4Ho4Fe8O24	La	Ho		Fe			O	4	0	-2.18551
La4Ho4Ga8O24	La	Ho		Ga			O	4	33.5683	-2.36207
La4Ho4Mn8O24	La	Ho		Mn			O	4	65.0313	-2.20356
La4Ho4Ni8O24	La	Ho		Ni			O	4	189.645	-1.51469
La4Ho4Sc8O24	La	Ho		Sc			O	4	0.992491	-3.2085
La4Ho4Ti8O24	La	Ho		Ti			O	4	62.1108	-2.84021
La4Ho4V8O24	La	Ho		V			O	4	47.2693	-2.46548
La4Nd4Co8O24	La	Nd		Co			O	4	41.1709	-1.80026
La4Nd4Cr8O24	La	Nd		Cr			O	4	0	-2.40602
La4Nd4Fe8O24	La	Nd		Fe			O	4	0	-2.15324
La4Nd4Ga8O24	La	Nd		Ga			O	4	15.4429	-2.33016
La4Nd4Mn8O24	La	Nd		Mn			O	4	40.8354	-2.17396
La4Nd4Ni8O24	La	Nd		Ni			O	4	133.56	-1.50765
La4Nd4Sc8O24	La	Nd		Sc			O	4	0	-3.18008
La4Nd4Ti8O24	La	Nd		Ti			O	4	40.7973	-2.81744
La4Sm4Co8O24	La	Sm		Co			O	4	59.0547	-1.80239
La4Sm4Cr8O24	La	Sm		Cr			O	4	0	-2.41849
La4Sm4Fe8O24	La	Sm		Fe			O	4	0	-2.16514
La4Sm4Ga8O24	La	Sm		Ga			O	4	22.3716	-2.34197
La4Sm4Mn8O24	La	Sm		Mn			O	4	44.8505	-2.18373
La4Sm4Ni8O24	La	Sm		Ni			O	4	150.508	-1.51071
La4Sm4Sc8O24	La	Sm		Sc			O	4	0	-3.19076
La4Sm4Ti8O24	La	Sm		Ti			O	4	50.8264	-2.82294
La4Sm4V8O24	La	Sm		V			O	4	13.3902	-2.44602
La4Sr4Co4Ni4O24	La	Sr		Co	Ni		O	5	136.443	-1.35839
La4Sr4Co6Ni2O24	La	Sr		Co	Ni		O	5	97.3722	-1.44751
La4Sr4Co7Ni1O24	La	Sr		Co	Ni		O	5	79.3248	-1.49059
La4Sr4Fe1Co7O24	La	Sr		Fe	Co		O	5	71.0449	-1.55988
La4Sr4Fe1Ni7O24	La	Sr		Fe	Ni		O	5	191.405	-1.25003
La4Sr4Fe2Co6O24	La	Sr		Fe	Co		O	5	78.9063	-1.58799
La4Sr4Fe2Ni6O24	La	Sr		Fe	Ni		O	5	173.747	-1.33325
La4Sr4Mn1Co7O24	La	Sr		Mn	Co		O	5	68.4009	-1.58071
La4Sr4Mn1Ni7O24	La	Sr		Mn	Ni		O	5	204.555	-1.25733
La4Sr4Mn2Co6O24	La	Sr		Mn	Co		O	5	55.9498	-1.64734
La4Sr4Mn4Co4O24	La	Sr		Mn	Co		O	5	54.6384	-1.75414
La4Sr4Mn4Ni4O24	La	Sr		Mn	Ni		O	5	117.792	-1.58257
La4Sr4Mn6Co2O24	La	Sr		Mn	Co		O	5	59.5242	-1.84233
La4Sr4Mn6Fe2O24	La	Sr		Mn	Fe		O	5	45.2932	-1.91933
La4Sr4Mn6Ni2O24	La	Sr		Mn	Ni		O	5	83.1507	-1.7664
La4Sr4Mn7Co1O24	La	Sr		Mn	Co		O	5	60.2851	-1.88707
La4Sr4Mn7Fe1O24	La	Sr		Mn	Fe		O	5	53.1282	-1.92561
La4Sr4Mn7Ni1O24	La	Sr		Mn	Ni		O	5	69.2085	-1.85276
La4Sr4Ni4Co4O24	La	Sr		Ni	Co		O	5	132.212	-1.36262
La4Sr4Ni6Co2O24	La	Sr		Ni	Co		O	5	178.52	-1.2585
La4Sr4Ni7Co1O24	La	Sr		Ni	Co		O	5	193.518	-1.21293
La5Mn8Zn3O24	La	Zn		Mn			O	4	145.936	-1.67878
La5Sr3Fe6Co2O24	La	Sr		Fe	Co		O	5	47.0863	-1.82853
La5Zn3Co8O24	La	Zn		Co			O	4	181.66	-1.28328
La5Zn3Fe8O24	La	Zn		Fe			O	4	176.193	-1.55518
La5Zn3Ni8O24	La	Zn		Ni			O	4	304.216	-0.949568
La6Dy2Co8O24	La	Dy		Co			O	4	59.5521	-1.8227
La6Dy2Fe8O24	La	Dy		Fe			O	4	0	-2.17713
La6Dy2Ga8O24	La	Dy		Ga			O	4	25.3696	-2.35254
La6Dy2Mn8O24	La	Dy		Mn			O	4	53.8426	-2.19695
La6Dy2Ni8O24	La	Dy		Ni			O	4	157.374	-1.52466
La6Dy2Sc8O24	La	Dy		Sc			O	4	0	-3.20422
La6Dy2Ti8O24	La	Dy		Ti			O	4	52.6296	-2.84103
La6Dy2V8O24	La	Dy		V			O	4	44.8564	-2.46009
La6Gd2Co8O24	La	Gd		Co			O	4	0	-2.20775
La6Gd2Cr8O24	La	Gd		Cr			O	4	0	-2.78164
La6Gd2Fe8O24	La	Gd		Fe			O	4	0	-2.52881
La6Gd2Ga8O24	La	Gd		Ga			O	4	85.961	-2.27646
La6Gd2Mn8O24	La	Gd		Mn			O	4	0	-2.56042
La6Gd2Ni8O24	La	Gd		Ni			O	4	0	-2.16258
La6Gd2Sc8O24	La	Gd		Sc			O	4	30.2288	-3.14738
La6Gd2Ti8O24	La	Gd		Ti			O	4	34.5198	-2.84561
La6Gd2V8O24	La	Gd		V			O	4	0	-2.87238
La6Hf2Mn6Zn2O24	La	Zn		Mn	Hf		O	5	129.677	-2.14966
La6Hf2Zn2Co6O24	La	Zn		Co	Hf		O	5	146.595	-1.87301
La6Hf2Zn2Fe6O24	La	Zn		Fe	Hf		O	5	156.515	-2.06465
La6Hf2Zn2Ni6O24	La	Zn		Ni	Hf		O	5	214.253	-1.64784
La6Ho2Cr8O24	La	Ho		Cr			O	4	0	-2.43012
La6Ho2Fe8O24	La	Ho		Fe			O	4	0	-2.17333
La6Ho2Ga8O24	La	Ho		Ga			O	4	26.8283	-2.35222
La6Ho2Mn8O24	La	Ho		Mn			O	4	56.7517	-2.19657
La6Ho2Ni8O24	La	Ho		Ni			O	4	161.616	-1.52315
La6Ho2Sc8O24	La	Ho		Sc			O	4	0	-3.20391
La6Ho2Ti8O24	La	Ho		Ti			O	4	55.3783	-2.83939
La6Ho2V8O24	La	Ho		V			O	4	47.6193	-2.45843
La6Mn6Nb2Zn2O24	La	Zn		Mn	Nb		O	5	106.567	-2.07145
La6Mn8Zn2O24	La	Zn		Mn			O	4	94.5736	-1.86792
La6Nb2Zn2Co6O24	La	Zn		Co	Nb		O	5	143.144	-1.80393
La6Nb2Zn2Fe6O24	La	Zn		Fe	Nb		O	5	110.463	-1.99199
La6Nb2Zn2Ni6O24	La	Zn		Ni	Nb		O	5	185.182	-1.61172
La6Nd2Co8O24	La	Nd		Co			O	4	33.9192	-1.8195
La6Nd2Cr8O24	La	Nd		Cr			O	4	0	-2.41815
La6Nd2Fe8O24	La	Nd		Fe			O	4	0	-2.16561
La6Nd2Ga8O24	La	Nd		Ga			O	4	12.6328	-2.34167
La6Nd2Mn8O24	La	Nd		Mn			O	4	40.2544	-2.18617
La6Nd2Ni8O24	La	Nd		Ni			O	4	131.305	-1.5219
La6Nd2Sc8O24	La	Nd		Sc			O	4	0	-3.19395
La6Nd2V8O24	La	Nd		V			O	4	35.4621	-2.44931
La6Sm2Co8O24	La	Sm		Co			O	4	43.1928	-1.82024
La6Sm2Cr8O24	La	Sm		Cr			O	4	0	-2.42341
La6Sm2Fe8O24	La	Sm		Fe			O	4	0	-2.17061
La6Sm2Ga8O24	La	Sm		Ga			O	4	17.3373	-2.34644
La6Sm2Mn8O24	La	Sm		Mn			O	4	43.4882	-2.18983
La6Sm2Ni8O24	La	Sm		Ni			O	4	140.198	-1.52301
La6Sm2Sc8O24	La	Sm		Sc			O	4	0	-3.19837
La6Sm2Ti8O24	La	Sm		Ti			O	4	42.3248	-2.83816
La6Sm2V8O24	La	Sm		V			O	4	26.1695	-2.45321
La6Ta2Mn6Zn2O24	La	Zn		Mn	Ta		O	5	96.2792	-2.13504
La6Ta2Zn2Co6O24	La	Zn		Co	Ta		O	5	140.876	-1.86427
La6Ta2Zn2Fe6O24	La	Zn		Fe	Ta		O	5	110.504	-2.04801
La6Ta2Zn2Ni6O24	La	Zn		Ni	Ta		O	5	186.836	-1.66814
La6Ti2Mn6Zn2O24	La	Zn		Mn	Ti		O	5	95.9469	-2.11655
La6Ti2Zn2Co6O24	La	Zn		Co	Ti		O	5	140.791	-1.82437
La6Ti2Zn2Fe6O24	La	Zn		Fe	Ti		O	5	99.6718	-2.06007
La6Ti2Zn2Ni6O24	La	Zn		Ni	Ti		O	5	202.291	-1.60536
La6Zn2Co8O24	La	Zn		Co			O	4	121.202	-1.47742
La6Zn2Fe8O24	La	Zn		Fe			O	4	120.565	-1.75144
La6Zn2Ni8O24	La	Zn		Ni			O	4	241.991	-1.14893
La6Zr2Mn6Zn2O24	La	Zn		Mn	Zr		O	5	95.3431	-2.14732
La6Zr2Zn2Co6O24	La	Zn		Co	Zr		O	5	114.194	-1.86873
La6Zr2Zn2Fe6O24	La	Zn		Fe	Zr		O	5	120.156	-2.06433
La6Zr2Zn2Ni6O24	La	Zn		Ni	Zr		O	5	200.047	-1.62537
La7Mn8Zn1O24	La	Zn		Mn			O	4	64.7668	-2.03551
La7Zn1Co8O24	La	Zn		Co			O	4	73.7475	-1.65827
La7Zn1Fe8O24	La	Zn		Fe			O	4	79.8843	-1.93274
La7Zn1Ni8O24	La	Zn		Ni			O	4	188.14	-1.33992
La8Co1Ni7O24	La			Co	Ni		O	4	108.98	-1.58125
La8Co2Ni6O24	La			Co	Ni		O	4	86.4068	-1.62885
La8Co4Ni4O24	La			Co	Ni		O	4	55.7153	-1.70959
La8Co6Ni2O24	La			Co	Ni		O	4	47.0181	-1.76834
La8Co7Ni1O24	La			Co	Ni		O	4	48.9115	-1.79148
La8Co8O24	La			Co			O	3	25.8389	-1.83958
La8Cr1Co7O24	La			Cr	Co		O	4	34.4707	-1.89859
La8Cr1Fe7O24	La			Cr	Fe		O	4	0	-2.21407
La8Cr1Ga7O24	La			Cr	Ga		O	4	1.74713	-2.36454
La8Cr1Ni7O24	La			Cr	Ni		O	4	114.247	-1.64362
La8Cr2Co6O24	La			Cr	Co		O	4	60.1231	-1.94057
La8Cr2Fe6O24	La			Cr	Fe		O	4	19.9015	-2.19667
La8Cr2Ga6O24	La			Cr	Ga		O	4	0	-2.37471
La8Cr2Ni6O24	La			Cr	Ni		O	4	95.7637	-1.75476
La8Cr4Co4O24	La			Cr	Co		O	4	0	-2.14055
La8Cr4Fe4O24	La			Cr	Fe		O	4	0	-2.3195
La8Cr4Ni4O24	La			Cr	Ni		O	4	0	-2.05055
La8Cr6Co2O24	La			Cr	Co		O	4	0	-2.28417
La8Cr6Fe2O24	La			Cr	Fe		O	4	0	-2.37553
La8Cr6Ni2O24	La			Cr	Ni		O	4	0	-2.22247
La8Cr7Co1O24	La			Cr	Co		O	4	0	-2.35961
La8Cr7Fe1O24	La			Cr	Fe		O	4	0	-2.40367
La8Cr7Ni1O24	La			Cr	Ni		O	4	0	-2.33521
La8Cr8O24	La			Cr			O	3	0	-2.43109
La8Fe1Co7O24	La			Fe	Co		O	4	40.9146	-1.86048
La8Fe1Ni7O24	La			Fe	Ni		O	4	115.2	-1.611
La8Fe2Co6O24	La			Fe	Co		O	4	39.3316	-1.89804
La8Fe2Ni6O24	La			Fe	Ni		O	4	102.514	-1.6847
La8Fe4Co4O24	La			Fe	Co		O	4	1.92094	-2.00741
La8Fe4Ni4O24	La			Fe	Ni		O	4	0	-1.91143
La8Fe6Co2O24	La			Fe	Co		O	4	0	-2.10654
La8Fe6Ni2O24	La			Fe	Ni		O	4	0	-2.04828
La8Fe7Co1O24	La			Fe	Co		O	4	0	-2.14209
La8Fe7Ni1O24	La			Fe	Ni		O	4	0	-2.11769
La8Fe8O24	La			Fe			O	3	0	-2.1789
La8Ga4Co4O24	La			Ga	Co		O	4	26.3185	-2.10801
La8Ga4Fe4O24	La			Ga	Fe		O	4	0	-2.27634
La8Ga4Ni4O24	La			Ga	Ni		O	4	67.0851	-1.96714
La8Ga6Co2O24	La			Ga	Co		O	4	16.5751	-2.23086
La8Ga6Fe2O24	La			Ga	Fe		O	4	0	-2.31594
La8Ga6Ni2O24	La			Ga	Ni		O	4	40.6187	-2.16001
La8Ga7Co1O24	La			Ga	Co		O	4	11.848	-2.29214
La8Ga7Fe1O24	La			Ga	Fe		O	4	0	-2.33547
La8Ga7Ni1O24	La			Ga	Ni		O	4	25.1748	-2.25703
La8Ga8O24	La			Ga			O	3	6.37139	-2.35417
La8Mg1Co7O24	La			Mg	Co		O	4	0	-2.26816
La8Mg1Cr7O24	La			Mg	Cr		O	4	0	-2.82837
La8Mg1Fe7O24	La			Mg	Fe		O	4	0	-2.62509
La8Mg1Ga7O24	La			Mg	Ga		O	4	34.9408	-2.35487
La8Mg1Mn7O24	La			Mg	Mn		O	4	0	-2.59698
La8Mg1Ni7O24	La			Mg	Ni		O	4	0	-2.22231
La8Mg1Sc7O24	La			Mg	Sc		O	4	5.05626	-3.09574
La8Mg1Ti7O24	La			Mg	Ti		O	4	25.7223	-2.87117
La8Mg1V7O24	La			Mg	V		O	4	0	-2.87647
La8Mg2Co6O24	La			Mg	Co		O	4	0	-2.31045
La8Mg2Cr6O24	La			Mg	Cr		O	4	0	-2.81168
La8Mg2Fe6O24	La			Mg	Fe		O	4	0	-2.62636
La8Mg2Ga6O24	La			Mg	Ga		O	4	60.3606	-2.35469
La8Mg2Mn6O24	La			Mg	Mn		O	4	0	-2.62565
La8Mg2Ni6O24	La			Mg	Ni		O	4	0	-2.26559
La8Mg2Sc6O24	La			Mg	Sc		O	4	34.369	-2.98342
La8Mg2Ti6O24	La			Mg	Ti		O	4	24.1335	-2.88244
La8Mg2V6O24	La			Mg	V		O	4	0	-2.86261
La8Mg4Co4O24	La			Mg	Co		O	4	0	-2.38544
La8Mg4Cr4O24	La			Mg	Cr		O	4	0	-2.76817
La8Mg4Fe4O24	La			Mg	Fe		O	4	0	-2.63248
La8Mg4Ga4O24	La			Mg	Ga		O	4	108.225	-2.35327
La8Mg4Mn4O24	La			Mg	Mn		O	4	0	-2.65769
La8Mg4Ni4O24	La			Mg	Ni		O	4	0	-2.34906
La8Mg4Sc4O24	La			Mg	Sc		O	4	89.9135	-2.76186
La8Mg4Ti4O24	La			Mg	Ti		O	4	22.1843	-2.90375
La8Mg4V4O24	La			Mg	V		O	4	0	-2.83606
La8Mn1Co7O24	La			Mn	Co		O	4	27.9926	-1.8916
La8Mn1Cr7O24	La			Mn	Cr		O	4	0	-2.40338
La8Mn1Fe7O24	La			Mn	Fe		O	4	0	-2.18501
La8Mn1Ga7O24	La			Mn	Ga		O	4	33.4361	-2.31179
La8Mn1Ni7O24	La			Mn	Ni		O	4	100.457	-1.63635
La8Mn1V7O24	La			Mn	V		O	4	86.8897	-2.38484
La8Mn2Co6O24	La			Mn	Co		O	4	29.9491	-1.94381
La8Mn2Cr6O24	La			Mn	Cr		O	4	0	-2.37724
La8Mn2Fe6O24	La			Mn	Fe		O	4	27.0304	-2.14742
La8Mn2Ga6O24	La			Mn	Ga		O	4	7.74559	-2.32217
La8Mn2Ni6O24	La			Mn	Ni		O	4	69.2694	-1.73914
La8Mn2V6O24	La			Mn	V		O	4	36.1795	-2.40793
La8Mn4Co4O24	La			Mn	Co		O	4	26.7022	-2.05541
La8Mn4Cr4O24	La			Mn	Cr		O	4	0	-2.33143
La8Mn4Fe4O24	La			Mn	Fe		O	4	0	-2.21387
La8Mn4Ga4O24	La			Mn	Ga		O	4	0	-2.39353
La8Mn4Ni4O24	La			Mn	Ni		O	4	0.442074	-1.95118
La8Mn4V4O24	La			Mn	V		O	4	73.3952	-2.31547
La8Mn6Co2O24	La			Mn	Co		O	4	48.9943	-2.11109
La8Mn6Cr2O24	La			Mn	Cr		O	4	49.8477	-2.23032
La8Mn6Fe2O24	La			Mn	Fe		O	4	43.9957	-2.17286
La8Mn6Ni2O24	La			Mn	Ni		O	4	19.2048	-2.07563
La8Mn7Co1O24	La			Mn	Co		O	4	36.5075	-2.16256
La8Mn7Cr1O24	La			Mn	Cr		O	4	43.1252	-2.21598
La8Mn7Fe1O24	La			Mn	Fe		O	4	40.2647	-2.18719
La8Mn7Ni1O24	La			Mn	Ni		O	4	31.3434	-2.1351
La8Mn8O24	La			Mn			O	3	39.2264	-2.19883
La8Ni8O24	La			Ni			O	3	128.936	-1.53626
La8Sc4Co4O24	La			Sc	Co		O	4	0	-2.52518
La8Sc4Cr4O24	La			Sc	Cr		O	4	0	-2.82254
La8Sc4Fe4O24	La			Sc	Fe		O	4	0	-2.69906
La8Sc4Mn4O24	La			Sc	Mn		O	4	0	-2.71861
La8Sc4Ni4O24	La			Sc	Ni		O	4	44.4185	-2.38008
La8Sc6Co2O24	La			Sc	Co		O	4	0	-2.86378
La8Sc6Cr2O24	La			Sc	Cr		O	4	0	-3.0127
La8Sc6Fe2O24	La			Sc	Fe		O	4	0	-2.95252
La8Sc6Mn2O24	La			Sc	Mn		O	4	0	-2.95859
La8Sc6Ni2O24	La			Sc	Ni		O	4	16.2044	-2.78795
La8Sc7Co1O24	La			Sc	Co		O	4	0	-3.0357
La8Sc7Cr1O24	La			Sc	Cr		O	4	0	-3.10995
La8Sc7Fe1O24	La			Sc	Fe		O	4	0	-3.08037
La8Sc7Mn1O24	La			Sc	Mn		O	4	9.52352	-3.05606
La8Sc7Ni1O24	La			Sc	Ni		O	4	0	-2.99883
La8Sc8O24	La			Sc			O	3	0	-3.20849
La8Ti4Co4O24	La			Ti	Co		O	4	23.9414	-2.55388
La8Ti4Cr4O24	La			Ti	Cr		O	4	62.9442	-2.64177
La8Ti4Fe4O24	La			Ti	Fe		O	4	28.8124	-2.61675
La8Ti4Mn4O24	La			Ti	Mn		O	4	37.3488	-2.67454
La8Ti4Ni4O24	La			Ti	Ni		O	4	39.8312	-2.45883
La8Ti6Co2O24	La			Ti	Co		O	4	141.471	-2.71234
La8Ti6Cr2O24	La			Ti	Cr		O	4	117.126	-2.73668
La8Ti6Fe2O24	La			Ti	Fe		O	4	118.543	-2.73527
La8Ti6Mn2O24	La			Ti	Mn		O	4	95.5205	-2.75829
La8Ti6Ni2O24	La			Ti	Ni		O	4	208.989	-2.64482
La8Ti7Co1O24	La			Ti	Co		O	4	88.3803	-2.78678
La8Ti7Cr1O24	La			Ti	Cr		O	4	74.7469	-2.79675
La8Ti7Fe1O24	La			Ti	Fe		O	4	79.2326	-2.79642
La8Ti7Mn1O24	La			Ti	Mn		O	4	65.3557	-2.80846
La8Ti7Ni1O24	La			Ti	Ni		O	4	122.039	-2.76037
La8Ti8O24	La			Ti			O	3	30.1702	-2.85704
La8V4Co4O24	La			V	Co		O	4	31.3781	-2.2333
La8V4Cr4O24	La			V	Cr		O	4	49.1573	-2.40378
La8V4Fe4O24	La			V	Fe		O	4	28.2257	-2.29807
La8V4Ni4O24	La			V	Ni		O	4	104.543	-2.12056
La8V6Co2O24	La			V	Co		O	4	61.2137	-2.32976
La8V6Cr2O24	La			V	Cr		O	4	48.5712	-2.42757
La8V6Fe2O24	La			V	Fe		O	4	35.1584	-2.37766
La8V6Ni2O24	La			V	Ni		O	4	117.714	-2.27326
La8V7Co1O24	La			V	Co		O	4	57.4995	-2.38766
La8V7Cr1O24	La			V	Cr		O	4	36.6852	-2.45106
La8V7Fe1O24	La			V	Fe		O	4	35.1232	-2.42096
La8V7Ni1O24	La			V	Ni		O	4	73.0016	-2.37216
La8V8O24	La			V			O	3	36.257	-2.46309
Mg8Fe8O24	Mg			Fe			O	3	636.339	-0.898799
Nd2Y6Co8O24	Nd	Y		Co			O	4	54.1515	-1.83355
Nd2Y6Cr8O24	Nd	Y		Cr			O	4	26.354	-2.37219
Nd2Y6Fe8O24	Nd	Y		Fe			O	4	31.7634	-2.10875
Nd2Y6Ga8O24	Nd	Y		Ga			O	4	76.8437	-2.29469
Nd2Y6Mn8O24	Nd	Y		Mn			O	4	43.822	-2.20137
Nd2Y6Ni8O24	Nd	Y		Ni			O	4	82.6202	-1.60486
Nd2Y6Sc8O24	Nd	Y		Sc			O	4	31.5043	-3.14984
Nd2Y6Ti8O24	Nd	Y		Ti			O	4	45.0624	-2.82901
Nd2Y6V8O24	Nd	Y		V			O	4	0	-2.50351
Nd4Y4Co8O24	Nd	Y		Co			O	4	45.4044	-1.81887
Nd4Y4Cr8O24	Nd	Y		Cr			O	4	33.8854	-2.35093
Nd4Y4Fe8O24	Nd	Y		Fe			O	4	38.6518	-2.08929
Nd4Y4Ga8O24	Nd	Y		Ga			O	4	79.0798	-2.27477
Nd4Y4Mn8O24	Nd	Y		Mn			O	4	45.0378	-2.18227
Nd4Y4Ni8O24	Nd	Y		Ni			O	4	73.3024	-1.59076
Nd4Y4Sc8O24	Nd	Y		Sc			O	4	30.7458	-3.13293
Nd4Y4Ti8O24	Nd	Y		Ti			O	4	46.6982	-2.81244
Nd4Y4V8O24	Nd	Y		V			O	4	0	-2.48966
Nd8Fe8O24	Nd			Fe			O	3	209.869	-1.89293
Pr4Ba4Co4Ni4O24	Pr	Ba		Co	Ni		O	5	169.625	-1.27569
Pr4Ba4Co6Ni2O24	Pr	Ba		Co	Ni		O	5	163.799	-1.33157
Pr4Ba4Co7Ni1O24	Pr	Ba		Co	Ni		O	5	139.014	-1.38138
Pr4Ba4Fe1Co7O24	Pr	Ba		Fe	Co		O	5	131.761	-1.45019
Pr4Ba4Fe1Ni7O24	Pr	Ba		Fe	Ni		O	5	221.056	-1.14057
Pr4Ba4Fe2Co6O24	Pr	Ba		Fe	Co		O	5	130.347	-1.48812
Pr4Ba4Fe2Ni6O24	Pr	Ba		Fe	Ni		O	5	204.047	-1.2238
Pr4Ba4Mn1Co7O24	Pr	Ba		Mn	Co		O	5	124.478	-1.4709
Pr4Ba4Mn1Ni7O24	Pr	Ba		Mn	Ni		O	5	227.879	-1.15715
Pr4Ba4Mn2Co6O24	Pr	Ba		Mn	Co		O	5	122.773	-1.52255
Pr4Ba4Mn2Fe6O24	Pr	Ba		Mn	Fe		O	5	857.232	-0.989713
Pr4Ba4Mn2Ni6O24	Pr	Ba		Mn	Ni		O	5	232.7	-1.24432
Pr4Ba4Mn4Co4O24	Pr	Ba		Mn	Co		O	5	100.208	-1.64382
Pr4Ba4Mn4Ni4O24	Pr	Ba		Mn	Ni		O	5	169.573	-1.47434
Pr4Ba4Mn6Co2O24	Pr	Ba		Mn	Co		O	5	122.678	-1.71642
Pr4Ba4Mn6Fe2O24	Pr	Ba		Mn	Fe		O	5	101.768	-1.81038
Pr4Ba4Mn6Ni2O24	Pr	Ba		Mn	Ni		O	5	135.391	-1.65366
Pr4Ba4Mn7Co1O24	Pr	Ba		Mn	Co		O	5	100.865	-1.78578
Pr4Ba4Mn7Fe1O24	Pr	Ba		Mn	Fe		O	5	106.22	-1.81694
Pr4Ba4Mn7Ni1O24	Pr	Ba		Mn	Ni		O	5	121.429	-1.74018
Pr4Ba4Ni4Co4O24	Pr	Ba		Ni	Co		O	5	191.512	-1.2538
Pr4Ba4Ni6Co2O24	Pr	Ba		Ni	Co		O	5	262.896	-1.13236
Pr4Ba4Ni7Co1O24	Pr	Ba		Ni	Co		O	5	250.579	-1.09475
Pr4Ca4Co4Ni4O24	Pr	Ca		Co	Ni		O	5	184.517	-1.30187
Pr4Ca4Co6Ni2O24	Pr	Ca		Co	Ni		O	5	161.293	-1.37515
Pr4Ca4Co7Ni1O24	Pr	Ca		Co	Ni		O	5	135.165	-1.42631
Pr4Ca4Fe1Co7O24	Pr	Ca		Fe	Co		O	5	59.8511	-1.56317
Pr4Ca4Fe1Ni7O24	Pr	Ca		Fe	Ni		O	5	258.64	-1.18919
Pr4Ca4Fe2Co6O24	Pr	Ca		Fe	Co		O	5	129.319	-1.53022
Pr4Ca4Fe2Ni6O24	Pr	Ca		Fe	Ni		O	5	238.988	-1.27039
Pr4Ca4Mn1Co7O24	Pr	Ca		Mn	Co		O	5	70.8221	-1.56339
Pr4Ca4Mn1Ni7O24	Pr	Ca		Mn	Ni		O	5	252.611	-1.20641
Pr4Ca4Mn2Co6O24	Pr	Ca		Mn	Co		O	5	96.9915	-1.58494
Pr4Ca4Mn2Ni6O24	Pr	Ca		Mn	Ni		O	5	223.308	-1.30846
Pr4Ca4Mn4Co4O24	Pr	Ca		Mn	Co		O	5	88.4774	-1.68889
Pr4Ca4Mn4Ni4O24	Pr	Ca		Mn	Ni		O	5	160.234	-1.51702
Pr4Ca4Mn6Co2O24	Pr	Ca		Mn	Co		O	5	98.3945	-1.7744
Pr4Ca4Mn6Fe2O24	Pr	Ca		Mn	Fe		O	5	95.4547	-1.84956
Pr4Ca4Mn6Ni2O24	Pr	Ca		Mn	Ni		O	5	121.127	-1.70162
Pr4Ca4Mn7Co1O24	Pr	Ca		Mn	Co		O	5	103.456	-1.81706
Pr4Ca4Mn7Fe1O24	Pr	Ca		Mn	Fe		O	5	100.764	-1.85586
Pr4Ca4Mn7Ni1O24	Pr	Ca		Mn	Ni		O	5	108.426	-1.78706
Pr4Ca4Ni4Co4O24	Pr	Ca		Ni	Co		O	5	186.718	-1.29967
Pr4Ca4Ni6Co2O24	Pr	Ca		Ni	Co		O	5	245.489	-1.19084
Pr4Ca4Ni7Co1O24	Pr	Ca		Ni	Co		O	5	259.217	-1.15209
Pr4Dy4Co8O24	Pr	Dy		Co			O	4	50.8392	-1.81274
Pr4Dy4Cr8O24	Pr	Dy		Cr			O	4	9.10665	-2.34275
Pr4Dy4Fe8O24	Pr	Dy		Fe			O	4	51.3197	-2.08184
Pr4Dy4Ga8O24	Pr	Dy		Ga			O	4	90.0043	-2.26411
Pr4Dy4Mn8O24	Pr	Dy		Mn			O	4	56.733	-2.17514
Pr4Dy4Ni8O24	Pr	Dy		Ni			O	4	150.563	-1.5128
Pr4Dy4Sc8O24	Pr	Dy		Sc			O	4	43.1287	-3.12308
Pr4Dy4Ti8O24	Pr	Dy		Ti			O	4	95.2268	-2.75434
Pr4Dy4V8O24	Pr	Dy		V			O	4	6.89013	-2.43219
Pr4Gd4Co8O24	Pr	Gd		Co			O	4	0	-2.01836
Pr4Gd4Cr8O24	Pr	Gd		Cr			O	4	0	-2.74494
Pr4Gd4Fe8O24	Pr	Gd		Fe			O	4	0	-2.49758
Pr4Gd4Ga8O24	Pr	Gd		Ga			O	4	78.3502	-2.24485
Pr4Gd4Mn8O24	Pr	Gd		Mn			O	4	0	-2.53113
Pr4Gd4Ni8O24	Pr	Gd		Ni			O	4	0	-2.1333
Pr4Gd4Sc8O24	Pr	Gd		Sc			O	4	26.5093	-3.10887
Pr4Gd4Ti8O24	Pr	Gd		Ti			O	4	55.0101	-2.76539
Pr4Gd4V8O24	Pr	Gd		V			O	4	0	-2.80242
Pr4Ho4Co8O24	Pr	Ho		Co			O	4	57.3822	-1.81167
Pr4Ho4Cr8O24	Pr	Ho		Cr			O	4	10.5111	-2.34413
Pr4Ho4Fe8O24	Pr	Ho		Fe			O	4	52.5267	-2.08311
Pr4Ho4Ga8O24	Pr	Ho		Ga			O	4	91.3811	-2.26533
Pr4Ho4Mn8O24	Pr	Ho		Mn			O	4	60.8629	-2.17607
Pr4Ho4Ni8O24	Pr	Ho		Ni			O	4	154.697	-1.51413
Pr4Ho4Sc8O24	Pr	Ho		Sc			O	4	49.5815	-3.12389
Pr4Ho4Ti8O24	Pr	Ho		Ti			O	4	103.266	-2.75177
Pr4Ho4V8O24	Pr	Ho		V			O	4	7.05593	-2.43423
Pr4Nd4Co8O24	Pr	Nd		Co			O	4	25.3031	-1.78062
Pr4Nd4Cr8O24	Pr	Nd		Cr			O	4	1.40097	-2.30915
Pr4Nd4Fe8O24	Pr	Nd		Fe			O	4	44.9236	-2.04977
Pr4Nd4Ga8O24	Pr	Nd		Ga			O	4	74.5637	-2.23212
Pr4Nd4Mn8O24	Pr	Nd		Mn			O	4	39.6933	-2.14344
Pr4Nd4Ni8O24	Pr	Nd		Ni			O	4	124.73	-1.48098
Pr4Nd4Sc8O24	Pr	Nd		Sc			O	4	25.0852	-3.09496
Pr4Nd4Ti8O24	Pr	Nd		Ti			O	4	54.8277	-2.75076
Pr4Nd4V8O24	Pr	Nd		V			O	4	23.2118	-2.37551
Pr4Sm4Co8O24	Pr	Sm		Co			O	4	35.0769	-1.79086
Pr4Sm4Cr8O24	Pr	Sm		Cr			O	4	0	-2.3202
Pr4Sm4Fe8O24	Pr	Sm		Fe			O	4	48.1838	-2.06015
Pr4Sm4Ga8O24	Pr	Sm		Ga			O	4	82.9266	-2.2425
Pr4Sm4Mn8O24	Pr	Sm		Mn			O	4	42.8159	-2.1541
Pr4Sm4Ni8O24	Pr	Sm		Ni			O	4	134.672	-1.49105
Pr4Sm4Sc8O24	Pr	Sm		Sc			O	4	28.5835	-3.10387
Pr4Sm4Ti8O24	Pr	Sm		Ti			O	4	70.1398	-2.75098
Pr4Sm4V8O24	Pr	Sm		V			O	4	9.3649	-2.37857
Pr4Sr4Co4Ni4O24	Pr	Sr		Co	Ni		O	5	139.928	-1.3194
Pr4Sr4Co6Ni2O24	Pr	Sr		Co	Ni		O	5	118.314	-1.39107
Pr4Sr4Co7Ni1O24	Pr	Sr		Co	Ni		O	5	89.5473	-1.44486
Pr4Sr4Fe1Co7O24	Pr	Sr		Fe	Co		O	5	85.4936	-1.51047
Pr4Sr4Fe1Ni7O24	Pr	Sr		Fe	Ni		O	5	200.76	-1.20517
Pr4Sr4Fe2Co6O24	Pr	Sr		Fe	Co		O	5	84.9349	-1.54755
Pr4Sr4Fe2Ni6O24	Pr	Sr		Fe	Ni		O	5	183.573	-1.28793
Pr4Sr4Mn1Co7O24	Pr	Sr		Mn	Co		O	5	79.9859	-1.5322
Pr4Sr4Mn1Ni7O24	Pr	Sr		Mn	Ni		O	5	204.542	-1.22184
Pr4Sr4Mn2Co6O24	Pr	Sr		Mn	Co		O	5	65.6442	-1.59929
Pr4Sr4Mn4Co4O24	Pr	Sr		Mn	Co		O	5	54.1588	-1.70734
Pr4Sr4Mn4Ni4O24	Pr	Sr		Mn	Ni		O	5	125.571	-1.53581
Pr4Sr4Mn6Co2O24	Pr	Sr		Mn	Co		O	5	64.5557	-1.79202
Pr4Sr4Mn6Fe2O24	Pr	Sr		Mn	Fe		O	5	56.8526	-1.8718
Pr4Sr4Mn6Ni2O24	Pr	Sr		Mn	Ni		O	5	86.8302	-1.71969
Pr4Sr4Mn7Co1O24	Pr	Sr		Mn	Co		O	5	64.0242	-1.83969
Pr4Sr4Mn7Fe1O24	Pr	Sr		Mn	Fe		O	5	61.5764	-1.8781
Pr4Sr4Mn7Ni1O24	Pr	Sr		Mn	Ni		O	5	72.8853	-1.8058
Pr4Sr4Ni4Co4O24	Pr	Sr		Ni	Co		O	5	144.135	-1.31519
Pr4Sr4Ni6Co2O24	Pr	Sr		Ni	Co		O	5	184.421	-1.2171
Pr4Sr4Ni7Co1O24	Pr	Sr		Ni	Co		O	5	202.526	-1.16842
Pr6Dy2Co8O24	Pr	Dy		Co			O	4	48.0412	-1.78096
Pr6Dy2Cr8O24	Pr	Dy		Cr			O	4	0	-2.31858
Pr6Dy2Fe8O24	Pr	Dy		Fe			O	4	51.2388	-2.05864
Pr6Dy2Ga8O24	Pr	Dy		Ga			O	4	75.4658	-2.24078
Pr6Dy2Mn8O24	Pr	Dy		Mn			O	4	50.7081	-2.15259
Pr6Dy2Ni8O24	Pr	Dy		Ni			O	4	138.758	-1.49002
Pr6Dy2Sc8O24	Pr	Dy		Sc			O	4	36.1816	-3.1028
Pr6Dy2Ti8O24	Pr	Dy		Ti			O	4	66.7613	-2.74898
Pr6Dy2V8O24	Pr	Dy		V			O	4	0	-2.41042
Pr6Gd2Co8O24	Pr	Gd		Co			O	4	0	-2.16538
Pr6Gd2Cr8O24	Pr	Gd		Cr			O	4	0	-2.73594
Pr6Gd2Fe8O24	Pr	Gd		Fe			O	4	0	-2.47901
Pr6Gd2Ga8O24	Pr	Gd		Ga			O	4	67.7439	-2.23301
Pr6Gd2Mn8O24	Pr	Gd		Mn			O	4	0	-2.52365
Pr6Gd2Ni8O24	Pr	Gd		Ni			O	4	0	-2.12199
Pr6Gd2Sc8O24	Pr	Gd		Sc			O	4	26.4913	-3.09708
Pr6Gd2Ti8O24	Pr	Gd		Ti			O	4	42.344	-2.75843
Pr6Gd2V8O24	Pr	Gd		V			O	4	0	-2.79226
Pr6Hf2Mn6Zn2O24	Pr	Zn		Mn	Hf		O	5	97.7537	-2.1222
Pr6Hf2Zn2Co6O24	Pr	Zn		Co	Hf		O	5	113.271	-1.82879
Pr6Hf2Zn2Fe6O24	Pr	Zn		Fe	Hf		O	5	127.307	-2.02654
Pr6Hf2Zn2Ni6O24	Pr	Zn		Ni	Hf		O	5	181.756	-1.6028
Pr6Ho2Co8O24	Pr	Ho		Co			O	4	47.4587	-1.78427
Pr6Ho2Cr8O24	Pr	Ho		Cr			O	4	0	-2.31861
Pr6Ho2Fe8O24	Pr	Ho		Fe			O	4	52.5652	-2.05855
Pr6Ho2Ga8O24	Pr	Ho		Ga			O	4	76.7577	-2.24063
Pr6Ho2Mn8O24	Pr	Ho		Mn			O	4	53.3903	-2.15244
Pr6Ho2Ni8O24	Pr	Ho		Ni			O	4	141.471	-1.49004
Pr6Ho2Sc8O24	Pr	Ho		Sc			O	4	40.0674	-3.10255
Pr6Ho2Ti8O24	Pr	Ho		Ti			O	4	71.1848	-2.74729
Pr6Ho2V8O24	Pr	Ho		V			O	4	0	-2.41044
Pr6Mn6Nb2Zn2O24	Pr	Zn		Mn	Nb		O	5	101.679	-2.0286
Pr6Mn8Zn2O24	Pr	Zn		Mn			O	4	99.3875	-1.81769
Pr6Nb2Zn2Co6O24	Pr	Zn		Co	Nb		O	5	149.59	-1.73397
Pr6Nb2Zn2Fe6O24	Pr	Zn		Fe	Nb		O	5	147.492	-1.90556
Pr6Nb2Zn2Ni6O24	Pr	Zn		Ni	Nb		O	5	170.113	-1.56329
Pr6Nd2Co8O24	Pr	Nd		Co			O	4	25.0245	-1.77514
Pr6Nd2Cr8O24	Pr	Nd		Cr			O	4	0	-2.30493
Pr6Nd2Fe8O24	Pr	Nd		Fe			O	4	44.8489	-2.0458
Pr6Nd2Ga8O24	Pr	Nd		Ga			O	4	64.5193	-2.22812
Pr6Nd2Mn8O24	Pr	Nd		Mn			O	4	39.543	-2.13938
Pr6Nd2Ni8O24	Pr	Nd		Ni			O	4	122.98	-1.47697
Pr6Nd2Sc8O24	Pr	Nd		Sc			O	4	24.4136	-3.09149
Pr6Nd2Ti8O24	Pr	Nd		Ti			O	4	44.0104	-2.74936
Pr6Nd2V8O24	Pr	Nd		V			O	4	3.69822	-2.37387
Pr6Sm2Co8O24	Pr	Sm		Co			O	4	47.8014	-1.76237
Pr6Sm2Cr8O24	Pr	Sm		Cr			O	4	0	-2.30982
Pr6Sm2Fe8O24	Pr	Sm		Fe			O	4	47.142	-2.05032
Pr6Sm2Ga8O24	Pr	Sm		Ga			O	4	69.477	-2.23264
Pr6Sm2Mn8O24	Pr	Sm		Mn			O	4	41.6645	-2.14415
Pr6Sm2Ni8O24	Pr	Sm		Ni			O	4	128.386	-1.48157
Pr6Sm2Sc8O24	Pr	Sm		Sc			O	4	26.7496	-3.09536
Pr6Sm2Ti8O24	Pr	Sm		Ti			O	4	52.9103	-2.74823
Pr6Sm2V8O24	Pr	Sm		V			O	4	0	-2.37351
Pr6Ta2Mn6Zn2O24	Pr	Zn		Mn	Ta		O	5	88.0697	-2.08637
Pr6Ta2Zn2Co6O24	Pr	Zn		Co	Ta		O	5	121.013	-1.82255
Pr6Ta2Zn2Fe6O24	Pr	Zn		Fe	Ta		O	5	177.346	-1.91986
Pr6Ta2Zn2Ni6O24	Pr	Zn		Ni	Ta		O	5	171.81	-1.62159
Pr6Ti2Mn6Zn2O24	Pr	Zn		Mn	Ti		O	5	89.115	-2.06847
Pr6Ti2Zn2Co6O24	Pr	Zn		Co	Ti		O	5	102.665	-1.79135
Pr6Ti2Zn2Fe6O24	Pr	Zn		Fe	Ti		O	5	85.3212	-2.01242
Pr6Ti2Zn2Ni6O24	Pr	Zn		Ni	Ti		O	5	181.776	-1.55472
Pr6Zn2Co8O24	Pr	Zn		Co			O	4	111.989	-1.43338
Pr6Zn2Fe8O24	Pr	Zn		Fe			O	4	117.557	-1.70445
Pr6Zn2Ni8O24	Pr	Zn		Ni			O	4	233.372	-1.1043
Pr6Zr2Mn6Zn2O24	Pr	Zn		Mn	Zr		O	5	89.4641	-2.09989
Pr6Zr2Zn2Co6O24	Pr	Zn		Co	Zr		O	5	123.826	-1.80196
Pr6Zr2Zn2Fe6O24	Pr	Zn		Fe	Zr		O	5	130.711	-1.9988
Pr6Zr2Zn2Ni6O24	Pr	Zn		Ni	Zr		O	5	188.725	-1.57955
Pr7Mn8Zn1O24	Pr	Zn		Mn			O	4	67.3902	-1.97851
Pr7Zn1Co8O24	Pr	Zn		Co			O	4	71.5466	-1.59834
Pr7Zn1Fe8O24	Pr	Zn		Fe			O	4	77.5902	-1.87671
Pr7Zn1Ni8O24	Pr	Zn		Ni			O	4	178.591	-1.28734
Pr8Co1Ni7O24	Pr			Co	Ni		O	4	102.151	-1.51707
Pr8Co2Ni6O24	Pr			Co	Ni		O	4	81.5909	-1.56266
Pr8Co4Ni4O24	Pr			Co	Ni		O	4	95.3325	-1.59897
Pr8Co6Ni2O24	Pr			Co	Ni		O	4	28.0576	-1.7163
Pr8Co7Ni1O24	Pr			Co	Ni		O	4	32.976	-1.73641
Pr8Co8O24	Pr			Co			O	3	22.4196	-1.77199
Pr8Cr1Co7O24	Pr			Cr	Co		O	4	22.374	-1.83427
Pr8Cr1Fe7O24	Pr			Cr	Fe		O	4	30.8078	-2.07793
Pr8Cr1Ga7O24	Pr			Cr	Ga		O	4	44.2032	-2.2347
Pr8Cr1Ni7O24	Pr			Cr	Ni		O	4	94.6539	-1.58323
Pr8Cr2Co6O24	Pr			Cr	Co		O	4	29.1802	-1.88969
Pr8Cr2Fe6O24	Pr			Cr	Fe		O	4	17.0719	-2.11381
Pr8Cr2Ga6O24	Pr			Cr	Ga		O	4	38.123	-2.24486
Pr8Cr2Ni6O24	Pr			Cr	Ni		O	4	83.0269	-1.67855
Pr8Cr4Co4O24	Pr			Cr	Co		O	4	13.1808	-2.03015
Pr8Cr4Fe4O24	Pr			Cr	Fe		O	4	0	-2.18564
Pr8Cr4Ga4O24	Pr			Cr	Ga		O	4	26.2753	-2.26488
Pr8Cr4Ni4O24	Pr			Cr	Ni		O	4	18.4402	-1.91053
Pr8Cr6Co2O24	Pr			Cr	Co		O	4	0	-2.16424
Pr8Cr6Fe2O24	Pr			Cr	Fe		O	4	0	-2.24339
Pr8Cr6Ni2O24	Pr			Cr	Ni		O	4	0	-2.1071
Pr8Cr7Co1O24	Pr			Cr	Co		O	4	0	-2.23233
Pr8Cr7Fe1O24	Pr			Cr	Fe		O	4	0	-2.27234
Pr8Cr7Ni1O24	Pr			Cr	Ni		O	4	0	-2.20206
Pr8Cr8O24	Pr			Cr			O	3	0	-2.30091
Pr8Fe1Co7O24	Pr			Fe	Co		O	4	42.2356	-1.7887
Pr8Fe1Ni7O24	Pr			Fe	Ni		O	4	106.701	-1.54904
Pr8Fe2Co6O24	Pr			Fe	Co		O	4	36.1696	-1.83129
Pr8Fe2Ni6O24	Pr			Fe	Ni		O	4	93.8711	-1.62342
Pr8Fe4Co4O24	Pr			Fe	Co		O	4	40.807	-1.89969
Pr8Fe4Ni4O24	Pr			Fe	Ni		O	4	69.8114	-1.77058
Pr8Fe6Co2O24	Pr			Fe	Co		O	4	47.9205	-1.96563
Pr8Fe6Ni2O24	Pr			Fe	Ni		O	4	54.0734	-1.90942
Pr8Fe7Co1O24	Pr			Fe	Co		O	4	45.5262	-2.00454
Pr8Fe7Ni1O24	Pr			Fe	Ni		O	4	47.5455	-1.9775
Pr8Fe8O24	Pr			Fe			O	3	44.5494	-2.04204
Pr8Ga4Co4O24	Pr			Ga	Co		O	4	66.6464	-1.98985
Pr8Ga4Fe4O24	Pr			Ga	Fe		O	4	37.4738	-2.14323
Pr8Ga4Ni4O24	Pr			Ga	Ni		O	4	129.977	-1.82641
Pr8Ga6Co2O24	Pr			Ga	Co		O	4	60.6316	-2.10671
Pr8Ga6Fe2O24	Pr			Ga	Fe		O	4	43.1541	-2.1846
Pr8Ga6Ni2O24	Pr			Ga	Ni		O	4	97.0889	-2.0257
Pr8Ga7Co1O24	Pr			Ga	Co		O	4	56.5407	-2.16538
Pr8Ga7Fe1O24	Pr			Ga	Fe		O	4	46.3304	-2.20495
Pr8Ga7Ni1O24	Pr			Ga	Ni		O	4	76.8321	-2.12557
Pr8Ga8O24	Pr			Ga			O	3	50.2984	-2.22451
Pr8Mg1Co7O24	Pr			Mg	Co		O	4	0	-2.20233
Pr8Mg1Cr7O24	Pr			Mg	Cr		O	4	0	-2.71026
Pr8Mg1Fe7O24	Pr			Mg	Fe		O	4	0	-2.48829
Pr8Mg1Ga7O24	Pr			Mg	Ga		O	4	82.6647	-2.22734
Pr8Mg1Mn7O24	Pr			Mg	Mn		O	4	0	-2.53347
Pr8Mg1Ni7O24	Pr			Mg	Ni		O	4	0	-2.1584
Pr8Mg1Sc7O24	Pr			Mg	Sc		O	4	51.756	-2.97713
Pr8Mg1Ti7O24	Pr			Mg	Ti		O	4	17.7188	-2.77293
Pr8Mg1V7O24	Pr			Mg	V		O	4	0	-2.78253
Pr8Mg2Co6O24	Pr			Mg	Co		O	4	0	-2.24431
Pr8Mg2Cr6O24	Pr			Mg	Cr		O	4	0	-2.69239
Pr8Mg2Fe6O24	Pr			Mg	Fe		O	4	0	-2.48717
Pr8Mg2Ga6O24	Pr			Mg	Ga		O	4	110.052	-2.22716
Pr8Mg2Mn6O24	Pr			Mg	Mn		O	4	0	-2.54855
Pr8Mg2Ni6O24	Pr			Mg	Ni		O	4	0	-2.20162
Pr8Mg2Sc6O24	Pr			Mg	Sc		O	4	82.2954	-2.86371
Pr8Mg2Ti6O24	Pr			Mg	Ti		O	4	0	-2.80649
Pr8Mg2V6O24	Pr			Mg	V		O	4	0	-2.78632
Pr8Mg4Co4O24	Pr			Mg	Co		O	4	0	-2.32449
Pr8Mg4Cr4O24	Pr			Mg	Cr		O	4	0	-2.64419
Pr8Mg4Fe4O24	Pr			Mg	Fe		O	4	0	-2.50172
Pr8Mg4Ga4O24	Pr			Mg	Ga		O	4	157.158	-2.2265
Pr8Mg4Mn4O24	Pr			Mg	Mn		O	4	0	-2.58996
Pr8Mg4Ni4O24	Pr			Mg	Ni		O	4	0	-2.28513
Pr8Mg4Sc4O24	Pr			Mg	Sc		O	4	140.515	-2.63973
Pr8Mg4Ti4O24	Pr			Mg	Ti		O	4	5.43551	-2.81369
Pr8Mg4V4O24	Pr			Mg	V		O	4	0	-2.74833
Pr8Mn1Co7O24	Pr			Mn	Co		O	4	26.2303	-1.81572
Pr8Mn1Cr7O24	Pr			Mn	Cr		O	4	0	-2.27331
Pr8Mn1Fe7O24	Pr			Mn	Fe		O	4	48.1002	-2.04951
Pr8Mn1Ga7O24	Pr			Mn	Ga		O	4	54.6662	-2.20764
Pr8Mn1Ni7O24	Pr			Mn	Ni		O	4	91.345	-1.57541
Pr8Mn1V7O24	Pr			Mn	V		O	4	7.56564	-2.34034
Pr8Mn2Co6O24	Pr			Mn	Co		O	4	29.3008	-1.86019
Pr8Mn2Cr6O24	Pr			Mn	Cr		O	4	0	-2.24729
Pr8Mn2Fe6O24	Pr			Mn	Fe		O	4	50.9487	-2.05768
Pr8Mn2Ga6O24	Pr			Mn	Ga		O	4	58.7369	-2.19105
Pr8Mn2Ni6O24	Pr			Mn	Ni		O	4	60.7251	-1.6786
Pr8Mn2V6O24	Pr			Mn	V		O	4	35.6929	-2.30371
Pr8Mn4Co4O24	Pr			Mn	Co		O	4	0	-1.98915
Pr8Mn4Cr4O24	Pr			Mn	Cr		O	4	21.5175	-2.19771
Pr8Mn4Fe4O24	Pr			Mn	Fe		O	4	52.0549	-2.0786
Pr8Mn4Ga4O24	Pr			Mn	Ga		O	4	58.3323	-2.16644
Pr8Mn4Ni4O24	Pr			Mn	Ni		O	4	0	-1.88633
Pr8Mn4V4O24	Pr			Mn	V		O	4	42.1875	-2.25719
Pr8Mn6Co2O24	Pr			Mn	Co		O	4	45.288	-2.03436
Pr8Mn6Cr2O24	Pr			Mn	Cr		O	4	31.3514	-2.16563
Pr8Mn6Fe2O24	Pr			Mn	Fe		O	4	44.3244	-2.10837
Pr8Mn6Ni2O24	Pr			Mn	Ni		O	4	18.9559	-2.01063
Pr8Mn7Co1O24	Pr			Mn	Co		O	4	41.2957	-2.08589
Pr8Mn7Cr1O24	Pr			Mn	Cr		O	4	34.2511	-2.1516
Pr8Mn7Fe1O24	Pr			Mn	Fe		O	4	40.7604	-2.12295
Pr8Mn7Ni1O24	Pr			Mn	Ni		O	4	65.0315	-2.03712
Pr8Mn8O24	Pr			Mn			O	3	39.2079	-2.13551
Pr8Ni8O24	Pr			Ni			O	3	120.597	-1.4736
Pr8Sc4Co4O24	Pr			Sc	Co		O	4	42.9041	-2.41018
Pr8Sc4Cr4O24	Pr			Sc	Cr		O	4	0	-2.69638
Pr8Sc4Fe4O24	Pr			Sc	Fe		O	4	28.7242	-2.57045
Pr8Sc4Mn4O24	Pr			Sc	Mn		O	4	51.9507	-2.59129
Pr8Sc4Ni4O24	Pr			Sc	Ni		O	4	110.717	-2.24226
Pr8Sc6Co2O24	Pr			Sc	Co		O	4	36.3568	-2.74607
Pr8Sc6Cr2O24	Pr			Sc	Cr		O	4	10.3528	-2.8894
Pr8Sc6Fe2O24	Pr			Sc	Fe		O	4	27.596	-2.82787
Pr8Sc6Mn2O24	Pr			Sc	Mn		O	4	42.7492	-2.83475
Pr8Sc6Ni2O24	Pr			Sc	Ni		O	4	71.6777	-2.66069
Pr8Sc7Co1O24	Pr			Sc	Co		O	4	31.1645	-2.91593
Pr8Sc7Cr1O24	Pr			Sc	Cr		O	4	17.6734	-2.98808
Pr8Sc7Fe1O24	Pr			Sc	Fe		O	4	25.713	-2.9579
Pr8Sc7Mn1O24	Pr			Sc	Mn		O	4	33.6738	-2.96096
Pr8Sc7Ni1O24	Pr			Sc	Ni		O	4	47.2434	-2.87482
Pr8Sc8O24	Pr			Sc			O	3	23.641	-3.08812
Pr8Ti4Co4O24	Pr			Ti	Co		O	4	14.0011	-2.45701
Pr8Ti4Cr4O24	Pr			Ti	Cr		O	4	49.4253	-2.54705
Pr8Ti4Fe4O24	Pr			Ti	Fe		O	4	19.8086	-2.51895
Pr8Ti4Mn4O24	Pr			Ti	Mn		O	4	35.7281	-2.56936
Pr8Ti4Ni4O24	Pr			Ti	Ni		O	4	23.2282	-2.36862
Pr8Ti6Co2O24	Pr			Ti	Co		O	4	137.882	-2.62496
Pr8Ti6Cr2O24	Pr			Ti	Cr		O	4	95.4967	-2.66734
Pr8Ti6Fe2O24	Pr			Ti	Fe		O	4	105.442	-2.6574
Pr8Ti6Mn2O24	Pr			Ti	Mn		O	4	80.6894	-2.68215
Pr8Ti6Ni2O24	Pr			Ti	Ni		O	4	178.138	-2.5847
Pr8Ti7Co1O24	Pr			Ti	Co		O	4	94.0585	-2.68828
Pr8Ti7Cr1O24	Pr			Ti	Cr		O	4	57.6088	-2.71439
Pr8Ti7Fe1O24	Pr			Ti	Fe		O	4	85.8909	-2.69784
Pr8Ti7Mn1O24	Pr			Ti	Mn		O	4	68.9093	-2.70868
Pr8Ti7Ni1O24	Pr			Ti	Ni		O	4	125.215	-2.65987
Pr8Ti8O24	Pr			Ti			O	3	32.611	-2.74854
Pr8V4Co4O24	Pr			V	Co		O	4	69.0074	-2.12438
Pr8V4Cr4O24	Pr			V	Cr		O	4	0	-2.32961
Pr8V4Fe4O24	Pr			V	Fe		O	4	26.1974	-2.20107
Pr8V4Ni4O24	Pr			V	Ni		O	4	103.744	-2.05007
Pr8V6Co2O24	Pr			V	Co		O	4	54.0608	-2.23872
Pr8V6Cr2O24	Pr			V	Cr		O	4	0	-2.35103
Pr8V6Fe2O24	Pr			V	Fe		O	4	5.20672	-2.28757
Pr8V6Ni2O24	Pr			V	Ni		O	4	73.7536	-2.21902
Pr8V7Co1O24	Pr			V	Co		O	4	11.2781	-2.31332
Pr8V7Cr1O24	Pr			V	Cr		O	4	0	-2.36235
Pr8V7Fe1O24	Pr			V	Fe		O	4	0	-2.32858
Pr8V7Ni1O24	Pr			V	Ni		O	4	44.5467	-2.28005
Pr8V8O24	Pr			V			O	3	0	-2.38494
Sm2Y6Co8O24	Sm	Y		Co			O	4	53.2856	-1.84442
Sm2Y6Cr8O24	Sm	Y		Cr			O	4	9.31925	-2.38158
Sm2Y6Fe8O24	Sm	Y		Fe			O	4	29.9157	-2.11741
Sm2Y6Ga8O24	Sm	Y		Ga			O	4	77.2377	-2.30377
Sm2Y6Mn8O24	Sm	Y		Mn			O	4	42.3855	-2.2097
Sm2Y6Ni8O24	Sm	Y		Ni			O	4	82.5826	-1.6149
Sm2Y6Sc8O24	Sm	Y		Sc			O	4	30.596	-3.15695
Sm2Y6Ti8O24	Sm	Y		Ti			O	4	45.3273	-2.83651
Sm2Y6V8O24	Sm	Y		V			O	4	0	-2.51321
Sm4Y4Co8O24	Sm	Y		Co			O	4	49.4794	-1.83481
Sm4Y4Cr8O24	Sm	Y		Cr			O	4	2.55044	-2.36698
Sm4Y4Fe8O24	Sm	Y		Fe			O	4	37.7847	-2.10379
Sm4Y4Ga8O24	Sm	Y		Ga			O	4	82.9015	-2.28989
Sm4Y4Mn8O24	Sm	Y		Mn			O	4	44.4094	-2.19668
Sm4Y4Ni8O24	Sm	Y		Ni			O	4	75.6794	-1.60839
Sm4Y4Sc8O24	Sm	Y		Sc			O	4	31.2619	-3.14482
Sm4Y4Ti8O24	Sm	Y		Ti			O	4	50.0275	-2.82464
Sm4Y4V8O24	Sm	Y		V			O	4	0	-2.50691
Sm8Fe8O24	Sm			Fe			O	3	272.804	-1.85727
Sn4Pr4Ni8O24	Sn	Pr		Ni			O	4	232.454	-1.05648
Sr2La6Co8O24	Sr	La		Co			O	4	33.1385	-1.69704
Sr2La6Cr8O24	Sr	La		Cr			O	4	0	-2.27855
Sr2La6Fe8O24	Sr	La		Fe			O	4	0	-2.03239
Sr2La6Ga8O24	Sr	La		Ga			O	4	75.3898	-2.17113
Sr2La6Mn8O24	Sr	La		Mn			O	4	32.144	-2.08671
Sr2La6Ni8O24	Sr	La		Ni			O	4	155.793	-1.36474
Sr2La6Sc8O24	Sr	La		Sc			O	4	11.9315	-3.02383
Sr2La6Ti8O24	Sr	La		Ti			O	4	7.37897	-2.85717
Sr2La6V8O24	Sr	La		V			O	4	29.1225	-2.38123
Sr2Pr6Co8O24	Sr	Pr		Co			O	4	38.1465	-1.63878
Sr2Pr6Cr8O24	Sr	Pr		Cr			O	4	12.1655	-2.16177
Sr2Pr6Fe8O24	Sr	Pr		Fe			O	4	48.3756	-1.914
Sr2Pr6Ga8O24	Sr	Pr		Ga			O	4	135.992	-2.05215
Sr2Pr6Mn8O24	Sr	Pr		Mn			O	4	28.2496	-2.03446
Sr2Pr6Ni8O24	Sr	Pr		Ni			O	4	152.429	-1.31485
Sr2Pr6Sc8O24	Sr	Pr		Sc			O	4	63.3173	-2.9184
Sr2Pr6Ti8O24	Sr	Pr		Ti			O	4	0	-2.78204
Sr2Pr6V8O24	Sr	Pr		V			O	4	0	-2.31145
Sr2Y6Co8O24	Sr	Y		Co			O	4	72.6725	-1.69178
Sr2Y6Cr8O24	Sr	Y		Cr			O	4	61.1195	-2.21891
Sr2Y6Fe8O24	Sr	Y		Fe			O	4	49.2018	-1.96304
Sr2Y6Ga8O24	Sr	Y		Ga			O	4	152.155	-2.10888
Sr2Y6Mn8O24	Sr	Y		Mn			O	4	48.24	-2.07824
Sr2Y6Ni8O24	Sr	Y		Ni			O	4	123.233	-1.43157
Sr2Y6Sc8O24	Sr	Y		Sc			O	4	80.1723	-2.97123
Sr2Y6Ti8O24	Sr	Y		Ti			O	4	33.4624	-2.8289
Sr2Y6V8O24	Sr	Y		V			O	4	0	-2.41726
Sr4Ba4Co4Ni4O24	Sr	Ba		Co	Ni		O	5	220.162	-0.982427
Sr4Ba4Co6Ni2O24	Sr	Ba		Co	Ni		O	5	170.627	-1.08977
Sr4Ba4Co7Ni1O24	Sr	Ba		Co	Ni		O	5	155.695	-1.12973
Sr4Ba4Fe1Co7O24	Sr	Ba		Fe	Co		O	5	129.608	-1.214
Sr4Ba4Fe1Ni7O24	Sr	Ba		Fe	Ni		O	5	237.993	-0.86627
Sr4Ba4Fe2Co6O24	Sr	Ba		Fe	Co		O	5	118.103	-1.25866
Sr4Ba4Fe2Ni6O24	Sr	Ba		Fe	Ni		O	5	223.817	-0.950203
Sr4Ba4Mn1Co7O24	Sr	Ba		Mn	Co		O	5	126.701	-1.2365
Sr4Ba4Mn1Ni7O24	Sr	Ba		Mn	Ni		O	5	255.479	-0.872192
Sr4Ba4Mn2Co6O24	Sr	Ba		Mn	Co		O	5	130.39	-1.28555
Sr4Ba4Mn2Ni6O24	Sr	Ba		Mn	Ni		O	5	233.81	-0.987026
Sr4Ba4Mn4Co4O24	Sr	Ba		Mn	Co		O	5	133.955	-1.38269
Sr4Ba4Mn4Ni4O24	Sr	Ba		Mn	Ni		O	5	199.002	-1.20102
Sr4Ba4Mn6Co2O24	Sr	Ba		Mn	Co		O	5	141.535	-1.47432
Sr4Ba4Mn6Fe2O24	Sr	Ba		Mn	Fe		O	5	122.432	-1.55327
Sr4Ba4Mn6Ni2O24	Sr	Ba		Mn	Ni		O	5	177.752	-1.38805
Sr4Ba4Mn7Co1O24	Sr	Ba		Mn	Co		O	5	144.709	-1.51638
Sr4Ba4Mn7Fe1O24	Sr	Ba		Mn	Fe		O	5	129.343	-1.56147
Sr4Ba4Mn7Ni1O24	Sr	Ba		Mn	Ni		O	5	156.136	-1.47992
Sr4Ba4Ni4Co4O24	Sr	Ba		Ni	Co		O	5	222.247	-0.980342
Sr4Ba4Ni6Co2O24	Sr	Ba		Ni	Co		O	5	273.613	-0.867818
Sr4Ba4Ni7Co1O24	Sr	Ba		Ni	Co		O	5	267.341	-0.820628
Sr4Ca4Co4Ni4O24	Sr	Ca		Co	Ni		O	5	247.005	-1.00441
Sr4Ca4Co6Ni2O24	Sr	Ca		Co	Ni		O	5	208.659	-1.09281
Sr4Ca4Co7Ni1O24	Sr	Ca		Co	Ni		O	5	166.213	-1.16028
Sr4Ca4Co8O24	Sr	Ca		Co			O	4	145.31	-1.20621
Sr4Ca4Fe1Co7O24	Sr	Ca		Fe	Co		O	5	143.517	-1.24116
Sr4Ca4Fe1Ni7O24	Sr	Ca		Fe	Ni		O	5	317.206	-0.880812
Sr4Ca4Fe2Co6O24	Sr	Ca		Fe	Co		O	5	156.185	-1.26165
Sr4Ca4Fe2Ni6O24	Sr	Ca		Fe	Ni		O	5	298.526	-0.965058
Sr4Ca4Fe4Co4O24	Sr	Ca		Fe	Co		O	5	144.111	-1.34004
Sr4Ca4Fe4Ni4O24	Sr	Ca		Fe	Ni		O	5	244.718	-1.13933
Sr4Ca4Fe6Co2O24	Sr	Ca		Fe	Co		O	5	141.966	-1.40694
Sr4Ca4Fe6Ni2O24	Sr	Ca		Fe	Ni		O	5	191.315	-1.31008
Sr4Ca4Fe7Co1O24	Sr	Ca		Fe	Co		O	5	140.365	-1.44092
Sr4Ca4Fe7Ni1O24	Sr	Ca		Fe	Ni		O	5	163.497	-1.3953
Sr4Ca4Fe8O24	Sr	Ca		Fe			O	4	138.583	-1.47508
Sr4Ca4Mn1Co7O24	Sr	Ca		Mn	Co		O	5	130.559	-1.27371
Sr4Ca4Mn1Fe7O24	Sr	Ca		Mn	Fe		O	5	137.369	-1.4953
Sr4Ca4Mn1Ni7O24	Sr	Ca		Mn	Ni		O	5	323.634	-0.894837
Sr4Ca4Mn2Co6O24	Sr	Ca		Mn	Co		O	5	149.648	-1.30737
Sr4Ca4Mn2Fe6O24	Sr	Ca		Mn	Fe		O	5	135.369	-1.51631
Sr4Ca4Mn2Ni6O24	Sr	Ca		Mn	Ni		O	5	305.415	-0.999079
Sr4Ca4Mn4Co4O24	Sr	Ca		Mn	Co		O	5	140.265	-1.41291
Sr4Ca4Mn4Fe4O24	Sr	Ca		Mn	Fe		O	5	121.692	-1.561
Sr4Ca4Mn4Ni4O24	Sr	Ca		Mn	Ni		O	5	240.577	-1.21249
Sr4Ca4Mn6Co2O24	Sr	Ca		Mn	Co		O	5	141.921	-1.50586
Sr4Ca4Mn6Fe2O24	Sr	Ca		Mn	Fe		O	5	131.978	-1.58056
Sr4Ca4Mn6Ni2O24	Sr	Ca		Mn	Ni		O	5	185.807	-1.41192
Sr4Ca4Mn7Co1O24	Sr	Ca		Mn	Co		O	5	154.642	-1.54045
Sr4Ca4Mn7Fe1O24	Sr	Ca		Mn	Fe		O	5	135.409	-1.59206
Sr4Ca4Mn7Ni1O24	Sr	Ca		Mn	Ni		O	5	159.401	-1.51066
Sr4Ca4Mn8O24	Sr	Ca		Mn			O	4	136.809	-1.60558
Sr4Ca4Ni4Co4O24	Sr	Ca		Ni	Co		O	5	250.996	-1.00042
Sr4Ca4Ni6Co2O24	Sr	Ca		Ni	Co		O	5	315.515	-0.878092
Sr4Ca4Ni7Co1O24	Sr	Ca		Ni	Co		O	5	329.043	-0.833985
Sr4Ca4Ni8O24	Sr	Ca		Ni			O	4	335.321	-0.797129
Sr4Ca4V8O24	Sr	Ca		V			O	4	66.9909	-2.09706
Sr4Dy4V8O24	Sr	Dy		V			O	4	183.476	-2.14908
Sr4Gd4V8O24	Sr	Gd		V			O	4	290.222	-2.01619
Sr4Ho4V8O24	Sr	Ho		V			O	4	197.61	-2.13715
Sr4La1Mn8Zn3O24	Sr	La	Zn	Mn			O	5	172.041	-1.38087
Sr4La1Zn3Co8O24	Sr	La	Zn	Co			O	5	229.722	-0.961833
Sr4La1Zn3Fe8O24	Sr	La	Zn	Fe			O	5	227.914	-1.2217
Sr4La1Zn3Ni8O24	Sr	La	Zn	Ni			O	5	381.108	-0.583665
Sr4La4Co8O24	Sr	La		Co			O	4	45.216	-1.54973
Sr4La4Cr8O24	Sr	La		Cr			O	4	4.5143	-2.13181
Sr4La4Fe8O24	Sr	La		Fe			O	4	0	-1.88268
Sr4La4Ga8O24	Sr	La		Ga			O	4	135.168	-1.98726
Sr4La4Mn8O24	Sr	La		Mn			O	4	39.2413	-1.95362
Sr4La4Ni8O24	Sr	La		Ni			O	4	194.269	-1.1816
Sr4La4Sc8O24	Sr	La		Sc			O	4	49.3632	-2.83834
Sr4La4Ti8O24	Sr	La		Ti			O	4	0	-2.84454
Sr4La4V8O24	Sr	La		V			O	4	23.6626	-2.29769
Sr4Mg4V8O24	Sr	Mg		V			O	4	283.093	-1.80837
Sr4Nd4V8O24	Sr	Nd		V			O	4	87.1299	-2.20507
Sr4Pr4Co8O24	Sr	Pr		Co			O	4	64.9749	-1.49446
Sr4Pr4Cr8O24	Sr	Pr		Cr			O	4	54.4675	-2.02966
Sr4Pr4Fe8O24	Sr	Pr		Fe			O	4	58.5465	-1.77961
Sr4Pr4Ga8O24	Sr	Pr		Ga			O	4	202.394	-1.88112
Sr4Pr4Mn8O24	Sr	Pr		Mn			O	4	34.0111	-1.91668
Sr4Pr4Ni8O24	Sr	Pr		Ni			O	4	195.443	-1.14492
Sr4Pr4Sc8O24	Sr	Pr		Sc			O	4	102.396	-2.74929
Sr4Pr4Ti8O24	Sr	Pr		Ti			O	4	0	-2.79649
Sr4Pr4V8O24	Sr	Pr		V			O	4	0.531766	-2.24936
Sr4Sm4Co8O24	Sr	Sm		Co			O	4	83.9172	-1.50705
Sr4Sm4V8O24	Sr	Sm		V			O	4	95.305	-2.18611
Sr4Y4Co8O24	Sr	Y		Co			O	4	100.473	-1.51732
Sr4Y4Cr8O24	Sr	Y		Cr			O	4	93.068	-2.05472
Sr4Y4Fe8O24	Sr	Y		Fe			O	4	70.7659	-1.80064
Sr4Y4Ga8O24	Sr	Y		Ga			O	4	221.768	-1.91109
Sr4Y4Mn8O24	Sr	Y		Mn			O	4	52.5504	-1.93732
Sr4Y4Ni8O24	Sr	Y		Ni			O	4	157.612	-1.24111
Sr4Y4Sc8O24	Sr	Y		Sc			O	4	120.866	-2.78292
Sr4Y4Ti8O24	Sr	Y		Ti			O	4	22.8818	-2.81283
Sr4Y4V8O24	Sr	Y		V			O	4	0	-2.32538
Sr6Ca2Co8O24	Sr	Ca		Co			O	4	111.067	-1.22693
Sr6Ca2Fe4Co4O24	Sr	Ca		Fe	Co		O	5	117.143	-1.35348
Sr6Ca2Fe4Ni4O24	Sr	Ca		Fe	Ni		O	5	216.122	-1.15339
Sr6Ca2Fe6Co2O24	Sr	Ca		Fe	Co		O	5	115.594	-1.42134
Sr6Ca2Fe6Ni2O24	Sr	Ca		Fe	Ni		O	5	162.419	-1.32446
Sr6Ca2Fe7Co1O24	Sr	Ca		Fe	Co		O	5	117.141	-1.45218
Sr6Ca2Fe7Ni1O24	Sr	Ca		Fe	Ni		O	5	135.955	-1.4096
Sr6Ca2Fe8O24	Sr	Ca		Fe			O	4	112.287	-1.48941
Sr6Ca2Mn1Fe7O24	Sr	Ca		Mn	Fe		O	5	110.865	-1.50983
Sr6Ca2Mn2Fe6O24	Sr	Ca		Mn	Fe		O	5	109.297	-1.53041
Sr6Ca2Mn4Fe4O24	Sr	Ca		Mn	Fe		O	5	98.7844	-1.57475
Sr6Ca2Mn8O24	Sr	Ca		Mn			O	4	113.501	-1.61649
Sr6Ca2Ni8O24	Sr	Ca		Ni			O	4	298.246	-0.811248
Sr6Ca2V8O24	Sr	Ca		V			O	4	56.5113	-2.11145
Sr6Dy2V8O24	Sr	Dy		V			O	4	44.1816	-2.19378
Sr6Gd2V8O24	Sr	Gd		V			O	4	36.3667	-2.18852
Sr6Hf2Mn6Zn2O24	Sr	Zn		Mn	Hf		O	5	142.483	-1.74976
Sr6Hf2Zn2Co6O24	Sr	Zn		Co	Hf		O	5	190.002	-1.42982
Sr6Hf2Zn2Fe6O24	Sr	Zn		Fe	Hf		O	5	196.096	-1.6169
Sr6Hf2Zn2Ni6O24	Sr	Zn		Ni	Hf		O	5	350.02	-1.09656
Sr6Ho2V8O24	Sr	Ho		V			O	4	46.9172	-2.19214
Sr6La2V8O24	Sr	La		V			O	4	27.133	-2.20523
Sr6Mg2V8O24	Sr	Mg		V			O	4	118.947	-2.01867
Sr6Mn6Nb2Zn2O24	Sr	Zn		Mn	Nb		O	5	125.081	-1.68841
Sr6Mn8Zn2O24	Sr	Zn		Mn			O	4	153.899	-1.40644
Sr6Nb2Zn2Co6O24	Sr	Zn		Co	Nb		O	5	166.699	-1.38616
Sr6Nb2Zn2Fe6O24	Sr	Zn		Fe	Nb		O	5	158.792	-1.58317
Sr6Nb2Zn2Ni6O24	Sr	Zn		Ni	Nb		O	5	306.667	-1.07963
Sr6Nd2V8O24	Sr	Nd		V			O	4	25.2931	-2.19249
Sr6Pr2V8O24	Sr	Pr		V			O	4	4.45796	-2.19217
Sr6Sm2V8O24	Sr	Sm		V			O	4	19.1667	-2.19322
Sr6Ta2Mn6Zn2O24	Sr	Zn		Mn	Ta		O	5	125.776	-1.74417
Sr6Ta2Zn2Co6O24	Sr	Zn		Co	Ta		O	5	170.828	-1.43439
Sr6Ta2Zn2Fe6O24	Sr	Zn		Fe	Ta		O	5	178.67	-1.64098
Sr6Ta2Zn2Ni6O24	Sr	Zn		Ni	Ta		O	5	302.986	-1.13567
Sr6Ti2Mn6Zn2O24	Sr	Zn		Mn	Ti		O	5	137.316	-1.68946
Sr6Ti2Zn2Co6O24	Sr	Zn		Co	Ti		O	5	195.16	-1.36243
Sr6Ti2Zn2Fe6O24	Sr	Zn		Fe	Ti		O	5	187.71	-1.56049
Sr6Ti2Zn2Ni6O24	Sr	Zn		Ni	Ti		O	5	335.552	-1.05526
Sr6Y2V8O24	Sr	Y		V			O	4	37.3226	-2.19391
Sr6Zn2Co8O24	Sr	Zn		Co			O	4	191.512	-0.998775
Sr6Zn2Fe8O24	Sr	Zn		Fe			O	4	200.505	-1.24885
Sr6Zn2Ni8O24	Sr	Zn		Ni			O	4	369.78	-0.587359
Sr6Zr2Mn6Zn2O24	Sr	Zn		Mn	Zr		O	5	125.773	-1.72858
Sr6Zr2Zn2Co6O24	Sr	Zn		Co	Zr		O	5	190.461	-1.39147
Sr6Zr2Zn2Fe6O24	Sr	Zn		Fe	Zr		O	5	179.995	-1.59511
Sr6Zr2Zn2Ni6O24	Sr	Zn		Ni	Zr		O	5	319.706	-1.08898
Sr7Ca1V8O24	Sr	Ca		V			O	4	37.1426	-2.11852
Sr7Dy1V8O24	Sr	Dy		V			O	4	33.3199	-2.15734
Sr7Gd1V8O24	Sr	Gd		V			O	4	28.6172	-2.15551
Sr7Ho1V8O24	Sr	Ho		V			O	4	34.8222	-2.15639
Sr7La1V8O24	Sr	La		V			O	4	21.5562	-2.1663
Sr7Mg1V8O24	Sr	Mg		V			O	4	71.0908	-2.0694
Sr7Mn8Zn1O24	Sr	Zn		Mn			O	4	122.487	-1.51602
Sr7Nd1V8O24	Sr	Nd		V			O	4	22.3792	-2.15819
Sr7Pr1V8O24	Sr	Pr		V			O	4	15.1299	-2.15486
Sr7Sm1V8O24	Sr	Sm		V			O	4	20.0619	-2.15781
Sr7Y1V8O24	Sr	Y		V			O	4	31.3128	-2.15599
Sr7Zn1Co8O24	Sr	Zn		Co			O	4	144.368	-1.11364
Sr7Zn1Fe8O24	Sr	Zn		Fe			O	4	146.06	-1.37348
Sr7Zn1Ni8O24	Sr	Zn		Ni			O	4	321.795	-0.700043
Sr8Al1V7O24	Sr			Al	V		O	4	38.6329	-2.16923
Sr8Al2V6O24	Sr			Al	V		O	4	59.7413	-2.21263
Sr8Al4V4O24	Sr			Al	V		O	4	95.049	-2.30632
Sr8Co4Ni4O24	Sr			Co	Ni		O	4	178.94	-1.02991
Sr8Co6Ni2O24	Sr			Co	Ni		O	4	134.673	-1.13533
Sr8Co7Ni1O24	Sr			Co	Ni		O	4	116.181	-1.18273
Sr8Co8O24	Sr			Co			O	3	91.267	-1.2332
Sr8Fe1Co7O24	Sr			Fe	Co		O	4	88.3272	-1.2693
Sr8Fe1Ni7O24	Sr			Fe	Ni		O	4	243.428	-0.908675
Sr8Fe2Co6O24	Sr			Fe	Co		O	4	90.3169	-1.30046
Sr8Fe4Co4O24	Sr			Fe	Co		O	4	93.7482	-1.36335
Sr8Fe4Ni4O24	Sr			Fe	Ni		O	4	182.613	-1.16619
Sr8Fe6Co2O24	Sr			Fe	Co		O	4	88.6859	-1.43472
Sr8Fe6Ni2O24	Sr			Fe	Ni		O	4	134.355	-1.33799
Sr8Fe7Co1O24	Sr			Fe	Co		O	4	87.6081	-1.46896
Sr8Fe7Ni1O24	Sr			Fe	Ni		O	4	107.783	-1.42325
Sr8Fe8O24	Sr			Fe			O	3	86.4304	-1.50329
Sr8Hf1V7O24	Sr			Hf	V		O	4	28.4417	-2.22754
Sr8Hf2V6O24	Sr			Hf	V		O	4	35.2833	-2.33331
Sr8Hf4V4O24	Sr			Hf	V		O	4	35.0459	-2.55877
Sr8Mg1V7O24	Sr			Mg	V		O	4	52.8734	-2.13556
Sr8Mg2V6O24	Sr			Mg	V		O	4	93.8114	-2.13269
Sr8Mg4V4O24	Sr			Mg	V		O	4	140.489	-2.03369
Sr8Mn1Co7O24	Sr			Mn	Co		O	4	91.534	-1.28568
Sr8Mn1Fe7O24	Sr			Mn	Fe		O	4	82.8791	-1.52385
Sr8Mn1V7O24	Sr			Mn	V		O	4	63.5865	-2.0726
Sr8Mn2Co6O24	Sr			Mn	Co		O	4	106.515	-1.32344
Sr8Mn2Fe6O24	Sr			Mn	Fe		O	4	79.8648	-1.54388
Sr8Mn2V6O24	Sr			Mn	V		O	4	99.867	-2.02012
Sr8Mn4Co4O24	Sr			Mn	Co		O	4	99.6813	-1.43577
Sr8Mn4Fe4O24	Sr			Mn	Fe		O	4	69.7753	-1.58799
Sr8Mn4Ni4O24	Sr			Mn	Ni		O	4	187.876	-1.24275
Sr8Mn4V4O24	Sr			Mn	V		O	4	107.86	-1.91529
Sr8Mn6Co2O24	Sr			Mn	Co		O	4	97.7904	-1.53075
Sr8Mn6Fe2O24	Sr			Mn	Fe		O	4	81.5747	-1.60641
Sr8Mn6Ni2O24	Sr			Mn	Ni		O	4	142.296	-1.43619
Sr8Mn7Co1O24	Sr			Mn	Co		O	4	110.139	-1.56246
Sr8Mn7Fe1O24	Sr			Mn	Fe		O	4	114.272	-1.58805
Sr8Mn7Ni1O24	Sr			Mn	Ni		O	4	113.869	-1.53371
Sr8Mn8O24	Sr			Mn			O	3	90.7488	-1.62592
Sr8Nb1V7O24	Sr			Nb	V		O	4	10.4314	-2.17858
Sr8Nb2V6O24	Sr			Nb	V		O	4	0	-2.23555
Sr8Nb4V4O24	Sr			Nb	V		O	4	0	-2.34805
Sr8Ni4Co4O24	Sr			Ni	Co		O	4	181.295	-1.02755
Sr8Ni6Co2O24	Sr			Ni	Co		O	4	241.665	-0.906028
Sr8Ni7Co1O24	Sr			Ni	Co		O	4	252.767	-0.864348
Sr8Ni8O24	Sr			Ni			O	3	263.543	-0.822993
Sr8Sc1V7O24	Sr			Sc	V		O	4	0	-2.71148
Sr8Sc2V6O24	Sr			Sc	V		O	4	0	-2.71729
Sr8Sc4V4O24	Sr			Sc	V		O	4	0	-2.74388
Sr8Ta1V7O24	Sr			Ta	V		O	4	6.9224	-2.20884
Sr8Ta2V6O24	Sr			Ta	V		O	4	0	-2.28855
Sr8Ta4V4O24	Sr			Ta	V		O	4	0	-2.46407
Sr8Ti1V7O24	Sr			Ti	V		O	4	0	-2.71383
Sr8Ti2V6O24	Sr			Ti	V		O	4	0	-2.7194
Sr8Ti4V4O24	Sr			Ti	V		O	4	0	-2.72951
Sr8Ti8O24	Sr			Ti			O	3	8.69179	-2.77372
Sr8V4Co4O24	Sr			V	Co		O	4	113.17	-1.74327
Sr8V4Cr4O24	Sr			V	Cr		O	4	95.665	-2.02137
Sr8V4Cu4O24	Sr			V	Cu		O	4	198.665	-1.56537
Sr8V4Fe4O24	Sr			V	Fe		O	4	72.6753	-1.90952
Sr8V4Ga4O24	Sr			V	Ga		O	4	134.245	-1.97973
Sr8V4Ge4O24	Sr			V	Ge		O	4	98.8464	-1.96498
Sr8V4Ir4O24	Sr			V	Ir		O	4	140.737	-1.64875
Sr8V4Mo4O24	Sr			V	Mo		O	4	341.67	-1.66453
Sr8V4Ni4O24	Sr			V	Ni		O	4	161.966	-1.58494
Sr8V4Os4O24	Sr			V	Os		O	4	94.318	-1.74047
Sr8V4Pd4O24	Sr			V	Pd		O	4	179.37	-1.57473
Sr8V4Pt4O24	Sr			V	Pt		O	4	182.45	-1.54938
Sr8V4Re4O24	Sr			V	Re		O	4	35.0704	-1.92982
Sr8V4Rh4O24	Sr			V	Rh		O	4	110.11	-1.69415
Sr8V4Ru4O24	Sr			V	Ru		O	4	90.435	-1.7567
Sr8V4Si4O24	Sr			V	Si		O	4	155.91	-2.25902
Sr8V4Sn4O24	Sr			V	Sn		O	4	82.9135	-1.93031
Sr8V4Zn4O24	Sr			V	Zn		O	4	198.105	-1.72169
Sr8V6Co2O24	Sr			V	Co		O	4	109.583	-1.9517
Sr8V6Cr2O24	Sr			V	Cr		O	4	59.1429	-2.07106
Sr8V6Cu2O24	Sr			V	Cu		O	4	165.733	-1.87454
Sr8V6Fe2O24	Sr			V	Fe		O	4	71.4796	-2.01564
Sr8V6Ga2O24	Sr			V	Ga		O	4	78.4671	-2.05209
Sr8V6Ge2O24	Sr			V	Ge		O	4	61.6999	-2.04717
Sr8V6Ir2O24	Sr			V	Ir		O	4	143.075	-1.8957
Sr8V6Mo2O24	Sr			V	Mo		O	4	192.009	-1.89044
Sr8V6Ni2O24	Sr			V	Ni		O	4	143.74	-1.89453
Sr8V6Os2O24	Sr			V	Os		O	4	101.021	-1.94162
Sr8V6Pd2O24	Sr			V	Pd		O	4	182.417	-1.84924
Sr8V6Pt2O24	Sr			V	Pt		O	4	178.945	-1.84964
Sr8V6Re2O24	Sr			V	Re		O	4	38.1361	-2.02963
Sr8V6Rh2O24	Sr			V	Rh		O	4	123.69	-1.91491
Sr8V6Ru2O24	Sr			V	Ru		O	4	97.2557	-1.94953
Sr8V6Si2O24	Sr			V	Si		O	4	98.2564	-2.18812
Sr8V6Sn2O24	Sr			V	Sn		O	4	66.2624	-2.0188
Sr8V6Zn2O24	Sr			V	Zn		O	4	124.759	-1.97552
Sr8V7Co1O24	Sr			V	Co		O	4	72.9423	-2.04578
Sr8V7Cr1O24	Sr			V	Cr		O	4	39.7988	-2.09698
Sr8V7Cu1O24	Sr			V	Cu		O	4	112.949	-2.00436
Sr8V7Fe1O24	Sr			V	Fe		O	4	50.4472	-2.0699
Sr8V7Ga1O24	Sr			V	Ga		O	4	49.7936	-2.08716
Sr8V7Ge1O24	Sr			V	Ge		O	4	40.6891	-2.08675
Sr8V7Ir1O24	Sr			V	Ir		O	4	105.86	-2.01145
Sr8V7Mo1O24	Sr			V	Mo		O	4	111.37	-2.00851
Sr8V7Ni1O24	Sr			V	Ni		O	4	109.973	-2.00734
Sr8V7Os1O24	Sr			V	Os		O	4	87.0884	-2.03023
Sr8V7Pd1O24	Sr			V	Pd		O	4	132.02	-1.98529
Sr8V7Pt1O24	Sr			V	Pt		O	4	129.168	-1.98815
Sr8V7Re1O24	Sr			V	Re		O	4	38.7497	-2.07966
Sr8V7Rh1O24	Sr			V	Rh		O	4	95.5308	-2.02178
Sr8V7Ru1O24	Sr			V	Ru		O	4	84.5812	-2.03273
Sr8V7Si1O24	Sr			V	Si		O	4	62.0948	-2.15458
Sr8V7Sn1O24	Sr			V	Sn		O	4	49.5324	-2.07061
Sr8V7Zn1O24	Sr			V	Zn		O	4	71.8886	-2.05436
Sr8V8O24	Sr			V			O	3	17.8464	-2.12552
Sr8Y1V7O24	Sr			Y	V		O	4	64.1409	-2.17268
Sr8Y2V6O24	Sr			Y	V		O	4	93.8423	-2.23196
Sr8Y4V4O24	Sr			Y	V		O	4	112.175	-2.3788
Sr8Zr1V7O24	Sr			Zr	V		O	4	24.1528	-2.21288
Sr8Zr2V6O24	Sr			Zr	V		O	4	21.5059	-2.3092
Sr8Zr4V4O24	Sr			Zr	V		O	4	4.75558	-2.51329
Y4Ba4Co4Ni4O24	Y	Ba		Ni	Co		O	5	218.443	-1.28522
Y4Ba4Co6Ni2O24	Y	Ba		Co	Ni		O	5	285.344	-1.26838
Y4Ba4Co7Ni1O24	Y	Ba		Co	Ni		O	5	259.886	-1.31886
Y4Ba4Fe1Co7O24	Y	Ba		Co	Fe		O	5	153.247	-1.48078
Y4Ba4Fe1Ni7O24	Y	Ba		Ni	Fe		O	5	340.306	-1.08106
Y4Ba4Fe2Co6O24	Y	Ba		Co	Fe		O	5	136.294	-1.52797
Y4Ba4Fe2Ni6O24	Y	Ba		Ni	Fe		O	5	320.53	-1.16567
Y4Ba4Mn1Co7O24	Y	Ba		Co	Mn		O	5	244.149	-1.40958
Y4Ba4Mn1Ni7O24	Y	Ba		Ni	Mn		O	5	349.453	-1.09532
Y4Ba4Mn2Co6O24	Y	Ba		Co	Mn		O	5	149.948	-1.55373
Y4Ba4Mn2Fe6O24	Y	Ba		Fe	Fe		O	5	950.228	-0.933862
Y4Ba4Mn2Ni6O24	Y	Ba		Ni	Mn		O	5	337.214	-1.19909
Y4Ba4Mn4Co4O24	Y	Ba		Co	Mn		O	5	140.406	-1.66197
Y4Ba4Mn4Ni4O24	Y	Ba		Ni	Mn		O	5	292.536	-1.40973
Y4Ba4Mn6Co2O24	Y	Ba		Mn	Co		O	5	144.007	-1.7464
Y4Ba4Mn6Fe2O24	Y	Ba		Mn	Fe		O	5	205.093	-1.74577
Y4Ba4Mn6Ni2O24	Y	Ba		Mn	Ni		O	5	251.197	-1.5944
Y4Ba4Mn7Co1O24	Y	Ba		Mn	Co		O	5	152.28	-1.7821
Y4Ba4Mn7Fe1O24	Y	Ba		Mn	Fe		O	5	212.303	-1.7523
Y4Ba4Mn7Ni1O24	Y	Ba		Mn	Ni		O	5	231.482	-1.68049
Y4Ba4Ni4Co4O24	Y	Ba		Co	Ni		O	5	226.508	-1.27716
Y4Ba4Ni6Co2O24	Y	Ba		Ni	Co		O	5	362.461	-1.09115
Y4Ba4Ni7Co1O24	Y	Ba		Ni	Co		O	5	367.183	-1.03789
Y4Ca4Co4Ni4O24	Y	Ca		Ni	Co		O	5	280.854	-1.26389
Y4Ca4Co6Ni2O24	Y	Ca		Co	Ni		O	5	252.161	-1.34263
Y4Ca4Co7Ni1O24	Y	Ca		Co	Ni		O	5	88.6268	-1.5312
Y4Ca4Fe1Co7O24	Y	Ca		Co	Fe		O	5	76.496	-1.60073
Y4Ca4Fe1Ni7O24	Y	Ca		Ni	Fe		O	5	350.053	-1.15325
Y4Ca4Fe2Co6O24	Y	Ca		Co	Fe		O	5	76.9784	-1.63263
Y4Ca4Fe2Ni6O24	Y	Ca		Ni	Fe		O	5	328.542	-1.23344
Y4Ca4Mn1Co7O24	Y	Ca		Co	Mn		O	5	82.3164	-1.60984
Y4Ca4Mn1Ni7O24	Y	Ca		Ni	Mn		O	5	346.902	-1.17006
Y4Ca4Mn2Co6O24	Y	Ca		Co	Mn		O	5	210.108	-1.52935
Y4Ca4Mn2Ni6O24	Y	Ca		Ni	Mn		O	5	318.435	-1.27086
Y4Ca4Mn4Co4O24	Y	Ca		Co	Mn		O	5	187.885	-1.64618
Y4Ca4Mn4Ni4O24	Y	Ca		Ni	Mn		O	5	259.086	-1.47487
Y4Ca4Mn6Co2O24	Y	Ca		Mn	Co		O	5	193.97	-1.73029
Y4Ca4Mn6Fe2O24	Y	Ca		Mn	Fe		O	5	183.449	-1.80336
Y4Ca4Mn6Ni2O24	Y	Ca		Mn	Ni		O	5	216.455	-1.66216
Y4Ca4Mn7Co1O24	Y	Ca		Mn	Co		O	5	192.089	-1.77506
Y4Ca4Mn7Fe1O24	Y	Ca		Mn	Fe		O	5	188.513	-1.80992
Y4Ca4Mn7Ni1O24	Y	Ca		Mn	Ni		O	5	197.309	-1.74702
Y4Ca4Ni4Co4O24	Y	Ca		Co	Ni		O	5	144.889	-1.39985
Y4Ca4Ni6Co2O24	Y	Ca		Ni	Co		O	5	338.955	-1.15573
Y4Ca4Ni7Co1O24	Y	Ca		Ni	Co		O	5	353.35	-1.11631
Y4Ho4Co8O24	Y	Ho		Co			O	4	59.2192	-1.86823
Y4Ho4Cr8O24	Y	Ho		Cr			O	4	28.3147	-2.4006
Y4Ho4Fe8O24	Y	Ho		Fe			O	4	34.0153	-2.13487
Y4Ho4Ga8O24	Y	Ho		Ga			O	4	82.9966	-2.32207
Y4Ho4Mn8O24	Y	Ho		Mn			O	4	55.0886	-2.22602
Y4Ho4Ni8O24	Y	Ho		Ni			O	4	86.5192	-1.64071
Y4Ho4Sc8O24	Y	Ho		Sc			O	4	46.3581	-3.17074
Y4Ho4Ti8O24	Y	Ho		Ti			O	4	52.4255	-2.8508
Y4Ho4V8O24	Y	Ho		V			O	4	0	-2.53664
Y4Sr4Co4Ni4O24	Y	Sr		Ni	Co		O	5	147.525	-1.37016
Y4Sr4Co6Ni2O24	Y	Sr		Co	Ni		O	5	123.035	-1.4447
Y4Sr4Co7Ni1O24	Y	Sr		Co	Ni		O	5	109.381	-1.48338
Y4Sr4Fe1Co7O24	Y	Sr		Co	Fe		O	5	89.5779	-1.56137
Y4Sr4Fe1Ni7O24	Y	Sr		Ni	Fe		O	5	304.851	-1.15943
Y4Sr4Fe2Co6O24	Y	Sr		Co	Fe		O	5	104.46	-1.57965
Y4Sr4Fe2Ni6O24	Y	Sr		Ni	Fe		O	5	287.755	-1.2421
Y4Sr4Mn1Co7O24	Y	Sr		Co	Mn		O	5	88.597	-1.58194
Y4Sr4Mn1Ni7O24	Y	Sr		Ni	Fe		O	5	318.785	-1.16595
Y4Sr4Mn2Co6O24	Y	Sr		Co	Mn		O	5	170.006	-1.55328
Y4Sr4Mn4Co4O24	Y	Sr		Co	Mn		O	5	77.4666	-1.73643
Y4Sr4Mn4Ni4O24	Y	Sr		Ni	Mn		O	5	233.384	-1.48481
Y4Sr4Mn6Co2O24	Y	Sr		Mn	Co		O	5	158.203	-1.74372
Y4Sr4Mn6Fe2O24	Y	Sr		Mn	Fe		O	5	143.519	-1.81886
Y4Sr4Mn6Ni2O24	Y	Sr		Mn	Ni		O	5	184.908	-1.6722
Y4Sr4Mn7Co1O24	Y	Sr		Mn	Co		O	5	55.5046	-1.89039
Y4Sr4Mn7Fe1O24	Y	Sr		Mn	Fe		O	5	150.802	-1.82532
Y4Sr4Mn7Ni1O24	Y	Sr		Mn	Ni		O	5	165.456	-1.75804
Y4Sr4Ni4Co4O24	Y	Sr		Co	Ni		O	5	148.341	-1.36934
Y4Sr4Ni6Co2O24	Y	Sr		Ni	Co		O	5	299.113	-1.16076
Y4Sr4Ni7Co1O24	Y	Sr		Ni	Co		O	5	210.33	-1.21897
Y6Hf2Mn6Zn2O24	Y	Zn		Mn	Hf		O	5	91.1569	-2.19506
Y6Hf2Zn2Co6O24	Y	Zn		Co	Hf		O	5	124.023	-1.90557
Y6Hf2Zn2Fe6O24	Y	Zn		Fe	Hf		O	5	137.489	-2.07522
Y6Hf2Zn2Ni6O24	Y	Zn		Ni	Hf		O	5	187.428	-1.68465
Y6Ho2Co8O24	Y	Ho		Co			O	4	56.3193	-1.86296
Y6Ho2Cr8O24	Y	Ho		Cr			O	4	21.2814	-2.39931
Y6Ho2Fe8O24	Y	Ho		Fe			O	4	27.1197	-2.13387
Y6Ho2Ga8O24	Y	Ho		Ga			O	4	76.5033	-2.32087
Y6Ho2Mn8O24	Y	Ho		Mn			O	4	46.9508	-2.22514
Y6Ho2Ni8O24	Y	Ho		Ni			O	4	87.267	-1.6318
Y6Ho2Sc8O24	Y	Ho		Sc			O	4	37.4353	-3.17062
Y6Ho2Ti8O24	Y	Ho		Ti			O	4	53.6863	-2.84243
Y6Ho2V8O24	Y	Ho		V			O	4	0	-2.5286
Y6Mn6Nb2Zn2O24	Y	Zn		Mn	Nb		O	5	88.4608	-2.09933
Y6Mn8Zn2O24	Y	Zn		Mn			O	4	77.045	-1.90045
Y6Nb2Zn2Co6O24	Y	Zn		Co	Nb		O	5	119.658	-1.8356
Y6Nb2Zn2Fe6O24	Y	Zn		Fe	Nb		O	5	209.883	-1.89874
Y6Nb2Zn2Ni6O24	Y	Zn		Ni	Nb		O	5	165.794	-1.6393
Y6Ta2Mn6Zn2O24	Y	Zn		Mn	Ta		O	5	80.9403	-2.15758
Y6Ta2Zn2Co6O24	Y	Zn		Co	Ta		O	5	114.368	-1.89533
Y6Ta2Zn2Fe6O24	Y	Zn		Fe	Ta		O	5	127.74	-2.03533
Y6Ta2Zn2Ni6O24	Y	Zn		Ni	Ta		O	5	156.941	-1.7026
Y6Ti2Mn6Zn2O24	Y	Zn		Mn	Ti		O	5	74.5855	-2.14507
Y6Ti2Zn2Co6O24	Y	Zn		Co	Ti		O	5	103.965	-1.87353
Y6Ti2Zn2Fe6O24	Y	Zn		Fe	Ti		O	5	70.6665	-2.08994
Y6Ti2Zn2Ni6O24	Y	Zn		Ni	Ti		O	5	174.631	-1.64535
Y6Zn2Co8O24	Y	Zn		Co			O	4	119.298	-1.5136
Y6Zn2Fe8O24	Y	Zn		Fe			O	4	93.3859	-1.78299
Y6Zn2Ni8O24	Y	Zn		Ni			O	4	228.915	-1.19628
Y6Zr2Mn6Zn2O24	Y	Zn		Mn	Zr		O	5	83.8093	-2.17143
Y6Zr2Zn2Co6O24	Y	Zn		Co	Zr		O	5	116.891	-1.88816
Y6Zr2Zn2Fe6O24	Y	Zn		Fe	Zr		O	5	72.3674	-2.1158
Y6Zr2Zn2Ni6O24	Y	Zn		Ni	Zr		O	5	187.52	-1.66002
Y7Mn8Zn1O24	Y	Zn		Mn			O	4	59.6792	-2.06061
Y7Zn1Co8O24	Y	Zn		Co			O	4	84.4125	-1.6876
Y7Zn1Fe8O24	Y	Zn		Fe			O	4	54.9498	-1.95978
Y7Zn1Ni8O24	Y	Zn		Ni			O	4	185.729	-1.38232
Y8Co1Ni7O24	Y			Ni	Co		O	4	70.943	-1.66498
Y8Co2Ni6O24	Y			Ni	Co		O	4	53.3007	-1.70765
Y8Co4Ni4O24	Y			Ni	Co		O	4	17.702	-1.79331
Y8Co6Ni2O24	Y			Co	Ni		O	4	61.5578	-1.79951
Y8Co7Ni1O24	Y			Co	Ni		O	4	51.9157	-1.83418
Y8Co8O24	Y			Co			O	3	48.7759	-1.86234
Y8Cr1Co7O24	Y			Co	Cr		O	4	73.2348	-1.90053
Y8Cr1Fe7O24	Y			Fe	Cr		O	4	17.2121	-2.16827
Y8Cr1Ga7O24	Y			Ga	Cr		O	4	62.3325	-2.32976
Y8Cr1Ni7O24	Y			Ni	Cr		O	4	67.6609	-1.73091
Y8Cr2Co6O24	Y			Co	Cr		O	4	62.4482	-1.97396
Y8Cr2Fe6O24	Y			Fe	Cr		O	4	14.1787	-2.2037
Y8Cr2Ga6O24	Y			Ga	Cr		O	4	55.1408	-2.33984
Y8Cr2Ni6O24	Y			Ni	Cr		O	4	71.762	-1.81448
Y8Cr4Co4O24	Y			Co	Cr		O	4	34.2215	-2.12747
Y8Cr4Fe4O24	Y			Cr	Fe		O	4	7.99377	-2.27468
Y8Cr4Ga4O24	Y			Ga	Cr		O	4	40.7002	-2.36004
Y8Cr4Ni4O24	Y			Ni	Cr		O	4	37.6093	-2.02398
Y8Cr6Co2O24	Y			Cr	Co		O	4	28.6638	-2.25832
Y8Cr6Fe2O24	Y			Cr	Fe		O	4	11.0178	-2.33646
Y8Cr6Ni2O24	Y			Cr	Ni		O	4	37.3769	-2.19955
Y8Cr7Co1O24	Y			Cr	Co		O	4	21.5324	-2.3281
Y8Cr7Fe1O24	Y			Cr	Fe		O	4	12.4012	-2.36747
Y8Cr7Ni1O24	Y			Cr	Ni		O	4	28.407	-2.29619
Y8Cr8O24	Y			Cr			O	3	14.2008	-2.39807
Y8Fe1Co7O24	Y			Co	Fe		O	4	160.335	-1.78103
Y8Fe1Ni7O24	Y			Ni	Fe		O	4	110.665	-1.65891
Y8Fe2Co6O24	Y			Co	Fe		O	4	121.975	-1.84964
Y8Fe2Ni6O24	Y			Ni	Fe		O	4	105.625	-1.72262
Y8Fe4Co4O24	Y			Co	Fe		O	4	28.3697	-2.00373
Y8Fe4Ni4O24	Y			Fe	Ni		O	4	36.2235	-1.90937
Y8Fe6Co2O24	Y			Fe	Co		O	4	29.9035	-2.06269
Y8Fe6Ni2O24	Y			Fe	Ni		O	4	58.1498	-1.99799
Y8Fe7Co1O24	Y			Fe	Co		O	4	27.7992	-2.09504
Y8Fe7Ni1O24	Y			Fe	Ni		O	4	37.468	-2.06714
Y8Fe8O24	Y			Fe			O	3	20.1387	-2.13294
Y8Ga4Co4O24	Y			Ga	Co		O	4	67.4149	-2.08275
Y8Ga4Fe4O24	Y			Ga	Fe		O	4	36.0967	-2.23505
Y8Ga4Ni4O24	Y			Ga	Ni		O	4	121.694	-1.92836
Y8Ga6Co2O24	Y			Ga	Co		O	4	69.8178	-2.19987
Y8Ga6Fe2O24	Y			Ga	Fe		O	4	52.274	-2.27791
Y8Ga6Ni2O24	Y			Ga	Ni		O	4	97.2312	-2.1224
Y8Ga7Co1O24	Y			Ga	Co		O	4	68.9711	-2.26048
Y8Ga7Fe1O24	Y			Ga	Fe		O	4	60.5411	-2.29916
Y8Ga7Ni1O24	Y			Ga	Ni		O	4	82.2454	-2.22218
Y8Ga8O24	Y			Ga			O	3	69.4739	-2.31974
Y8Mg1Co7O24	Y			Co	Mg		O	4	0	-2.31487
Y8Mg1Cr7O24	Y			Cr	Mg		O	4	0	-2.80412
Y8Mg1Fe7O24	Y			Fe	Mg		O	4	0	-2.56892
Y8Mg1Ga7O24	Y			Ga	Mg		O	4	91.6707	-2.31957
Y8Mg1Mn7O24	Y			Mn	Mg		O	4	0	-2.62134
Y8Mg1Ni7O24	Y			Ni	Mg		O	4	0	-2.31205
Y8Mg1Sc7O24	Y			Sc	Mg		O	4	59.0626	-3.06076
Y8Mg1Ti7O24	Y			Ti	Mg		O	4	27.9073	-2.87079
Y8Mg1V7O24	Y			V	Mg		O	4	0	-2.91531
Y8Mg2Co6O24	Y			Co	Mg		O	4	0	-2.34725
Y8Mg2Cr6O24	Y			Cr	Mg		O	4	0	-2.78481
Y8Mg2Fe6O24	Y			Fe	Mg		O	4	0	-2.57515
Y8Mg2Ga6O24	Y			Ga	Mg		O	4	116.752	-2.31652
Y8Mg2Mn6O24	Y			Mn	Mg		O	4	0	-2.63587
Y8Mg2Ni6O24	Y			Ni	Mg		O	4	0	-2.34843
Y8Mg2Sc6O24	Y			Sc	Mg		O	4	94.0058	-2.94662
Y8Mg2Ti6O24	Y			Ti	Mg		O	4	19.9708	-2.8884
Y8Mg2V6O24	Y			V	Mg		O	4	0	-2.90438
Y8Mg4Co4O24	Y			Co	Mg		O	4	0	-2.41043
Y8Mg4Cr4O24	Y			Cr	Mg		O	4	0	-2.73708
Y8Mg4Fe4O24	Y			Fe	Mg		O	4	0	-2.59154
Y8Mg4Ga4O24	Y			Ga	Mg		O	4	166.798	-2.31053
Y8Mg4Mn4O24	Y			Mn	Mg		O	4	0	-2.67858
Y8Mg4Ni4O24	Y			Ni	Mg		O	4	0	-2.42175
Y8Mg4Sc4O24	Y			Sc	Mg		O	4	160.395	-2.72184
Y8Mg4Ti4O24	Y			Ti	Mg		O	4	5.97433	-2.92176
Y8Mg4V4O24	Y			V	Mg		O	4	0	-2.87354
Y8Mn1Co7O24	Y			Co	Mn		O	4	74.3589	-1.88079
Y8Mn1Cr7O24	Y			Cr	Mn		O	4	23.5813	-2.37004
Y8Mn1Fe7O24	Y			Fe	Mn		O	4	26.7038	-2.14013
Y8Mn1Ga7O24	Y			Ga	Mn		O	4	70.4542	-2.30299
Y8Mn1Ni7O24	Y			Ni	Mn		O	4	90.1656	-1.6924
Y8Mn1V7O24	Y			V	Mn		O	4	36.5545	-2.43482
Y8Mn2Co6O24	Y			Co	Mn		O	4	39.7952	-1.95937
Y8Mn2Cr6O24	Y			Cr	Mn		O	4	32.3685	-2.34261
Y8Mn2Fe6O24	Y			Fe	Mn		O	4	33.7559	-2.14683
Y8Mn2Ga6O24	Y			Ga	Mn		O	4	70.5987	-2.28708
Y8Mn2Ni6O24	Y			Ni	Mn		O	4	31.5229	-1.8227
Y8Mn2V6O24	Y			V	Mn		O	4	33.5262	-2.41438
Y8Mn4Co4O24	Y			Co	Mn		O	4	0	-2.09845
Y8Mn4Cr4O24	Y			Mn	Cr		O	4	46.0103	-2.29167
Y8Mn4Fe4O24	Y			Mn	Fe		O	4	40.2393	-2.16784
Y8Mn4Ga4O24	Y			Ga	Mn		O	4	65.5203	-2.26063
Y8Mn4Ni4O24	Y			Mn	Ni		O	4	0	-2.0246
Y8Mn4V4O24	Y			V	Mn		O	4	19.4102	-2.37484
Y8Mn6Co2O24	Y			Mn	Co		O	4	33.9806	-2.14115
Y8Mn6Cr2O24	Y			Mn	Cr		O	4	43.9455	-2.25643
Y8Mn6Fe2O24	Y			Mn	Fe		O	4	39.1275	-2.19645
Y8Mn6Ni2O24	Y			Mn	Ni		O	4	103.731	-2.02659
Y8Mn7Co1O24	Y			Mn	Co		O	4	38.1742	-2.18093
Y8Mn7Cr1O24	Y			Mn	Cr		O	4	40.8207	-2.24091
Y8Mn7Fe1O24	Y			Mn	Fe		O	4	38.3816	-2.21095
Y8Mn7Ni1O24	Y			Mn	Ni		O	4	56.6656	-2.14003
Y8Mn8O24	Y			Mn			O	3	38.8036	-2.22427
Y8Ni8O24	Y			Ni			O	3	87.8389	-1.62306
Y8Sc4Co4O24	Y			Sc	Co		O	4	57.8409	-2.49723
Y8Sc4Cr4O24	Y			Sc	Cr		O	4	24.5125	-2.78113
Y8Sc4Fe4O24	Y			Sc	Fe		O	4	20.7375	-2.65531
Y8Sc4Mn4O24	Y			Sc	Mn		O	4	46.7668	-2.68428
Y8Sc4Ni4O24	Y			Sc	Ni		O	4	120.061	-2.3349
Y8Sc6Co2O24	Y			Sc	Co		O	4	45.9372	-2.83111
Y8Sc6Cr2O24	Y			Sc	Cr		O	4	29.2307	-2.9731
Y8Sc6Fe2O24	Y			Sc	Fe		O	4	25.9562	-2.91158
Y8Sc6Mn2O24	Y			Sc	Mn		O	4	42.6966	-2.92234
Y8Sc6Ni2O24	Y			Sc	Ni		O	4	80.1561	-2.74683
Y8Sc7Co1O24	Y			Sc	Co		O	4	37.4222	-3.00061
Y8Sc7Cr1O24	Y			Sc	Cr		O	4	29.3691	-3.0713
Y8Sc7Fe1O24	Y			Sc	Fe		O	4	27.1567	-3.04112
Y8Sc7Mn1O24	Y			Sc	Mn		O	4	36.611	-3.04541
Y8Sc7Ni1O24	Y			Sc	Ni		O	4	54.026	-2.95898
Y8Sc8O24	Y			Sc			O	3	28.4167	-3.1706
Y8Ti4Co4O24	Y			Ti	Co		O	4	7.00097	-2.57262
Y8Ti4Cr4O24	Y			Ti	Cr		O	4	54.3341	-2.65075
Y8Ti4Fe4O24	Y			Ti	Fe		O	4	13.4709	-2.6339
Y8Ti4Mn4O24	Y			Ti	Mn		O	4	25.1156	-2.68858
Y8Ti4Ni4O24	Y			Ti	Ni		O	4	21.912	-2.47855
Y8Ti6Co2O24	Y			Ti	Co		O	4	125.245	-2.71614
Y8Ti6Cr2O24	Y			Ti	Cr		O	4	92.8082	-2.74858
Y8Ti6Fe2O24	Y			Ti	Fe		O	4	99.0237	-2.74237
Y8Ti6Mn2O24	Y			Ti	Mn		O	4	78.304	-2.76309
Y8Ti6Ni2O24	Y			Ti	Ni		O	4	173.113	-2.66828
Y8Ti7Co1O24	Y			Ti	Co		O	4	89.7135	-2.78561
Y8Ti7Cr1O24	Y			Ti	Cr		O	4	78.067	-2.7942
Y8Ti7Fe1O24	Y			Ti	Fe		O	4	77.683	-2.79614
Y8Ti7Mn1O24	Y			Ti	Mn		O	4	65.7798	-2.80769
Y8Ti7Ni1O24	Y			Ti	Ni		O	4	121.777	-2.76105
Y8Ti8O24	Y			Ti			O	3	38.754	-2.85026
Y8V4Co4O24	Y			V	Co		O	4	289.03	-1.97739
Y8V4Cr4O24	Y			V	Cr		O	4	0	-2.4793
Y8V4Fe4O24	Y			V	Fe		O	4	0	-2.35387
Y8V4Ni4O24	Y			V	Ni		O	4	23.8091	-2.20303
Y8V6Co2O24	Y			V	Co		O	4	8.66887	-2.3762
Y8V6Cr2O24	Y			V	Cr		O	4	0	-2.49914
Y8V6Fe2O24	Y			V	Fe		O	4	28.8958	-2.38151
Y8V6Ni2O24	Y			V	Ni		O	4	47.2079	-2.33767
Y8V7Co1O24	Y			V	Co		O	4	1.58851	-2.43827
Y8V7Cr1O24	Y			V	Cr		O	4	0	-2.50989
Y8V7Fe1O24	Y			V	Fe		O	4	0	-2.47915
Y8V7Ni1O24	Y			V	Ni		O	4	0	-2.44154
Y8V8O24	Y			V			O	3	0	-2.52068

## Sheet: Elemental Property Table
Symbol	Ionic Radius (angstroms)	Modulus of Elasticity 10³ Mpa	BP (K)	MP (K)	Density	at. wt.	BCCefflatcnt	BCCenergy_pa	BCCenergydiff	BCCfermi	BCCmagmom	BCCvolume_pa	BCCvolume_padiff	GSbandgap	GSefflatcnt	GSenergy_pa	GSmagmom	GSvolume_pa	HHIp	HHIr	ICSDVolume	covalent radius	Ionization Energy (kJ/mol)	Atomic Radius (Å)	Electron Affinity (kJ/mol)	At. Radius (angstroms)	Atomic Volume (cm³/mol)	MendeleevNumber	n_ws^third	First Ionization Potential (V)	Second Ionization Potential (V)	Third Ionization Potential (V)	Coeficient of Thermal Expansion (10^-6 K-1)	specific heat capacity	thermal conductivity	electrical conductivity	heat of fusion	Heat of Vaporization	Electro- negativity	At. #	Period	Group	valence	IsHexagonal	IsBCC	IsCubic	IsFCC	IsOrthorhombic	IsRhombohedral
H	1.54		20.28	13.81	0.0899	1.00797	3.58927	-2.13581	1.19548	3.21975	0	2.89	-3.725	7.853	4.73024	-3.33129	0	6.615			32	0.32	1312	0.32	72.8	0.79	14.4	92	1.5	13.598			0	14.3	0.1815		0.0585	0.4581	2.2	1	1	1	1	1	0	0	0	0	0
He			4.216	0.95	0.1785	4.0026	5.37399	-2.00067	-2.00181	1.72348	0	9.7	-2.605	18.098	5.81747	0.0011354	0	12.305	320	390	19	0.93	2372.3	0.5	-21	0.49	19.5	98		24.587	54.416		0	5.193	0.152		0.021	0.084		2	1	18	0	1	0	0	0	0	0
Li	0.76	10	1615	453.7	0.53	6.941	6.41636	-1.86553	0.00435213	0.227209	0	16.51	-0.0833333	0	6.42714	-1.86989	0	16.5933	290	420	21.6	1.23	520.2	1.55	59.8	2.05	13.1	1	0.98	5.392	76.638	122.451	46	3.582	84.7	11.7	3	147.1	0.98	3	2	1	1	0	1	0	0	0	0
Be	0.45	301	3243	1560	1.85	9.01218	4.99733	-3.65527	0.0997668	8.09611	0	7.8	-0.09	0	5.01648	-3.75504	0	7.89	800	400	8.1	0.9	899.4	1.12	-240	1.4	5	67	1.67	9.322	18.211	153.893	11.3	1.825	200	25	11.71	297	1.57	4	2	2	2	1	0	0	0	0	0
B	0.23	441	4275	2365	2.34	10.811	4.60667	-4.96643	1.71127	10.2596	0	6.11	-1.0625	1.524	4.85956	-6.6777	0	7.1725	290	200	7.7	0.82	800.6	0.98	27	1.17	4.6	72	1.75	5.298	25.154	37.93	4.7	1.026	27	5e-12	22.6	507.8	2.04	5	2	13	3	0	0	0	0	0	1
C	0.16	7	5100	3825	2.26	12.011	4.72666	-4.87176	4.33795	8.67608	0	6.6	0.96	4.496	4.48538	-9.20971	0	5.64	50	50	5.6	0.77	1086.4	0.91	122.3	0.91	4.58	77	1.77	11.26	24.383	47.887	1	0.709		0.07		715	2.55	6	2	14	4	1	0	0	0	0	0
N	1.71		77.344	63.15	1.251	14.0067	4.81569	-4.05718	4.15426	6.27498	0	6.98	-7.78875	6.437	6.18236	-8.21144	0	14.7688	130	50	22.6	0.75	1402.3	0.92	-7	0.75	17.3	82	1.65	14.534	29.601	47.448	240	1.042	0.02598		0.36	2.7928	3.04	7	2	15	5	1	0	0	0	0	0
O	1.4		90.188	54.8	1.429	15.9994	4.89487	-2.45975	2.29704	3.07353	0	7.33	-1.775	0	5.26179	-4.75679	0	9.105	50	50	17.3	0.73	1313.9	0.73	141.1	0.65	14	87		13.618	35.117	54.934	780	0.92	0.2674		0.222	3.4109	3.44	8	2	16	2	0	0	1	0	0	0
F	1.33		85	53.55	1.696	18.9984	5.12841	-0.827947	0.870114	-1.58696	0	8.43	-1.2775	1.97	5.37538	-1.69806	0	9.7075	150	150	16.4	0.72	1681	0.72	328	0.57	12.6	93		17.422	34.97	62.707	1800	0.824	0.0279		0.26	3.2698	3.98	9	2	17	1	0	0	1	0	0	0
Ne			27.1	24.55	0.9	20.1797	6.70265	-1.04122	-1.13525	-0.135857	0	18.82	6.18	13.088	5.86979	0.0940357	0	12.64			23	0.71	2080.6	0.71	-29	0.51	17.3	99		21.564	40.962	63.45	1900	1.03	0.0493		0.34	1.77		10	2	18	0	0	0	0	1	0	0
Na	1.02	5	1156	371	0.97	22.9898	7.7604	-1.25448	0.00575668	1.31525	0	29.21	-0.0333333	0	7.76335	-1.26024	0	29.2433	110	50	39.7	1.54	495.8	1.9	52.7	2.23	23.7	2	0.82	5.139	47.286	71.641	71	1.23	141	20.1	2.601	98.01	0.93	11	3	1	1	0	1	0	0	0	0
Mg	0.72	44.4	1380	922	1.74	24.305	7.15361	-1.51367	0.0286015	4.08646	0	22.88	-0.01	0	7.15465	-1.54227	0	22.89	530	50	23.4	1.36	737.7	1.6	-230	1.72	13.97	68	1.17	7.646	15.035	80.143	24.8	1.02	156	22.4	8.95	127.6	1.31	12	3	2	2	1	0	0	0	0	0
Al	0.54	70.5	2740	933.5	2.7	26.9815	6.46904	-3.65019	0.095236	7.76407	0	16.92	0.44	0	6.41248	-3.74542	0	16.48	1.6	1	16.6	1.18	577.6	1.43	45	1.62	10	73	1.39	5.986	18.828	28.447	23.1	0.9	237	37.7	10.7	290.8	1.61	13	3	13	3	0	0	0	1	0	0
Si	0.26	162	2630	1683	2.33	28.0855	6.16013	-4.90201	0.522908	9.91441	0	14.61	-5.83	0.773	6.8897	-5.42492	0	20.44	470	100	20	1.11	786.4	1.32	133.6	1.44	12.1	78	1.5	8.151	16.345	33.492	2.6	0.7	148	0.0004	50.2	359	1.9	14	3	14	4	0	0	0	1	0	0
P	0.17	5	553	317.3	1.82	30.9738	6.09623	-4.68304	0.717473	10.0679	0	14.16	-8.41024	1.625	7.12118	-5.40051	0	22.5702	200	510	18.9	1.06	1011.7	1.28	71.7	1.23	17	83	1.65	10.486	19.725	30.18	127	0.769	0.235	1e-16	0.63	12.4	2.19	15	3	15	5	0	0	0	0	0	0
S	0.29	19	717.82	392.2	2.07	32.066	6.29893	-3.00279	1.09443	7.76559	0	15.62	-10.1669	2.202	7.44457	-4.09722	0	25.7869	70	100	25.7	1.02	999.58	1.27	200.42	1.09	15.5	88		10.36	23.33	34.83	70	0.71	0.269	5e-16	1.73	10	2.58	16	3	16	6	0	0	0	0	1	0
Cl	1.81		239.18	172.17	3.214	35.4527	6.90092	-0.954546	0.829888	2.21271	0	20.54	-3.9575	2.493	7.31836	-1.78443	0	24.4975	150	100	29	0.99	1251.1	0.99	348.8	0.97	16.9	94		12.967	23.81	39.611	0	0.48	0.0089		3.21	10.2	3.16	17	3	17	7	0	0	0	0	1	0
Ar		3	87.45	83.95	1.784	39.948	9.0496	-1.02553	-1.08407	1.07932	0	46.32	17.78	9.26	7.7006	0.058541	0	28.54			36.3	0.98	1520.5	0.98	-35	0.88	23.9	100		15.759	27.629	40.74	618	0.52	0.0177		1.188	6.506		18	3	18	0	0	0	0	1	0	0
K	1.51	2.4	1033	336.8	0.86	39.0983	10.4878	-1.09652	0.00102371	-0.0540791	0	72.1	-1.00667	0	10.5364	-1.09754	0	73.1067	170	720	75.6	2.03	418.8	2.35	48.36	2.77	45.46	3	0.65	4.341	31.625	45.72	82	0.757	102.5	16.4	2.33	76.9	0.82	19	4	1	1	0	1	0	0	0	0
Ca	1	21	1757	1112	1.55	40.078	8.38303	-1.92726	0.0210704	2.89542	0	36.82	-0.95	0	8.45452	-1.94833	0	37.77	390	150	44.1	1.74	589.8	1.97	-156	2.23	25.9	7	0.91	6.113	11.871	50.908	22.3	0.647	200	31.3	8.53	154.67	1	20	4	2	2	0	0	0	1	0	0
Sc	0.75	80	3109	1814	2.99	44.9559	7.08203	-6.17209	0.113422	4.4518	0	22.2	-0.035	0	7.08575	-6.28551	6.35e-06	22.235	550	450	24.9	1.44	631	1.606	18.1	2.09	15	11	1.27	6.54	12.8	24.76	10	0.568	15.8	1.5	16.11	304.8	1.36	21	4	3	3	1	0	0	0	0	0
Ti	0.61	110	3560	1935	4.54	47.88	6.45883	-7.66127	0.113959	2.97615	0	16.84	0.15	0	6.4396	-7.77523	2.25333e-05	16.69	110	160	17.6	1.32	658	1.448	20	2	10.64	43	1.52	6.82	13.58	27.491	8.6	0.523	21.9	2.6	18.6	425.2	1.54	22	4	4	4	1	0	0	0	0	0
V	0.54	129	3650	2163	6.11	50.9415	5.92651	-8.93926	0	6.45502	0	13.01	0	0	5.92651	-8.93926	0	13.01	330	340	13.8	1.22	650	1.321	50	1.92	8.78	46	1.64	6.74	14.65	29.31	8.4	0.489	30.7	4	22.8	446.7	1.63	23	4	5	5	0	1	0	0	0	0
Cr	0.62	259	2945	2130	7.19	51.996	5.6328	-9.50481	0.00090896	7.97704	0	11.17	-0.02	0	5.63616	-9.50572	0	11.19	310	410	12	1.18	652.8	1.249	64	1.85	7.23	49	1.73	6.766	16.5	30.96	4.9	0.449	93.7	7.9	20	339.5	1.66	24	4	6	6	0	1	0	0	0	0
Mn	0.67	198	2235	1518	7.44	54.938	5.5196	-8.87041	0.150154	7.57494	0.818573	10.51	0.0224138	0	5.51567	-9.02057	0.000310121	10.4876	160	180	12.2	1.17	717.4	1.24	0	1.79	7.39	52	1.61	7.435	15.64	33.667	21.7	0.48	7.82	0.5	14.64	219.74	1.55	25	4	7	7	0	1	0	0	0	0
Fe	0.55	211	3023	1808	7.874	55.847	5.55785	-8.28548	0	6.45149	2.11066	10.73	0	0	5.55785	-8.28548	2.11066	10.73	240	140	11.7	1.17	759.3	1.241	24	1.72	7.1	55	1.77	7.87	16.18	30.651	11.8	0.449	80.2	11.2	13.8	349.5	1.83	26	4	8	6	0	1	0	0	0	0
Co	0.65	208	3143	1768	8.9	58.9332	5.50732	-6.98009	0.100303	6.14041	1.68404	10.44	0.195	0	5.47281	-7.08039	1.54847	10.245	3.1	2.7	11.1	1.16	758	1.253	70	1.67	6.7	58	1.75	7.86	17.06	33.5	13	0.421	100	17.9	16.19	373.3	1.88	27	4	9	3	1	0	0	0	0	0
Ni	0.69	208	3005	1726	8.9	58.6934	5.48791	-5.43914	0.107186	5.09579	0.0645672	10.33	0.01	0	5.48614	-5.54632	0.595395	10.32	100	150	10.8	1.15	736.7	1.246	111	1.62	6.59	61	1.75	7.635	18.168	35.17	13.4	0.444	90.7	14.6	17.2	377.5	1.91	28	4	10	3	0	0	0	1	0	0
Cu	0.73	124	2840	1356.6	8.96	63.456	5.61763	-3.64289	0.0377675	4.37874	0	11.08	0.01	0	5.61594	-3.68065	0	11.07	160	150	11.8	1.17	745.4	1.278	118.3	1.57	7.1	64	1.47	7.726	20.292	36.83	16.5	0.385	401	60.7	13.14	300.5	1.9	29	4	11	2	0	0	0	1	0	0
Zn	0.74	95	1180	692.73	7.13	65.39	6.09623	-1.15709	0.0829084	3.91507	0	14.16	0.2	0	6.06739	-1.24	0	13.96	160	190	15.1	1.25	906.4	1.332	0	1.53	9.2	69	1.32	9.394	17.964	39.722	30.2	0.388	116	16.9	7.38	115.3	1.65	30	4	12	2	1	0	0	0	0	0
Ga	0.62	11	2478	302.92	5.91	69.723	6.59651	-2.97839	0.0338645	3.94986	0	17.94	-0.9175	0	6.7071	-3.01226	0	18.8575	550	190	19.6	1.26	578.8	1.41	29	1.81	11.8	74	1.31	5.999	20.51	30.71	19.7	0.371	40.6	1.8	5.59	256.06	1.81	31	4	13	3	0	0	0	0	1	0
Ge	0.53	115	3107	1211.5	5.32	72.61	6.70265	-4.27836	0.337675	4.38004	0	18.82	-4.185	0.383	7.16661	-4.61604	0	23.005	530	190	22.2	1.22	762.1	1.37	120	1.52	13.6	79	1.37	7.899	15.934	34.22	5.7	0.32	59.9	3e-06	31.8	334.3	2.01	32	4	14	4	0	0	0	1	0	0
As	0.58	39	876	1090	5.78	74.9216	6.72513	-4.21496	0.435925	6.47465	0	19.01	-3.165	0	7.07937	-4.65089	0	22.175	330	400	21.5	1.2	947	1.39	77	1.33	13.1	84	1.44	9.81	18.633	28.351	15.4	0.33	50	3.8	27.7	32.4	2.16	33	4	15	5	0	0	0	0	0	1
Se	0.5	20	958	494	4.79	78.96	6.85923	-2.90074	0.570051	5.61176	0	20.17	-5.75	0.799	7.45736	-3.47079	0	25.92	220	600	29.8	1.16	940.9	1.4	194.96	1.22	16.45	89		9.752	21.19	30.82	45	0.32	2.04	8	5.54	26.32	2.55	34	4	16	6	1	0	0	0	0	0
Br	1.96		331.85	265.95	3.12	79.904	7.42267	-0.998632	0.584394	2.00722	0	25.56	-3.92	1.457	7.78423	-1.58303	0	29.48	330	690	65.1	1.14	1139.9	1.14	324.6	1.12	25.6	95		11.814	21.8	36	0	0.226	0.122	1e-16	5.286	14.725	2.96	35	4	17	7	0	0	0	0	1	0
Kr			120.85	116	3.75	83.8	9.70328	-0.980284	-1.06782	1.04905	0	57.1	21.04	7.535	8.32496	0.0875352	0	36.06			44.8	1.89	1350.7	1.12	-39	1.03	38.9	101		13.999	24.359	36.95	425	0.248	0.00949		1.638	9.029		36	4	18	0	0	0	0	1	0	0
Rb	1.61	2	961	312.63	1.532	85.4678	11.2353	-0.961937	0.00139796	0.0908836	0	88.64	-2.0825	0	11.3226	-0.963335	0	90.7225	600	600	93	2.16	403	2.48	46.89	2.98	55.9	4	0.6	4.177	27.28	40	91	0.363	58.2	47.8	2.34	69.2	0.82	37	5	1	4	0	1	0	0	0	0
Sr	1.26	15	1655	1042	2.54	87.62	9.45989	-1.67794	0.00487369	1.71057	0	52.91	-1.32	0	9.53791	-1.68281	0	54.23	420	300	56	1.91	549.5	2.15	-168	2.45	33.7	8	0.84	5.695	11.03	43.6	22.5	0.3	3.53	5	8.2	136.9	0.95	38	5	2	2	0	0	0	1	0	0
Y	1.02	64.4	3611	1795	4.47	88.9059	8.04393	-6.3403	0.124302	3.23209	0	32.53	0.165	0	8.0303	-6.4646	0	32.365	980	260	32.9	1.62	616	1.81	0	2.27	19.8	12	1.21	6.38	12.24	20.52	11.3	0.3	17.2	1.8	17.15	393.3	1.22	39	5	3	3	1	0	0	0	0	0
Zr	0.84	94	4682	2128	6.51	91.224	7.14004	-8.46727	0.0786837	4.22805	0	22.75	-0.445	0	7.18629	-8.54596	0	23.195	340	260	23.2	1.45	660	1.6	50	2.16	14.1	44	1.41	6.34	13.13	22.99	5.7	0.278	22.7	2.3	21	590.5	1.33	40	5	4	4	1	0	0	0	0	0
Nb	0.64	104	5015	2742	8.57	92.9064	6.62579	-10.0933	0	4.90182	0	18.18	0	0	6.62579	-10.0933	0	18.18	850	880	18.1	1.34	664	1.429	96	2.08	10.87	47	1.64	6.88	14.32	25.04	7.3	0.265	53.7	6.6	26.9	690.1	1.6	41	5	5	5	0	1	0	0	0	0
Mo	0.59	322	4912	2896	10.22	95.94	6.30833	-10.8461	0	8.637	0	15.69	0	0	6.30833	-10.8461	0	15.69	240	530	15.5	1.3	684.9	1.362	96	2.01	9.4	50	1.77	7.099	16.461	27.16	4.8	0.25	138	17.3	36	590.4	2.16	42	5	6	6	0	1	0	0	0	0
Tc	0.56	380	4538	2477	11.5	98	6.13615	-10.0918	0.26339	9.04414	0	14.44	0.155	0	6.11411	-10.3552	0	14.285			14.2	1.27	702	1.358	70	1.95	8.5	53	1.81	7.28	15.26	29.54	8	0.24	50.6	0.001	23	502	1.9	43	5	7	7	1	0	0	0	0	0
Ru	0.62	430	4425	2610	12.37	101.07	6.06014	-8.57093	0.623701	8.76028	5.73e-05	13.91	0.4	0	6.00148	-9.19463	0	13.51	320	800	14	1.25	711	1.325	110	1.89	8.3	56	1.83	7.37	16.76	28.47	6.4	0.238	117	14.9	25.52	567.77	2.2	44	5	8	8	1	0	0	0	0	0
Rh	0.67	330	3970	2236	12.41	102.906	6.06449	-6.90998	0.343662	7.36882	0.370357	13.94	0.3	0	6.02067	-7.25365	0	13.64	320	800	11.5	1.25	720	1.345	120	1.83	8.3	59	1.76	7.46	18.08	31.06	8.2	0.242	150	23	21.76	495.39	2.28	45	5	9	6	0	0	0	1	0	0
Pd	0.64	127	3240	1825	12	106.42	6.14039	-5.09101	0.0467617	5.18699	0	14.47	0.06	0	6.13189	-5.13777	0	14.41	320	800	14.7	1.28	805	1.375	60	1.79	8.9	62	1.67	8.34	19.63	32.93	11.8	0.244	71.8	10	16.74	393.3	2.2	46	5	10	4	0	0	0	1	0	0
Ag	1.15	80	2436	1235.08	10.5	107.868	6.37595	-2.71998	0.0454144	4.05276	0	16.2	-0.13	0	6.39296	-2.76539	0	16.33	120	140	17	1.34	731	1.444	125.7	1.75	10.3	65	1.36	7.576	21.49	34.83	18.9	0.235	429	62.9	11.3	250.63	1.93	47	5	11	2	0	0	0	1	0	0
Cd	0.95	62	1040	594.26	8.65	112.41	6.79977	-0.740339	0.0718352	3.93829	0	19.65	0.155	0	6.78184	-0.812174	0	19.495	170	130	21.5	1.41	867.7	1.489	0	1.71	13.1	70	1.24	8.993	16.908	37.48	30.8	0.232	96.8	14.7	6.07	99.87	1.69	48	5	12	2	1	0	0	0	0	0
In	0.8	14	2350	429.78	7.31	114.82	7.31163	-2.65391	0.0128968	8.39827	0	24.43	0.17	0	7.29464	-2.6668	0	24.26	330	200	26.1	1.44	558.3	1.66	29	2	15.7	75	1.17	5.786	18.869	28.03	32.1	0.233	81.6	3.4	3.26	226.335	1.78	49	5	13	3	0	0	0	0	0	0
Sn	0.71	50	2876	505.12	7.31	118.71	7.39059	-3.89493	0.0661216	9.05055	0	25.23	-8.055	0	8.10568	-3.96105	0	33.285	260	160	27	1.41	708.6	1.62	121	1.72	16.3	80	1.24	7.344	14.632	30.502	22	0.228	66.6	8.7	7.2	290.37	1.96	50	5	14	4	0	0	0	0	0	0
Sb	0.76	67	1860	903.91	6.69	121.757	7.56792	-3.88992	0.227447	8.38916	0	27.09	-4.47	0	7.96316	-4.11736	0	31.56	790	340	30.2	1.4	833.7	1.59	101	1.53	18.23	85	1.26	8.641	16.53	25.3	11	0.207	24.3	2.6	19.83	67.97	2.05	51	5	15	5	0	0	0	0	0	1
Te	0.97	40	1261	722.72	6.24	127.6	7.67896	-2.83412	0.307184	7.95791	0	28.3	-6.46333	0.464	8.22395	-3.1413	0	34.7633	290	490	33.9	1.36	869.2	1.6	190.15	1.42	20.5	90		9.009	18.6	27.96	18.8	0.202	2.35	0.0002	17.49	50.63	2.1	52	5	16	6	1	0	0	0	0	0
I	2.2		457.5	386.7	4.93	126.904	8.27073	-1.0535	0.451899	4.49323	0	35.36	-7.655	1.062	8.82904	-1.5054	0	43.015	490	480	42.5	1.33	1008.4	1.33	295.3	1.32	25.74	96		10.451	19.131	33	87	0.145	0.449	1e-11	7.76	20.9	2.66	53	5	17	7	0	0	0	0	1	0
Xe	0.48		165.1	161.39	5.9	131.29	10.706	-0.953053	-1.00178	2.48552	0	76.695	23.045	6.456	9.50378	0.0487313	0	53.65			57.8	1.31	1170.4	1.31	-41	1.24	37.3	102		12.13	21.21	32.1	253	0.158	0.00569		2.3	12.64		54	5	18	0	0	0	0	1	0	0
Cs	1.74	1.8	944	301.54	1.87	132.905	12.3605	-0.852602	0.00202483	0.477812	0	118.03	2.265	0	12.281	-0.854626	0	115.765	600	600	67.5	2.35	375.7	2.67	45.49	3.34	71.07	5	0.55	3.894	25.1		100	0.24	35.9	5.3	2.092	67.74	0.79	55	6	1	1	0	1	0	0	0	0
Ba	1.42	13	2078	1002	3.59	137.33	10.0578	-1.92352	0	1.59964	0	63.59	0	0	10.0578	-1.92352	0	63.59	300	230	62.8	1.98	502.9	2.22	-52	2.76	39.24	9	0.81	5.212	10.004		20.6	0.204	18.4	2.8	8.01	140.2	0.89	56	6	2	2	0	1	0	0	0	0
La	1.16	50	3737	1191	6.15	138.905	8.43208	-4.79586	0.131682	7.77495	0.0008051	37.47	0.5725	0	8.38891	-4.92755	0	36.8975	950	310	37.4	1.25	538.1	1.877	50	2.74	20.73	13	1.18	5.58	11.059	19.174	5.2	0.19	13.5	1.9	11.3	399.57	1.1	57	6	3	3	1	0	0	0	0	0
Ce	1.14	30	3715	1071	6.77	140.12	8.38683	-4.65518	0.121388	3.655	0	36.87	-0.37	0	8.41479	-4.77657	0	37.24	950	310	34.4	1.65	527.8	1.825	50	2.7	20.67	15	1.19	5.54	10.851	20.2	5.2	0.19	11.4	1.4	9.2	313.8	1.12	58	6	3	4	0	0	0	1	0	0
Pr	1.13	50	3785	1204	6.77	140.908	8.31185	-4.64854	0.12529	3.59202	0	35.89	0.215	0	8.29522	-4.77383	0	35.675	950	310	34.5	1.65	523	1.828	50	2.67	20.8	17	1.2	5.46	10.551	21.62	5.4	0.193	12.5	1.5	10.04	332.63	1.13	59	6	3	3	1	0	0	0	0	0
Nd	1.29	38	3347	1294	7.01	144.24	8.24021	-4.63075	0.131599	3.44641	0	34.97	0.16	0	8.22763	-4.76235	0	34.81	950	310	34.2	1.64	530	1.821	50	2.64	20.6	19	1.2	5.53	10.727	22.076	6.9	0.19	16.5	1.6	10.88	283.68	1.14	60	6	3	3	1	0	0	0	0	0
Pm	1.09	42	3273	1315	7.22	145	8.17131	-4.60805	0.136573	3.36327	0	34.1	0.2575	0	8.15069	-4.74462	0	33.8425	950	310	33.6	1.63	535	1.81	50	2.62	22.39	21	1.21	5.554	10.903	22.283	0		17.9	2			1.13	61	6	3	3	1	0	0	0	0	0
Sm	1.08	45	2067	1347	2.75	150.36	8.12875	-4.57324	0.140138	3.25689	0	33.57	0.34	0	8.10121	-4.71338	0	33.23	950	310	33.1	1.62	543	1.802	50	2.59	19.95	23	1.21	5.64	11.069	23.423	0	0.197	13.3	1.1	11.09	191.63	1.17	62	6	3	3	0	0	0	0	0	1
Eu	1.07	15	1800	1095	5.24	151.965	8.35562	-1.82959	0	2.4343	0	36.46	0	0	8.35562	-1.82959	0	36.46	950	310	48.5	1.85	547	2.042	50	2.56	28.9	25	0.88	5.67	11.245	24.926	41	0.182	13.9	1.1	10.46	175.73	1.2	63	6	3	3	0	1	0	0	0	0
Gd	1.05	55	3545	1585	7.9	157.25	8.05216	-4.51069	0.143734	3.39848	0	32.63	0.58	0	8.00416	-4.65442	0	32.05	950	310	32.9	1.61	592	1.802	50	2.54	19.9	27	1.21	6.15	12.095	20.635	-2	0.236	10.6	0.8	15.48	311.71	1.2	64	6	3	3	1	0	0	0	0	0
Tb	1.18	57	3500	1629	8.23	158.925	8.00999	-4.48481	0.144411	3.36716	0	32.12	0.383333	0	7.978	-4.62922	0	31.7367	950	310	31.9	1.59	564	1.782	50	2.51	19.2	29	1.22	5.86	11.525	21.91	9.4	0.18	11.1	0.9			1.2	65	6	3	4	1	0	0	0	0	0
Dy	1.03	63	2840	1685	8.55	162.5	7.93362	-4.45538	0.146174	3.35771	0	31.21	-0.03	0	7.93616	-4.60155	0	31.24	950	310	31.6	1.59	572	1.773	50	2.49	19	31	1.22	5.94	11.67	22.802	9.6	0.173	10.7	1.1	11.06	230	1.22	66	6	3	3	1	0	0	0	0	0
Ho	1.02	72	2968	1747	8.8	164.93	7.94293	-4.43472	0.142693	3.13511	0	31.32	0.586667	0	7.89302	-4.57742	0	30.7333	950	310	31.1	1.58	581	1.766	50	2.47	18.7	33	1.22	6.018	11.805	22.843	9.8	0.165	16.2	1.1	17.15	251.04	1.23	67	6	3	3	1	0	0	0	0	0
Er	1	73	3140	1802	9.07	167.26	7.88845	-4.42188	0.141756	3.16018	0	30.68	0.095	0	7.8803	-4.56363	0	30.585	950	310	30.6	1.57	589	1.757	50	2.45	18.4	35	1.23	6.101	11.929	22.739	9.4	0.168	14.3	1.2	17.15	292.88	1.24	68	6	3	3	1	0	0	0	0	0
Tm	1.09	76	2223	1818	9.32	168.934	7.82364	-4.33082	0.143059	3.10359	0	29.93	0.15	0	7.81055	-4.47388	0	29.78	950	310	30.1	1.56	596	1.78	50	2.42	18.1	37	1.23	6.184	12.054	26.367	12	0.16	16.8	1.3	16.8	191	1.25	69	6	3	3	1	0	0	0	0	0
Yb	0.99	18	1469	1092	6.97	173.04	8.14566	-1.46751	0.00659262	1.85545	0	33.78	-0.34	0	8.1729	-1.4741	0	34.12	950	310	41.1	1.7	603	1.94	50	2.4	24.79	39	0.92	6.254	12.188	25.03	25.1	0.155	34.9	3.7	7.7	128	1.1	70	6	3	3	0	0	0	1	0	0
Lu	0.98	84	3668	1936	9.84	174.967	7.77277	-4.38491	0.138091	2.96716	0	29.35	0.485	0	7.72972	-4.523	0.0022471	28.865	950	310	29.5	1.56	524	1.734	50	2.25	17.78	41	1.24	5.43	13.888	20.957	8.2	0.15	16.4	1.5	18.6	355	1.27	71	6	3	3	1	0	0	0	0	0
Hf	0.83	139	4875	2504	13.31	178.49	7.04676	-9.77465	0.17965	4.73267	0	21.87	-0.33	0	7.08203	-9.9543	0	22.2	340	260	22.4	1.44	642	1.564	0	2.16	13.6	45	1.45	6.65	14.925	23.32	5.9	0.14	23	3.4	21.76	661.07	1.3	72	6	4	4	1	0	0	0	0	0
Ta	0.64	183	5730	3293	16.65	180.948	6.6185	-11.8514	0	5.43624	0	18.12	0	0	6.6185	-11.8514	0	18.12	230	480	17.6	1.34	761	1.43	60	2.09	10.9	48	1.63	7.89			6.3	0.14	57.5	8.1	36	737	1.5	73	6	5	5	0	1	0	0	0	0
W	0.6	401	5825	3695	19.3	183.85	6.35621	-12.9588	0	7.37948	0	16.05	0	0	6.35621	-12.9588	0	16.05	700	430	15.8	1.3	770	1.37	60	2.02	9.53	51	1.81	7.98			4.5	0.13	174	18.2	35.4	422.58	2.36	74	6	6	6	0	1	0	0	0	0
Re	0.53	461	5870	3455	21	186.207	6.18672	-12.1018	0.31525	8.7467	0	14.8	0.145	0	6.16645	-12.417	0	14.655	330	330	14.7	1.28	760	1.37	14	1.97	8.85	54	1.85	7.88			6.2	0.137	47.9	5.8	33.05	707.1	1.9	75	6	7	7	1	0	0	0	0	0
Os	0.63	550	5300	3300	22.6	190.2	6.15591	-10.3324	0.888338	8.77732	0	14.58	0.49	0	6.08616	-11.2207	0	14.09	5.5	9.1	13.8	1.26	840	1.34	110	1.92	8.49	57	1.85	8.7			5.1	0.13	87.6	12.3	29.29	627.6	2.2	76	6	8	8	1	0	0	0	0	0
Ir	0.63	533	4700	2720	22.6	192.22	6.16294	-8.22716	0.621356	9.63998	0.483086	14.63	0.42	0	6.10339	-8.84851	0	14.21	5.5	9.1	13.8	1.27	880	1.357	150	1.87	8.54	60	1.83	9.1			6.4	0.13	147	21.3	26.36	563.58	2.2	77	6	9	3	0	0	0	1	0	0
Pt	0.63	175	4100	2042.1	21.45	195.08	6.22412	-5.92514	0.103372	7.72009	0	15.07	0.05	0	6.21723	-6.02851	0	15.02	550	910	15.1	1.3	870	1.38	205.3	1.83	9.1	63	1.78	9	18.563		8.8	0.13	71.6	9.4	19.66	510.45	2.28	78	6	10	4	0	0	0	1	0	0
Au	0.85	78.3	3130	1337.58	19.3	196.966	6.44474	-3.18445	0.0252398	6.00476	0	16.73	0.03	0	6.44088	-3.20969	0	16.7	1.1	1	16.9	1.34	890.1	1.442	222.74	1.79	10.2	66	1.57	9.225	20.521		14.2	0.128	317	48.8	12.36	324.43	2.54	79	6	11	3	0	0	0	1	0	0
Hg	1.02	22	629.88	234.31	13.55	200.59	7.09583	-0.159831	0.0902746	3.26814	0	22.33	-2.90759	0	7.39133	-0.250106	0	25.2376	550	310	23.8	1.49	1007	1.6		1.76	14.82	71	1.24	10.437	18.759	34.202	49	0.14	8.34	1	2.292	59.3	2	80	6	12	2	0	0	0	0	0	1
Tl	1.59	12	1746	577	11.85	204.383	7.48887	-2.2529	0.0197798	7.60897	0	26.25	-0.66	0	7.55112	-2.27268	0	26.91	650	650	28.5	1.48	589.3	1.71	30	2.08	17.2	76	1.12	6.108	20.428	29.829	29.9	0.129	46.1	5.6	4.27	162.09	2.04	81	6	13	3	1	0	0	0	0	0
Pb	1.19	20	2023	600.65	11.35	207.2	7.64443	-3.58277	0.046255	8.3035	0	27.92	-0.19	0	7.66173	-3.62903	0	28.11	270	180	30.3	1.47	715.5	1.75	110	1.81	18.17	81	1.15	7.416	15.028	31.943	28.8	0.129	35.3	4.8	4.77	177.9	2.33	82	6	14	4	0	0	0	1	0	0
Bi	1.03	34	1837	544.59	9.75	208.98	7.8219	-3.89538	0.0783107	8.46316	0	29.91	-3.04	0	8.0784	-3.97369	0	32.95	530	600	35.3	1.46	703.3	1.7	110	1.63	21.3	86	1.16	7.289	16.687	25.559	13.4	0.122	7.87	0.9	11	179	2.02	83	6	15	5	0	0	0	0	0	1
Po	1	26	1235	527	9.3	209	8.43433	-3.92814	0.111211	7.31014	0	37.5	-1.23125	0	8.52564	-4.03935	0	38.7313			37.3	1.53	812	1.76	180	1.53	22.23	91		8.42			23		20	0.7	13	120	2	84	6	16	6	0	0	0	0	0	0
At	0.62		610	575		210	8.43433	-3.92814	0.111211	7.31014	0	37.5	-1.23125	0	8.52564	-4.03935	0	38.7313			39.4	1.47		1.42	270	1.43		97					0		1.7		12	30	2.2	85	6	17	7	0	0	0	0	0	0
Rn			211.4	202	9.73	222	8.43433	-3.92814	0.111211	7.31014	0	37.5	-1.23125	0	8.52564	-4.03935	0	38.7313			41.7		1037	1.4	-41	1.34	50.5	103		10.748			0	0.094	0.00364		2.9	16.4		86	6	18	0	0	0	0	1	0	0
Fr	1.8	2	950	300		223	8.43433	-3.92814	0.111211	7.31014	0	37.5	-1.23125	0	8.52564	-4.03935	0	38.7313			79.6			2.7	44	2.7		6					0		15		2.1	64	0.7	87	7	1	1	0	1	0	0	0	0
Ra	1.62	16	1413	973	5	226.025	8.43433	-3.92814	0.111211	7.31014	0	37.5	-1.23125	0	8.52564	-4.03935	0	38.7313			68.2		509.3	2.2		2.23	45.2	10		5.279	10.148		8	0.094	18.6	1	8.37	136.82	0.9	88	7	2	2	0	1	0	0	0	0
Ac		34	3470	1324	10.07	227	8.96878	-3.96089	0.144112	6.15713	0	45.09	0.5775	0	8.93033	-4.105	0	44.5125			37.4		498.8	1.878		1.88	22.54	14		5.17	12.126		0	0.12	12				1.1	89	7	3	3	0	0	0	1	0	0
Th	1.05	73	5060	2028	11.72	232.038	8.0784	-7.26655	0.145996	7.42513	0	32.95	0.58	0	8.03072	-7.41254	0	32.37			32.8	1.65	587	1.798		1.8	19.9	16	1.28	6.01	11.504	20.003	11	0.113	54	7.1	15.65	543.92	1.3	90	7	3	4	0	0	0	1	0	0
Pa	0.91	100	4300	1845	15.4	231.036	7.32458	-9.31763	0.179782	12.9475	0	24.56	-0.62	0	7.3857	-9.49741	0	25.18			24.9		568	1.606		1.61	15	18		5.89			9.7		47	5.6			1.5	91	7	3	5	0	0	0	0	1	0
U	0.81	186	4407	1408	18.95	238.029	6.86602	-11.0174	0.274926	14.8691	0	20.23	0.205	0	6.84275	-11.2923	0	20.025			21.1	1.42	584	1.385		1.38	12.59	20	1.51	6.05			13.9	0.12	27.6	3.6	15.48	422.58	1.38	92	7	3	6	0	0	0	0	1	0
Np	0.75	900	4175	912	20.2	237.048	6.58546	-12.4986	0.441733	18.544	9.09e-05	17.85	-0.60375	0	6.65889	-12.9403	0	18.4537			19.2		597	1.31		1.3	11.62	22		6.19			28		6.3	0.8			1.36	93	7	3	6	0	0	0	0	1	0
Pu	0.86	97	3505	913	19.84	244	6.43445	-13.7143	0.612363	19.072	4.8e-06	16.65	-1.43	0	6.61362	-14.3266	0.318004	18.08			20	1.08	585	1.51		1.51	12.32	24	1.44	6.06			46.7	0.13	6.74	0.7			1.28	94	7	3	6	0	0	0	0	0	0
Am			2880	1449	13.7	243	6.43445	-13.7143	0.612363	19.072	4.8e-06	16.65	-1.43	0	6.61362	-14.3266	0.318004	18.08			29.2		578.2			1.84	17.86	26		5.993			7.1		10	0.7			1.3	95	7	3	6	1	0	0	0	0	0
Cm				1620	13.5	247	6.43445	-13.7143	0.612363	19.072	4.8e-06	16.65	-1.43	0	6.61362	-14.3266	0.318004	18.08			21		581				18.28	28		6.02			0		10				1.3	96	7	3	4	1	0	0	0	0	0
Bk				1620	14	247	6.43445	-13.7143	0.612363	19.072	4.8e-06	16.65	-1.43	0	6.61362	-14.3266	0.318004	18.08			31.2		601					30		6.23			0		10				1.3	97	7	3	4	0	0	0	0	0	0
Cf				1170		251	6.43445	-13.7143	0.612363	19.072	4.8e-06	16.65	-1.43	0	6.61362	-14.3266	0.318004	18.08			27.3		608					32		6.3			0		10				1.3	98	7	3		0	0	0	0	0	0
Es				1170		252	6.43445	-13.7143	0.612363	19.072	4.8e-06	16.65	-1.43	0	6.61362	-14.3266	0.318004	18.08			27.3		619					34		6.42			0		10				1.3	99	7	3		0	0	0	0	0	0
Fm				1130		257	6.43445	-13.7143	0.612363	19.072	4.8e-06	16.65	-1.43	0	6.61362	-14.3266	0.318004	18.08			27.3		627					36		6.5			0		10				1.3	100	7	3		0	0	0	0	0	0
Md				1800		258	6.43445	-13.7143	0.612363	19.072	4.8e-06	16.65	-1.43	0	6.61362	-14.3266	0.318004	18.08			27.3		635					38		6.58			0		10				1.3	101	7	3		0	0	0	0	0	0
No				1100		259	6.43445	-13.7143	0.612363	19.072	4.8e-06	16.65	-1.43	0	6.61362	-14.3266	0.318004	18.08			27.3		642					40		6.65			0		10				1.3	102	7	3		0	0	0	0	0	0
Lr				1900		260	6.43445	-13.7143	0.612363	19.072	4.8e-06	16.65	-1.43	0	6.61362	-14.3266	0.318004	18.08			27.3							42							10					103	7	3		0	0	0	0	0	0
Rf						261	6.43445	-13.7143	0.612363	19.072	4.8e-06	16.65	-1.43	0	6.61362	-14.3266	0.318004	18.08			27.3																			104	7	4		0	0	0	0	0	0
Ha						262	6.43445	-13.7143	0.612363	19.072	4.8e-06	16.65	-1.43	0	6.61362	-14.3266	0.318004	18.08			27.3																			105	7	5		0	0	0	0	0	0
Sg						263	6.43445	-13.7143	0.612363	19.072	4.8e-06	16.65	-1.43	0	6.61362	-14.3266	0.318004	18.08			27.3																			106	7	6		0	0	0	0	0	0
Hs						262	6.43445	-13.7143	0.612363	19.072	4.8e-06	16.65	-1.43	0	6.61362	-14.3266	0.318004	18.08			27.3																			107	7	7		0	0	0	0	0	0
Bh						265	6.43445	-13.7143	0.612363	19.072	4.8e-06	16.65	-1.43	0	6.61362	-14.3266	0.318004	18.08			27.3																			108	7	8		0	0	0	0	0	0
Mt						266	6.43445	-13.7143	0.612363	19.072	4.8e-06	16.65	-1.43	0	6.61362	-14.3266	0.318004	18.08			27.3																			109	7	9		0	0	0	0	0	0
Uun							6.43445	-13.7143	0.612363	19.072	4.8e-06	16.65	-1.43	0	6.61362	-14.3266	0.318004	18.08			27.3																			110	7	10		0	0	0	0	0	0
[truncated: 33 more columns]

## Sheet: Shanon Radius
Shannon Radius for calculating goldschmidt tolerance factor and octahedral_factor
We seperated this table from the Elemental Property Table because there are mutliple radius for the same element of different oxidation/corrdination number, and we choose the most approperiate one for perovskite compounds.
Asite	A radii ((angstroms))	Bsite	B radii ((angstroms))	Xsite	X radii ((angstroms))
Ba	1.61	Al	0.535	O	1.4
Ca	1.34	Co	0.53
Cd	1.31	Cr	0.55
Ce	1.24	Cu	0.73
Cs	1.88	Fe	0.634
K	1.64	Ga	0.62
La	1.36	Ge	0.53
Na	1.39	Hf	0.71
Nd	1.27	Ir	0.625
Pb	1.49	Mg	0.72
Ra	1.7	Mn	0.619
Rb	1.72	Mo	0.65
Sm	1.24	Nb	0.68
Sr	1.44	Ni	0.48
Th	1.21	Os	0.63
Tl	1.7	Pd	0.615
U	1.17	Pt	0.625
Y	1.075	Re	0.63
Pr	1.2	Rh	0.6
Zn	0.9	Ru	0.62
Dy	1.083	Sc	0.745
Gd	1.107	Si	0.4
Ho	1.12	Sn	0.69
Bi	1.17	Ta	0.68
Sn	0.81	Tc	0.645
Mg	0.89	Ti	0.605
Er	1.062	V	0.58
		W	0.66
		Y	0.9
		Zn	0.74
		Zr	0.72
		Nd	0.983

## Sheet: Dataset with Generated Features
index	Material Composition	goldschmidt_TF	goldschmidt_TF_ionic	octahedral_factor	octahedral_factor_ionic	A_O	B_O	A_B	num_of_atoms_host_Asite0	shannon_radii_host_Asite0	host_Asite0_Ionic Radius (angstroms)	host_Asite0_Modulus of Elasticity 10³ Mpa	host_Asite0_ BP (K)	host_Asite0_MP (K)	host_Asite0_Density	host_Asite0_at. wt.	host_Asite0_BCCefflatcnt	host_Asite0_BCCenergy_pa	host_Asite0_BCCenergydiff	host_Asite0_BCCfermi	host_Asite0_BCCmagmom	host_Asite0_BCCvolume_pa	host_Asite0_BCCvolume_padiff	host_Asite0_GSbandgap	host_Asite0_GSefflatcnt	host_Asite0_GSenergy_pa	host_Asite0_GSmagmom	host_Asite0_GSvolume_pa	host_Asite0_HHIp	host_Asite0_HHIr	host_Asite0_ICSDVolume	host_Asite0_covalent radius	host_Asite0_Ionization Energy (kJ/mol)	host_Asite0_Atomic Radius (Å)	host_Asite0_Electron Affinity (kJ/mol)	host_Asite0_At. Radius (angstroms)	host_Asite0_Atomic Volume (cm³/mol)	host_Asite0_MendeleevNumber	host_Asite0_n_ws^third	host_Asite0_First Ionization Potential (V)	host_Asite0_Second Ionization Potential (V)	host_Asite0_Third Ionization Potential (V)	host_Asite0_Coeficient of Thermal Expansion (10^-6 K-1)	host_Asite0_specific heat capacity	host_Asite0_thermal conductivity	host_Asite0_electrical conductivity	host_Asite0_heat of fusion	host_Asite0_Heat of Vaporization	host_Asite0_Electro- negativity
1	Ba1Sr7V8O24	1.02182	0.976828	0.414286	0.385714	2.86125	1.98	2.04125	7	1.44	1.26	15	1655	1042	2.54	87.62	9.45989	-1.67794	0.00487369	1.71057	0	52.91	-1.32	0	9.53791	-1.68281	0	54.23	420	300	56	1.91	549.5	2.15	-168	2.45	33.7	8	0.84	5.695	11.03	43.6	22.5	0.3	3.53	5	8.2	136.9	0.95
2	Ba2Bi2Pr4Co8O24	0.987385	0.889057	0.378571	0.464286	2.695	1.93	1.825	4	1.2	1.13	50	3785	1204	6.77	140.908	8.31185	-4.64854	0.12529	3.59202	0	35.89	0.215	0	8.29522	-4.77383	0	35.675	950	310	34.5	1.65	523	1.828	50	2.67	20.8	17	1.2	5.46	10.551	21.62	5.4	0.193	12.5	1.5	10.04	332.63	1.13
3	Ba2Ca6Fe8O24	0.976009	0.90836	0.452857	0.392857	2.8075	2.034	2.0415	6	1.34	1	21	1757	1112	1.55	40.078	8.38303	-1.92726	0.0210704	2.89542	0	36.82	-0.95	0	8.45452	-1.94833	0	37.77	390	150	44.1	1.74	589.8	1.97	-156	2.23	25.9	7	0.91	6.113	11.871	50.908	22.3	0.647	200	31.3	8.53	154.67	1
4	Ba2Cd2Pr4Ni8O24	1.02681	0.865275	0.342857	0.492857	2.73	1.88	1.81	4	1.2	1.13	50	3785	1204	6.77	140.908	8.31185	-4.64854	0.12529	3.59202	0	35.89	0.215	0	8.29522	-4.77383	0	35.675	950	310	34.5	1.65	523	1.828	50	2.67	20.8	17	1.2	5.46	10.551	21.62	5.4	0.193	12.5	1.5	10.04	332.63	1.13
5	Ba2Dy6Fe8O24	0.909001	0.916519	0.452857	0.392857	2.61475	2.034	1.84875	6	1.083	1.03	63	2840	1685	8.55	162.5	7.93362	-4.45538	0.146174	3.35771	0	31.21	-0.03	0	7.93616	-4.60155	0	31.24	950	310	31.6	1.59	572	1.773	50	2.49	19	31	1.22	5.94	11.67	22.802	9.6	0.173	10.7	1.1	11.06	230	1.22
6	Ba2Gd6Fe8O24	0.915258	0.921958	0.452857	0.392857	2.63275	2.034	1.86675	6	1.107	1.05	55	3545	1585	7.9	157.25	8.05216	-4.51069	0.143734	3.39848	0	32.63	0.58	0	8.00416	-4.65442	0	32.05	950	310	32.9	1.61	592	1.802	50	2.54	19.9	27	1.21	6.15	12.095	20.635	-2	0.236	10.6	0.8	15.48	311.71	1.2
7	Ba2Ho6Fe8O24	0.918648	0.9138	0.452857	0.392857	2.6425	2.034	1.8765	6	1.12	1.02	72	2968	1747	8.8	164.93	7.94293	-4.43472	0.142693	3.13511	0	31.32	0.586667	0	7.89302	-4.57742	0	30.7333	950	310	31.1	1.58	581	1.766	50	2.47	18.7	33	1.22	6.018	11.805	22.843	9.8	0.165	16.2	1.1	17.15	251.04	1.23
8	Ba2La6Co8O24	1.0341	0.905442	0.378571	0.464286	2.8225	1.93	1.9525	6	1.36	1.16	50	3737	1191	6.15	138.905	8.43208	-4.79586	0.131682	7.77495	0.0008051	37.47	0.5725	0	8.38891	-4.92755	0	36.8975	950	310	37.4	1.25	538.1	1.877	50	2.74	20.73	13	1.18	5.58	11.059	19.174	5.2	0.19	13.5	1.9	11.3	399.57	1.1
9	Ba2La6Cr8O24	1.02349	0.918889	0.392857	0.442857	2.8225	1.95	1.9725	6	1.36	1.16	50	3737	1191	6.15	138.905	8.43208	-4.79586	0.131682	7.77495	0.0008051	37.47	0.5725	0	8.38891	-4.92755	0	36.8975	950	310	37.4	1.25	538.1	1.877	50	2.74	20.73	13	1.18	5.58	11.059	19.174	5.2	0.19	13.5	1.9	11.3	399.57	1.1
10	Ba2La6Fe8O24	0.981224	0.951875	0.452857	0.392857	2.8225	2.034	2.0565	6	1.36	1.16	50	3737	1191	6.15	138.905	8.43208	-4.79586	0.131682	7.77495	0.0008051	37.47	0.5725	0	8.38891	-4.92755	0	36.8975	950	310	37.4	1.25	538.1	1.877	50	2.74	20.73	13	1.18	5.58	11.059	19.174	5.2	0.19	13.5	1.9	11.3	399.57	1.1
11	Ba2La6Ga8O24	0.988024	0.918889	0.442857	0.442857	2.8225	2.02	2.0425	6	1.36	1.16	50	3737	1191	6.15	138.905	8.43208	-4.79586	0.131682	7.77495	0.0008051	37.47	0.5725	0	8.38891	-4.92755	0	36.8975	950	310	37.4	1.25	538.1	1.877	50	2.74	20.73	13	1.18	5.58	11.059	19.174	5.2	0.19	13.5	1.9	11.3	399.57	1.1
12	Ba2La6Mn8O24	0.988514	0.896693	0.442143	0.478571	2.8225	2.019	2.0415	6	1.36	1.16	50	3737	1191	6.15	138.905	8.43208	-4.79586	0.131682	7.77495	0.0008051	37.47	0.5725	0	8.38891	-4.92755	0	36.8975	950	310	37.4	1.25	538.1	1.877	50	2.74	20.73	13	1.18	5.58	11.059	19.174	5.2	0.19	13.5	1.9	11.3	399.57	1.1
13	Ba2La6Ni8O24	1.0616	0.888113	0.342857	0.492857	2.8225	1.88	1.9025	6	1.36	1.16	50	3737	1191	6.15	138.905	8.43208	-4.79586	0.131682	7.77495	0.0008051	37.47	0.5725	0	8.38891	-4.92755	0	36.8975	950	310	37.4	1.25	538.1	1.877	50	2.74	20.73	13	1.18	5.58	11.059	19.174	5.2	0.19	13.5	1.9	11.3	399.57	1.1
14	Ba2La6Sc8O24	0.930447	0.863328	0.532143	0.535714	2.8225	2.145	2.1675	6	1.36	1.16	50	3737	1191	6.15	138.905	8.43208	-4.79586	0.131682	7.77495	0.0008051	37.47	0.5725	0	8.38891	-4.92755	0	36.8975	950	310	37.4	1.25	538.1	1.877	50	2.74	20.73	13	1.18	5.58	11.059	19.174	5.2	0.19	13.5	1.9	11.3	399.57	1.1
15	Ba2La6Ti8O24	0.995416	0.92346	0.432143	0.435714	2.8225	2.005	2.0275	6	1.36	1.16	50	3737	1191	6.15	138.905	8.43208	-4.79586	0.131682	7.77495	0.0008051	37.47	0.5725	0	8.38891	-4.92755	0	36.8975	950	310	37.4	1.25	538.1	1.877	50	2.74	20.73	13	1.18	5.58	11.059	19.174	5.2	0.19	13.5	1.9	11.3	399.57	1.1
16	Ba2La6V8O24	1.00798	0.956781	0.414286	0.385714	2.8225	1.98	2.0025	6	1.36	1.16	50	3737	1191	6.15	138.905	8.43208	-4.79586	0.131682	7.77495	0.0008051	37.47	0.5725	0	8.38891	-4.92755	0	36.8975	950	310	37.4	1.25	538.1	1.877	50	2.74	20.73	13	1.18	5.58	11.059	19.174	5.2	0.19	13.5	1.9	11.3	399.57	1.1
17	Ba2Mg6Fe8O24	0.858679	0.83221	0.452857	0.392857	2.47	2.034	1.704	6	0.89	0.72	44.4	1380	922	1.74	24.305	7.15361	-1.51367	0.0286015	4.08646	0	22.88	-0.01	0	7.15465	-1.54227	0	22.89	530	50	23.4	1.36	737.7	1.6	-230	1.72	13.97	68	1.17	7.646	15.035	80.143	24.8	1.02	156	22.4	8.95	127.6	1.31
18	Ba2Nd6Fe8O24	0.957758	0.98723	0.452857	0.392857	2.755	2.034	1.989	6	1.27	1.29	38	3347	1294	7.01	144.24	8.24021	-4.63075	0.131599	3.44641	0	34.97	0.16	0	8.22763	-4.76235	0	34.81	950	310	34.2	1.64	530	1.821	50	2.64	20.6	19	1.2	5.53	10.727	22.076	6.9	0.19	16.5	1.6	10.88	283.68	1.14
19	Ba2Pr6Co8O24	0.990133	0.897681	0.378571	0.464286	2.7025	1.93	1.8325	6	1.2	1.13	50	3785	1204	6.77	140.908	8.31185	-4.64854	0.12529	3.59202	0	35.89	0.215	0	8.29522	-4.77383	0	35.675	950	310	34.5	1.65	523	1.828	50	2.67	20.8	17	1.2	5.46	10.551	21.62	5.4	0.193	12.5	1.5	10.04	332.63	1.13
20	Ba2Pr6Cr8O24	0.979977	0.911013	0.392857	0.442857	2.7025	1.95	1.8525	6	1.2	1.13	50	3785	1204	6.77	140.908	8.31185	-4.64854	0.12529	3.59202	0	35.89	0.215	0	8.29522	-4.77383	0	35.675	950	310	34.5	1.65	523	1.828	50	2.67	20.8	17	1.2	5.46	10.551	21.62	5.4	0.193	12.5	1.5	10.04	332.63	1.13
21	Ba2Pr6Fe8O24	0.939506	0.943716	0.452857	0.392857	2.7025	2.034	1.9365	6	1.2	1.13	50	3785	1204	6.77	140.908	8.31185	-4.64854	0.12529	3.59202	0	35.89	0.215	0	8.29522	-4.77383	0	35.675	950	310	34.5	1.65	523	1.828	50	2.67	20.8	17	1.2	5.46	10.551	21.62	5.4	0.193	12.5	1.5	10.04	332.63	1.13
22	Ba2Pr6Ga8O24	0.946018	0.911013	0.442857	0.442857	2.7025	2.02	1.9225	6	1.2	1.13	50	3785	1204	6.77	140.908	8.31185	-4.64854	0.12529	3.59202	0	35.89	0.215	0	8.29522	-4.77383	0	35.675	950	310	34.5	1.65	523	1.828	50	2.67	20.8	17	1.2	5.46	10.551	21.62	5.4	0.193	12.5	1.5	10.04	332.63	1.13
23	Ba2Pr6Mn8O24	0.946486	0.889007	0.442143	0.478571	2.7025	2.019	1.9215	6	1.2	1.13	50	3785	1204	6.77	140.908	8.31185	-4.64854	0.12529	3.59202	0	35.89	0.215	0	8.29522	-4.77383	0	35.675	950	310	34.5	1.65	523	1.828	50	2.67	20.8	17	1.2	5.46	10.551	21.62	5.4	0.193	12.5	1.5	10.04	332.63	1.13
24	Ba2Pr6Ni8O24	1.01647	0.8805	0.342857	0.492857	2.7025	1.88	1.7825	6	1.2	1.13	50	3785	1204	6.77	140.908	8.31185	-4.64854	0.12529	3.59202	0	35.89	0.215	0	8.29522	-4.77383	0	35.675	950	310	34.5	1.65	523	1.828	50	2.67	20.8	17	1.2	5.46	10.551	21.62	5.4	0.193	12.5	1.5	10.04	332.63	1.13
25	Ba2Pr6Sc8O24	0.890889	0.855928	0.532143	0.535714	2.7025	2.145	2.0475	6	1.2	1.13	50	3785	1204	6.77	140.908	8.31185	-4.64854	0.12529	3.59202	0	35.89	0.215	0	8.29522	-4.77383	0	35.675	950	310	34.5	1.65	523	1.828	50	2.67	20.8	17	1.2	5.46	10.551	21.62	5.4	0.193	12.5	1.5	10.04	332.63	1.13
26	Ba2Pr6Ti8O24	0.953095	0.915545	0.432143	0.435714	2.7025	2.005	1.9075	6	1.2	1.13	50	3785	1204	6.77	140.908	8.31185	-4.64854	0.12529	3.59202	0	35.89	0.215	0	8.29522	-4.77383	0	35.675	950	310	34.5	1.65	523	1.828	50	2.67	20.8	17	1.2	5.46	10.551	21.62	5.4	0.193	12.5	1.5	10.04	332.63	1.13
27	Ba2Pr6V8O24	0.965129	0.94858	0.414286	0.385714	2.7025	1.98	1.8825	6	1.2	1.13	50	3785	1204	6.77	140.908	8.31185	-4.64854	0.12529	3.59202	0	35.89	0.215	0	8.29522	-4.77383	0	35.675	950	310	34.5	1.65	523	1.828	50	2.67	20.8	17	1.2	5.46	10.551	21.62	5.4	0.193	12.5	1.5	10.04	332.63	1.13
28	Ba2Sm6Fe8O24	0.949936	0.930117	0.452857	0.392857	2.7325	2.034	1.9665	6	1.24	1.08	45	2067	1347	2.75	150.36	8.12875	-4.57324	0.140138	3.25689	0	33.57	0.34	0	8.10121	-4.71338	0	33.23	950	310	33.1	1.62	543	1.802	50	2.59	19.95	23	1.21	5.64	11.069	23.423	0	0.197	13.3	1.1	11.09	191.63	1.17
29	Ba2Sn2Pr4Ni8O24	0.979794	0.844976	0.342857	0.492857	2.605	1.88	1.685	4	1.2	1.13	50	3785	1204	6.77	140.908	8.31185	-4.64854	0.12529	3.59202	0	35.89	0.215	0	8.29522	-4.77383	0	35.675	950	310	34.5	1.65	523	1.828	50	2.67	20.8	17	1.2	5.46	10.551	21.62	5.4	0.193	12.5	1.5	10.04	332.63	1.13
30	Ba2Sr6Co8O24	1.05608	0.931311	0.378571	0.464286	2.8825	1.93	2.0125	6	1.44	1.26	15	1655	1042	2.54	87.62	9.45989	-1.67794	0.00487369	1.71057	0	52.91	-1.32	0	9.53791	-1.68281	0	54.23	420	300	56	1.91	549.5	2.15	-168	2.45	33.7	8	0.84	5.695	11.03	43.6	22.5	0.3	3.53	5	8.2	136.9	0.95
31	Ba2Sr6Fe4Co4O24	1.02837	0.954594	0.415714	0.428571	2.8825	1.982	2.0645	6	1.44	1.26	15	1655	1042	2.54	87.62	9.45989	-1.67794	0.00487369	1.71057	0	52.91	-1.32	0	9.53791	-1.68281	0	54.23	420	300	56	1.91	549.5	2.15	-168	2.45	33.7	8	0.84	5.695	11.03	43.6	22.5	0.3	3.53	5	8.2	136.9	0.95
32	Ba2Sr6Fe4Ni4O24	1.04151	0.945143	0.397857	0.442857	2.8825	1.957	2.0395	6	1.44	1.26	15	1655	1042	2.54	87.62	9.45989	-1.67794	0.00487369	1.71057	0	52.91	-1.32	0	9.53791	-1.68281	0	54.23	420	300	56	1.91	549.5	2.15	-168	2.45	33.7	8	0.84	5.695	11.03	43.6	22.5	0.3	3.53	5	8.2	136.9	0.95
33	Ba2Sr6Fe6Co2O24	1.01506	0.966678	0.434286	0.410714	2.8825	2.008	2.0905	6	1.44	1.26	15	1655	1042	2.54	87.62	9.45989	-1.67794	0.00487369	1.71057	0	52.91	-1.32	0	9.53791	-1.68281	0	54.23	420	300	56	1.91	549.5	2.15	-168	2.45	33.7	8	0.84	5.695	11.03	43.6	22.5	0.3	3.53	5	8.2	136.9	0.95
34	Ba2Sr6Fe6Ni2O24	1.02142	0.961808	0.425357	0.417857	2.8825	1.9955	2.078	6	1.44	1.26	15	1655	1042	2.54	87.62	9.45989	-1.67794	0.00487369	1.71057	0	52.91	-1.32	0	9.53791	-1.68281	0	54.23	420	300	56	1.91	549.5	2.15	-168	2.45	33.7	8	0.84	5.695	11.03	43.6	22.5	0.3	3.53	5	8.2	136.9	0.95
35	Ba2Sr6Fe7Co1O24	1.00853	0.972835	0.443571	0.401786	2.8825	2.021	2.1035	6	1.44	1.26	15	1655	1042	2.54	87.62	9.45989	-1.67794	0.00487369	1.71057	0	52.91	-1.32	0	9.53791	-1.68281	0	54.23	420	300	56	1.91	549.5	2.15	-168	2.45	33.7	8	0.84	5.695	11.03	43.6	22.5	0.3	3.53	5	8.2	136.9	0.95
36	Ba2Sr6Fe7Ni1O24	1.01166	0.970363	0.439107	0.405357	2.8825	2.01475	2.09725	6	1.44	1.26	15	1655	1042	2.54	87.62	9.45989	-1.67794	0.00487369	1.71057	0	52.91	-1.32	0	9.53791	-1.68281	0	54.23	420	300	56	1.91	549.5	2.15	-168	2.45	33.7	8	0.84	5.695	11.03	43.6	22.5	0.3	3.53	5	8.2	136.9	0.95
37	Ba2Sr6Fe8O24	1.00208	0.979071	0.452857	0.392857	2.8825	2.034	2.1165	6	1.44	1.26	15	1655	1042	2.54	87.62	9.45989	-1.67794	0.00487369	1.71057	0	52.91	-1.32	0	9.53791	-1.68281	0	54.23	420	300	56	1.91	549.5	2.15	-168	2.45	33.7	8	0.84	5.695	11.03	43.6	22.5	0.3	3.53	5	8.2	136.9	0.95
38	Ba2Sr6Mn1Fe7O24	1.00301	0.971597	0.451518	0.403571	2.8825	2.03213	2.11463	6	1.44	1.26	15	1655	1042	2.54	87.62	9.45989	-1.67794	0.00487369	1.71057	0	52.91	-1.32	0	9.53791	-1.68281	0	54.23	420	300	56	1.91	549.5	2.15	-168	2.45	33.7	8	0.84	5.695	11.03	43.6	22.5	0.3	3.53	5	8.2	136.9	0.95
39	Ba2Sr6Mn2Fe6O24	1.00393	0.964237	0.450179	0.414286	2.8825	2.03025	2.11275	6	1.44	1.26	15	1655	1042	2.54	87.62	9.45989	-1.67794	0.00487369	1.71057	0	52.91	-1.32	0	9.53791	-1.68281	0	54.23	420	300	56	1.91	549.5	2.15	-168	2.45	33.7	8	0.84	5.695	11.03	43.6	22.5	0.3	3.53	5	8.2	136.9	0.95
40	Ba2Sr6Mn4Fe4O24	1.00579	0.949845	0.4475	0.435714	2.8825	2.0265	2.109	6	1.44	1.26	15	1655	1042	2.54	87.62	9.45989	-1.67794	0.00487369	1.71057	0	52.91	-1.32	0	9.53791	-1.68281	0	54.23	420	300	56	1.91	549.5	2.15	-168	2.45	33.7	8	0.84	5.695	11.03	43.6	22.5	0.3	3.53	5	8.2	136.9	0.95
41	Ba2Sr6Mn8O24	1.00953	0.922313	0.442143	0.478571	2.8825	2.019	2.1015	6	1.44	1.26	15	1655	1042	2.54	87.62	9.45989	-1.67794	0.00487369	1.71057	0	52.91	-1.32	0	9.53791	-1.68281	0	54.23	420	300	56	1.91	549.5	2.15	-168	2.45	33.7	8	0.84	5.695	11.03	43.6	22.5	0.3	3.53	5	8.2	136.9	0.95
42	Ba2Sr6Ni8O24	1.08417	0.913487	0.342857	0.492857	2.8825	1.88	1.9625	6	1.44	1.26	15	1655	1042	2.54	87.62	9.45989	-1.67794	0.00487369	1.71057	0	52.91	-1.32	0	9.53791	-1.68281	0	54.23	420	300	56	1.91	549.5	2.15	-168	2.45	33.7	8	0.84	5.695	11.03	43.6	22.5	0.3	3.53	5	8.2	136.9	0.95
43	Ba2Sr6V8O24	1.02941	0.984118	0.414286	0.385714	2.8825	1.98	2.0625	6	1.44	1.26	15	1655	1042	2.54	87.62	9.45989	-1.67794	0.00487369	1.71057	0	52.91	-1.32	0	9.53791	-1.68281	0	54.23	420	300	56	1.91	549.5	2.15	-168	2.45	33.7	8	0.84	5.695	11.03	43.6	22.5	0.3	3.53	5	8.2	136.9	0.95
44	Ba2Y6Co8O24	0.955785	0.869224	0.378571	0.464286	2.60875	1.93	1.73875	6	1.075	1.02	64.4	3611	1795	4.47	88.9059	8.04393	-6.3403	0.124302	3.23209	0	32.53	0.165	0	8.0303	-6.4646	0	32.365	980	260	32.9	1.62	616	1.81	0	2.27	19.8	12	1.21	6.38	12.24	20.52	11.3	0.3	17.2	1.8	17.15	393.3	1.22
45	Ba2Y6Cr8O24	0.945982	0.882133	0.392857	0.442857	2.60875	1.95	1.75875	6	1.075	1.02	64.4	3611	1795	4.47	88.9059	8.04393	-6.3403	0.124302	3.23209	0	32.53	0.165	0	8.0303	-6.4646	0	32.365	980	260	32.9	1.62	616	1.81	0	2.27	19.8	12	1.21	6.38	12.24	20.52	11.3	0.3	17.2	1.8	17.15	393.3	1.22
46	Ba2Y6Fe8O24	0.906915	0.9138	0.452857	0.392857	2.60875	2.034	1.84275	6	1.075	1.02	64.4	3611	1795	4.47	88.9059	8.04393	-6.3403	0.124302	3.23209	0	32.53	0.165	0	8.0303	-6.4646	0	32.365	980	260	32.9	1.62	616	1.81	0	2.27	19.8	12	1.21	6.38	12.24	20.52	11.3	0.3	17.2	1.8	17.15	393.3	1.22
47	Ba2Y6Ga8O24	0.9132	0.882133	0.442857	0.442857	2.60875	2.02	1.82875	6	1.075	1.02	64.4	3611	1795	4.47	88.9059	8.04393	-6.3403	0.124302	3.23209	0	32.53	0.165	0	8.0303	-6.4646	0	32.365	980	260	32.9	1.62	616	1.81	0	2.27	19.8	12	1.21	6.38	12.24	20.52	11.3	0.3	17.2	1.8	17.15	393.3	1.22
48	Ba2Y6Mn8O24	0.913653	0.860826	0.442143	0.478571	2.60875	2.019	1.82775	6	1.075	1.02	64.4	3611	1795	4.47	88.9059	8.04393	-6.3403	0.124302	3.23209	0	32.53	0.165	0	8.0303	-6.4646	0	32.365	980	260	32.9	1.62	616	1.81	0	2.27	19.8	12	1.21	6.38	12.24	20.52	11.3	0.3	17.2	1.8	17.15	393.3	1.22
49	Ba2Y6Ni8O24	0.981205	0.852588	0.342857	0.492857	2.60875	1.88	1.68875	6	1.075	1.02	64.4	3611	1795	4.47	88.9059	8.04393	-6.3403	0.124302	3.23209	0	32.53	0.165	0	8.0303	-6.4646	0	32.365	980	260	32.9	1.62	616	1.81	0	2.27	19.8	12	1.21	6.38	12.24	20.52	11.3	0.3	17.2	1.8	17.15	393.3	1.22
50	Ba2Y6Sc8O24	0.859984	0.828795	0.532143	0.535714	2.60875	2.145	1.95375	6	1.075	1.02	64.4	3611	1795	4.47	88.9059	8.04393	-6.3403	0.124302	3.23209	0	32.53	0.165	0	8.0303	-6.4646	0	32.365	980	260	32.9	1.62	616	1.81	0	2.27	19.8	12	1.21	6.38	12.24	20.52	11.3	0.3	17.2	1.8	17.15	393.3	1.22
51	Ba2Y6Ti8O24	0.920032	0.886522	0.432143	0.435714	2.60875	2.005	1.81375	6	1.075	1.02	64.4	3611	1795	4.47	88.9059	8.04393	-6.3403	0.124302	3.23209	0	32.53	0.165	0	8.0303	-6.4646	0	32.365	980	260	32.9	1.62	616	1.81	0	2.27	19.8	12	1.21	6.38	12.24	20.52	11.3	0.3	17.2	1.8	17.15	393.3	1.22
52	Ba2Y6V8O24	0.931649	0.91851	0.414286	0.385714	2.60875	1.98	1.78875	6	1.075	1.02	64.4	3611	1795	4.47	88.9059	8.04393	-6.3403	0.124302	3.23209	0	32.53	0.165	0	8.0303	-6.4646	0	32.365	980	260	32.9	1.62	616	1.81	0	2.27	19.8	12	1.21	6.38	12.24	20.52	11.3	0.3	17.2	1.8	17.15	393.3	1.22
53	Ba3Bi1Pr4Co8O24	1.00754	0.905873	0.378571	0.464286	2.75	1.93	1.88	4	1.2	1.13	50	3785	1204	6.77	140.908	8.31185	-4.64854	0.12529	3.59202	0	35.89	0.215	0	8.29522	-4.77383	0	35.675	950	310	34.5	1.65	523	1.828	50	2.67	20.8	17	1.2	5.46	10.551	21.62	5.4	0.193	12.5	1.5	10.04	332.63	1.13
54	Ba3Bi4La1Fe8O24	0.959061	0.940089	0.452857	0.392857	2.75875	2.034	1.99275	4	1.17	1.03	34	1837	544.59	9.75	208.98	7.8219	-3.89538	0.0783107	8.46316	0	29.91	-3.04	0	8.0784	-3.97369	0	32.95	530	600	35.3	1.46	703.3	1.7	110	1.63	21.3	86	1.16	7.289	16.687	25.559	13.4	0.122	7.87	0.9	11	179	2.02
55	Ba3Cd1Pr4Ni8O24	1.04091	0.885152	0.342857	0.492857	2.7675	1.88	1.8475	4	1.2	1.13	50	3785	1204	6.77	140.908	8.31185	-4.64854	0.12529	3.59202	0	35.89	0.215	0	8.29522	-4.77383	0	35.675	950	310	34.5	1.65	523	1.828	50	2.67	20.8	17	1.2	5.46	10.551	21.62	5.4	0.193	12.5	1.5	10.04	332.63	1.13
56	Ba3Cd4La1Fe8O24	0.983396	0.925585	0.452857	0.392857	2.82875	2.034	2.06275	4	1.31	0.95	62	1040	594.26	8.65	112.41	6.79977	-0.740339	0.0718352	3.93829	0	19.65	0.155	0	6.78184	-0.812174	0	19.495	170	130	21.5	1.41	867.7	1.489	0	1.71	13.1	70	1.24	8.993	16.908	37.48	30.8	0.232	96.8	14.7	6.07	99.87	1.69
57	Ba3Sn1Pr4Ni8O24	1.01741	0.875002	0.342857	0.492857	2.705	1.88	1.785	4	1.2	1.13	50	3785	1204	6.77	140.908	8.31185	-4.64854	0.12529	3.59202	0	35.89	0.215	0	8.29522	-4.77383	0	35.675	950	310	34.5	1.65	523	1.828	50	2.67	20.8	17	1.2	5.46	10.551	21.62	5.4	0.193	12.5	1.5	10.04	332.63	1.13
58	Ba3Sn4La1Fe8O24	0.896486	0.88207	0.452857	0.392857	2.57875	2.034	1.81275	4	0.81	0.71	50	2876	505.12	7.31	118.71	7.39059	-3.89493	0.0661217	9.05055	0	25.23	-8.055	0	8.10568	-3.96105	0	33.285	260	160	27	1.41	708.6	1.62	121	1.72	16.3	80	1.24	7.344	14.632	30.502	22	0.228	66.6	8.7	7.2	290.37	1.96
59	Ba3Sr3La2Mn1Fe7O24	1.00344	0.969798	0.451518	0.403571	2.88375	2.03213	2.11587	3	1.61	1.42	13	2078	1002	3.59	137.33	10.0578	-1.92352	0	1.59964	0	63.59	0	0	10.0578	-1.92352	0	63.59	300	230	62.8	1.98	502.9	2.22	-52	2.76	39.24	9	0.81	5.212	10.004	0	20.6	0.204	18.4	2.8	8.01	140.2	0.89
60	Ba4Ba4Mn2Fe6O24	1.04834	1.00709	0.450179	0.414286	3.01	2.03025	2.24025	4	1.61	1.42	13	2078	1002	3.59	137.33	10.0578	-1.92352	0	1.59964	0	63.59	0	0	10.0578	-1.92352	0	63.59	300	230	62.8	1.98	502.9	2.22	-52	2.76	39.24	9	0.81	5.212	10.004	0	20.6	0.204	18.4	2.8	8.01	140.2	0.89
61	Ba4Bi4Fe8O24	0.969925	0.951875	0.452857	0.392857	2.79	2.034	2.024	4	1.61	1.42	13	2078	1002	3.59	137.33	10.0578	-1.92352	0	1.59964	0	63.59	0	0	10.0578	-1.92352	0	63.59	300	230	62.8	1.98	502.9	2.22	-52	2.76	39.24	9	0.81	5.212	10.004	0	20.6	0.204	18.4	2.8	8.01	140.2	0.89
62	Ba4Bi4Zr7Fe1O24	0.935322	0.842271	0.506607	0.574107	2.79	2.10925	2.09925	4	1.61	1.42	13	2078	1002	3.59	137.33	10.0578	-1.92352	0	1.59964	0	63.59	0	0	10.0578	-1.92352	0	63.59	300	230	62.8	1.98	502.9	2.22	-52	2.76	39.24	9	0.81	5.212	10.004	0	20.6	0.204	18.4	2.8	8.01	140.2	0.89
63	Ba4Ca4Co4Ni4O24	1.06716	0.891569	0.360714	0.478571	2.875	1.905	1.98	4	1.61	1.42	13	2078	1002	3.59	137.33	10.0578	-1.92352	0	1.59964	0	63.59	0	0	10.0578	-1.92352	0	63.59	300	230	62.8	1.98	502.9	2.22	-52	2.76	39.24	9	0.81	5.212	10.004	0	20.6	0.204	18.4	2.8	8.01	140.2	0.89
64	Ba4Ca4Co6Ni2O24	1.0602	0.895897	0.369643	0.471429	2.875	1.9175	1.9925	4	1.61	1.42	13	2078	1002	3.59	137.33	10.0578	-1.92352	0	1.59964	0	63.59	0	0	10.0578	-1.92352	0	63.59	300	230	62.8	1.98	502.9	2.22	-52	2.76	39.24	9	0.81	5.212	10.004	0	20.6	0.204	18.4	2.8	8.01	140.2	0.89
65	Ba4Ca4Co7Ni1O24	1.05675	0.898077	0.374107	0.467857	2.875	1.92375	1.99875	4	1.61	1.42	13	2078	1002	3.59	137.33	10.0578	-1.92352	0	1.59964	0	63.59	0	0	10.0578	-1.92352	0	63.59	300	230	62.8	1.98	502.9	2.22	-52	2.76	39.24	9	0.81	5.212	10.004	0	20.6	0.204	18.4	2.8	8.01	140.2	0.89
66	Ba4Ca4Fe1Co7O24	1.04629	0.905791	0.387857	0.455357	2.875	1.943	2.018	4	1.61	1.42	13	2078	1002	3.59	137.33	10.0578	-1.92352	0	1.59964	0	63.59	0	0	10.0578	-1.92352	0	63.59	300	230	62.8	1.98	502.9	2.22	-52	2.76	39.24	9	0.81	5.212	10.004	0	20.6	0.204	18.4	2.8	8.01	140.2	0.89
67	Ba4Ca4Fe1Ni7O24	1.07039	0.890494	0.356607	0.480357	2.875	1.89925	1.97425	4	1.61	1.42	13	2078	1002	3.59	137.33	10.0578	-1.92352	0	1.59964	0	63.59	0	0	10.0578	-1.92352	0	63.59	300	230	62.8	1.98	502.9	2.22	-52	2.76	39.24	9	0.81	5.212	10.004	0	20.6	0.204	18.4	2.8	8.01	140.2	0.89
68	Ba4Ca4Fe2Co6O24	1.03933	0.911382	0.397143	0.446429	2.875	1.956	2.031	4	1.61	1.42	13	2078	1002	3.59	137.33	10.0578	-1.92352	0	1.59964	0	63.59	0	0	10.0578	-1.92352	0	63.59	300	230	62.8	1.98	502.9	2.22	-52	2.76	39.24	9	0.81	5.212	10.004	0	20.6	0.204	18.4	2.8	8.01	140.2	0.89
69	Ba4Ca4Fe2Ni6O24	1.05965	0.898077	0.370357	0.467857	2.875	1.9185	1.9935	4	1.61	1.42	13	2078	1002	3.59	137.33	10.0578	-1.92352	0	1.59964	0	63.59	0	0	10.0578	-1.92352	0	63.59	300	230	62.8	1.98	502.9	2.22	-52	2.76	39.24	9	0.81	5.212	10.004	0	20.6	0.204	18.4	2.8	8.01	140.2	0.89
70	Ba4Ca4Fe8O24	0.999475	0.946435	0.452857	0.392857	2.875	2.034	2.109	4	1.61	1.42	13	2078	1002	3.59	137.33	10.0578	-1.92352	0	1.59964	0	63.59	0	0	10.0578	-1.92352	0	63.59	300	230	62.8	1.98	502.9	2.22	-52	2.76	39.24	9	0.81	5.212	10.004	0	20.6	0.204	18.4	2.8	8.01	140.2	0.89
71	Ba4Ca4Mn1Co7O24	1.0473	0.899171	0.386518	0.466071	2.875	1.94112	2.01613	4	1.61	1.42	13	2078	1002	3.59	137.33	10.0578	-1.92352	0	1.59964	0	63.59	0	0	10.0578	-1.92352	0	63.59	300	230	62.8	1.98	502.9	2.22	-52	2.76	39.24	9	0.81	5.212	10.004	0	20.6	0.204	18.4	2.8	8.01	140.2	0.89
72	Ba4Ca4Mn1Ni7O24	1.07144	0.884095	0.355268	0.491071	2.875	1.89738	1.97237	4	1.61	1.42	13	2078	1002	3.59	137.33	10.0578	-1.92352	0	1.59964	0	63.59	0	0	10.0578	-1.92352	0	63.59	300	230	62.8	1.98	502.9	2.22	-52	2.76	39.24	9	0.81	5.212	10.004	0	20.6	0.204	18.4	2.8	8.01	140.2	0.89
73	Ba4Ca4Mn2Co6O24	1.04133	0.898077	0.394464	0.467857	2.875	1.95225	2.02725	4	1.61	1.42	13	2078	1002	3.59	137.33	10.0578	-1.92352	0	1.59964	0	63.59	0	0	10.0578	-1.92352	0	63.59	300	230	62.8	1.98	502.9	2.22	-52	2.76	39.24	9	0.81	5.212	10.004	0	20.6	0.204	18.4	2.8	8.01	140.2	0.89
74	Ba4Ca4Mn2Ni6O24	1.06172	0.885155	0.367679	0.489286	2.875	1.91475	1.98975	4	1.61	1.42	13	2078	1002	3.59	137.33	10.0578	-1.92352	0	1.59964	0	63.59	0	0	10.0578	-1.92352	0	63.59	300	230	62.8	1.98	502.9	2.22	-52	2.76	39.24	9	0.81	5.212	10.004	0	20.6	0.204	18.4	2.8	8.01	140.2	0.89
75	Ba4Ca4Mn4Co4O24	1.02959	0.895897	0.410357	0.471429	2.875	1.9745	2.0495	4	1.61	1.42	13	2078	1002	3.59	137.33	10.0578	-1.92352	0	1.59964	0	63.59	0	0	10.0578	-1.92352	0	63.59	300	230	62.8	1.98	502.9	2.22	-52	2.76	39.24	9	0.81	5.212	10.004	0	20.6	0.204	18.4	2.8	8.01	140.2	0.89
76	Ba4Ca4Mn4Ni4O24	1.0428	0.887283	0.3925	0.485714	2.875	1.9495	2.0245	4	1.61	1.42	13	2078	1002	3.59	137.33	10.0578	-1.92352	0	1.59964	0	63.59	0	0	10.0578	-1.92352	0	63.59	300	230	62.8	1.98	502.9	2.22	-52	2.76	39.24	9	0.81	5.212	10.004	0	20.6	0.204	18.4	2.8	8.01	140.2	0.89
77	Ba4Ca4Mn6Co2O24	1.01812	0.893728	0.42625	0.475	2.875	1.99675	2.07175	4	1.61	1.42	13	2078	1002	3.59	137.33	10.0578	-1.92352	0	1.59964	0	63.59	0	0	10.0578	-1.92352	0	63.59	300	230	62.8	1.98	502.9	2.22	-52	2.76	39.24	9	0.81	5.212	10.004	0	20.6	0.204	18.4	2.8	8.01	140.2	0.89
78	Ba4Ca4Mn6Fe2O24	1.00503	0.904681	0.444821	0.457143	2.875	2.02275	2.09775	4	1.61	1.42	13	2078	1002	3.59	137.33	10.0578	-1.92352	0	1.59964	0	63.59	0	0	10.0578	-1.92352	0	63.59	300	230	62.8	1.98	502.9	2.22	-52	2.76	39.24	9	0.81	5.212	10.004	0	20.6	0.204	18.4	2.8	8.01	140.2	0.89
79	Ba4Ca4Mn6Ni2O24	1.02453	0.889421	0.417321	0.482143	2.875	1.98425	2.05925	4	1.61	1.42	13	2078	1002	3.59	137.33	10.0578	-1.92352	0	1.59964	0	63.59	0	0	10.0578	-1.92352	0	63.59	300	230	62.8	1.98	502.9	2.22	-52	2.76	39.24	9	0.81	5.212	10.004	0	20.6	0.204	18.4	2.8	8.01	140.2	0.89
80	Ba4Ca4Mn7Co1O24	1.01248	0.892647	0.434196	0.476786	2.875	2.00787	2.08288	4	1.61	1.42	13	2078	1002	3.59	137.33	10.0578	-1.92352	0	1.59964	0	63.59	0	0	10.0578	-1.92352	0	63.59	300	230	62.8	1.98	502.9	2.22	-52	2.76	39.24	9	0.81	5.212	10.004	0	20.6	0.204	18.4	2.8	8.01	140.2	0.89
81	Ba4Ca4Mn7Fe1O24	1.00597	0.898077	0.443482	0.467857	2.875	2.02088	2.09587	4	1.61	1.42	13	2078	1002	3.59	137.33	10.0578	-1.92352	0	1.59964	0	63.59	0	0	10.0578	-1.92352	0	63.59	300	230	62.8	1.98	502.9	2.22	-52	2.76	39.24	9	0.81	5.212	10.004	0	20.6	0.204	18.4	2.8	8.01	140.2	0.89
82	Ba4Ca4Mn7Ni1O24	1.01564	0.890494	0.429732	0.480357	2.875	2.00163	2.07662	4	1.61	1.42	13	2078	1002	3.59	137.33	10.0578	-1.92352	0	1.59964	0	63.59	0	0	10.0578	-1.92352	0	63.59	300	230	62.8	1.98	502.9	2.22	-52	2.76	39.24	9	0.81	5.212	10.004	0	20.6	0.204	18.4	2.8	8.01	140.2	0.89
83	Ba4Ca4Ni4Co4O24	1.06716	0.891569	0.360714	0.478571	2.875	1.905	1.98	4	1.61	1.42	13	2078	1002	3.59	137.33	10.0578	-1.92352	0	1.59964	0	63.59	0	0	10.0578	-1.92352	0	63.59	300	230	62.8	1.98	502.9	2.22	-52	2.76	39.24	9	0.81	5.212	10.004	0	20.6	0.204	18.4	2.8	8.01	140.2	0.89
84	Ba4Ca4Ni6Co2O24	1.0742	0.887283	0.351786	0.485714	2.875	1.8925	1.9675	4	1.61	1.42	13	2078	1002	3.59	137.33	10.0578	-1.92352	0	1.59964	0	63.59	0	0	10.0578	-1.92352	0	63.59	300	230	62.8	1.98	502.9	2.22	-52	2.76	39.24	9	0.81	5.212	10.004	0	20.6	0.204	18.4	2.8	8.01	140.2	0.89
85	Ba4Ca4Ni7Co1O24	1.07776	0.885155	0.347321	0.489286	2.875	1.88625	1.96125	4	1.61	1.42	13	2078	1002	3.59	137.33	10.0578	-1.92352	0	1.59964	0	63.59	0	0	10.0578	-1.92352	0	63.59	300	230	62.8	1.98	502.9	2.22	-52	2.76	39.24	9	0.81	5.212	10.004	0	20.6	0.204	18.4	2.8	8.01	140.2	0.89
86	Ba4Cd4Fe8O24	0.99426	0.93737	0.452857	0.392857	2.86	2.034	2.094	4	1.61	1.42	13	2078	1002	3.59	137.33	10.0578	-1.92352	0	1.59964	0	63.59	0	0	10.0578	-1.92352	0	63.59	300	230	62.8	1.98	502.9	2.22	-52	2.76	39.24	9	0.81	5.212	10.004	0	20.6	0.204	18.4	2.8	8.01	140.2	0.89
87	Ba4Cd4Hf1Zr6Fe1O24	0.959357	0.829907	0.505714	0.573214	2.86	2.108	2.168	4	1.61	1.42	13	2078	1002	3.59	137.33	10.0578	-1.92352	0	1.59964	0	63.59	0	0	10.0578	-1.92352	0	63.59	300	230	62.8	1.98	502.9	2.22	-52	2.76	39.24	9	0.81	5.212	10.004	0	20.6	0.204	18.4	2.8	8.01	140.2	0.89
88	Ba4Cd4Zr7Fe1O24	0.958789	0.829437	0.506607	0.574107	2.86	2.10925	2.16925	4	1.61	1.42	13	2078	1002	3.59	137.33	10.0578	-1.92352	0	1.59964	0	63.59	0	0	10.0578	-1.92352	0	63.59	300	230	62.8	1.98	502.9	2.22	-52	2.76	39.24	9	0.81	5.212	10.004	0	20.6	0.204	18.4	2.8	8.01	140.2	0.89
89	Ba4Ce4Mn8O24	0.989389	0.915481	0.442143	0.478571	2.825	2.019	2.044	4	1.61	1.42	13	2078	1002	3.59	137.33	10.0578	-1.92352	0	1.59964	0	63.59	0	0	10.0578	-1.92352	0	63.59	300	230	62.8	1.98	502.9	2.22	-52	2.76	39.24	9	0.81	5.212	10.004	0	20.6	0.204	18.4	2.8	8.01	140.2	0.89
90	Ba4Dy4Fe8O24	0.954803	0.951875	0.452857	0.392857	2.7465	2.034	1.9805	4	1.61	1.42	13	2078	1002	3.59	137.33	10.0578	-1.92352	0	1.59964	0	63.59	0	0	10.0578	-1.92352	0	63.59	300	230	62.8	1.98	502.9	2.22	-52	2.76	39.24	9	0.81	5.212	10.004	0	20.6	0.204	18.4	2.8	8.01	140.2	0.89
91	Ba4Dy4Mn8O24	0.961896	0.896693	0.442143	0.478571	2.7465	2.019	1.9655	4	1.61	1.42	13	2078	1002	3.59	137.33	10.0578	-1.92352	0	1.59964	0	63.59	0	0	10.0578	-1.92352	0	63.59	300	230	62.8	1.98	502.9	2.22	-52	2.76	39.24	9	0.81	5.212	10.004	0	20.6	0.204	18.4	2.8	8.01	140.2	0.89
92	Ba4Er4Mn8O24	0.958219	0.891569	0.442143	0.478571	2.736	2.019	1.955	4	1.61	1.42	13	2078	1002	3.59	137.33	10.0578	-1.92352	0	1.59964	0	63.59	0	0	10.0578	-1.92352	0	63.59	300	230	62.8	1.98	502.9	2.22	-52	2.76	39.24	9	0.81	5.212	10.004	0	20.6	0.204	18.4	2.8	8.01	140.2	0.89
93	Ba4Gd4Co8O24	1.01065	0.908891	0.378571	0.464286	2.7585	1.93	1.8885	4	1.61	1.42	13	2078	1002	3.59	137.33	10.0578	-1.92352	0	1.59964	0	63.59	0	0	10.0578	-1.92352	0	63.59	300	230	62.8	1.98	502.9	2.22	-52	2.76	39.24	9	0.81	5.212	10.004	0	20.6	0.204	18.4	2.8	8.01	140.2	0.89
94	Ba4Gd4Fe8O24	0.958974	0.955501	0.452857	0.392857	2.7585	2.034	1.9925	4	1.61	1.42	13	2078	1002	3.59	137.33	10.0578	-1.92352	0	1.59964	0	63.59	0	0	10.0578	-1.92352	0	63.59	300	230	62.8	1.98	502.9	2.22	-52	2.76	39.24	9	0.81	5.212	10.004	0	20.6	0.204	18.4	2.8	8.01	140.2	0.89
95	Ba4Gd4Mn8O24	0.966099	0.900109	0.442143	0.478571	2.7585	2.019	1.9775	4	1.61	1.42	13	2078	1002	3.59	137.33	10.0578	-1.92352	0	1.59964	0	63.59	0	0	10.0578	-1.92352	0	63.59	300	230	62.8	1.98	502.9	2.22	-52	2.76	39.24	9	0.81	5.212	10.004	0	20.6	0.204	18.4	2.8	8.01	140.2	0.89
96	Ba4Ho4Fe8O24	0.961234	0.950061	0.452857	0.392857	2.765	2.034	1.999	4	1.61	1.42	13	2078	1002	3.59	137.33	10.0578	-1.92352	0	1.59964	0	63.59	0	0	10.0578	-1.92352	0	63.59	300	230	62.8	1.98	502.9	2.22	-52	2.76	39.24	9	0.81	5.212	10.004	0	20.6	0.204	18.4	2.8	8.01	140.2	0.89
97	Ba4Ho4Mn8O24	0.968376	0.894985	0.442143	0.478571	2.765	2.019	1.984	4	1.61	1.42	13	2078	1002	3.59	137.33	10.0578	-1.92352	0	1.59964	0	63.59	0	0	10.0578	-1.92352	0	63.59	300	230	62.8	1.98	502.9	2.22	-52	2.76	39.24	9	0.81	5.212	10.004	0	20.6	0.204	18.4	2.8	8.01	140.2	0.89
98	Ba4La1Mn8Zn3O24	0.949989	0.865096	0.442143	0.478571	2.7125	2.019	1.9315	4	1.61	1.42	13	2078	1002	3.59	137.33	10.0578	-1.92352	0	1.59964	0	63.59	0	0	10.0578	-1.92352	0	63.59	300	230	62.8	1.98	502.9	2.22	-52	2.76	39.24	9	0.81	5.212	10.004	0	20.6	0.204	18.4	2.8	8.01	140.2	0.89
99	Ba4La1Zn3Co8O24	0.993796	0.873536	0.378571	0.464286	2.7125	1.93	1.8425	4	1.61	1.42	13	2078	1002	3.59	137.33	10.0578	-1.92352	0	1.59964	0	63.59	0	0	10.0578	-1.92352	0	63.59	300	230	62.8	1.98	502.9	2.22	-52	2.76	39.24	9	0.81	5.212	10.004	0	20.6	0.204	18.4	2.8	8.01	140.2	0.89
100	Ba4La1Zn3Fe8O24	0.942983	0.918332	0.452857	0.392857	2.7125	2.034	1.9465	4	1.61	1.42	13	2078	1002	3.59	137.33	10.0578	-1.92352	0	1.59964	0	63.59	0	0	10.0578	-1.92352	0	63.59	300	230	62.8	1.98	502.9	2.22	-52	2.76	39.24	9	0.81	5.212	10.004	0	20.6	0.204	18.4	2.8	8.01	140.2	0.89
101	Ba4La1Zn3Ni8O24	1.02023	0.856817	0.342857	0.492857	2.7125	1.88	1.7925	4	1.61	1.42	13	2078	1002	3.59	137.33	10.0578	-1.92352	0	1.59964	0	63.59	0	0	10.0578	-1.92352	0	63.59	300	230	62.8	1.98	502.9	2.22	-52	2.76	39.24	9	0.81	5.212	10.004	0	20.6	0.204	18.4	2.8	8.01	140.2	0.89
102	Ba4La4Co8O24	1.057	0.927862	0.378571	0.464286	2.885	1.93	2.015	4	1.61	1.42	13	2078	1002	3.59	137.33	10.0578	-1.92352	0	1.59964	0	63.59	0	0	10.0578	-1.92352	0	63.59	300	230	62.8	1.98	502.9	2.22	-52	2.76	39.24	9	0.81	5.212	10.004	0	20.6	0.204	18.4	2.8	8.01	140.2	0.89
103	Ba4La4Cr8O24	1.04616	0.941642	0.392857	0.442857	2.885	1.95	2.035	4	1.61	1.42	13	2078	1002	3.59	137.33	10.0578	-1.92352	0	1.59964	0	63.59	0	0	10.0578	-1.92352	0	63.59	300	230	62.8	1.98	502.9	2.22	-52	2.76	39.24	9	0.81	5.212	10.004	0	20.6	0.204	18.4	2.8	8.01	140.2	0.89
104	Ba4La4Fe6Co2O24	1.01594	0.963097	0.434286	0.410714	2.885	2.008	2.093	4	1.61	1.42	13	2078	1002	3.59	137.33	10.0578	-1.92352	0	1.59964	0	63.59	0	0	10.0578	-1.92352	0	63.59	300	230	62.8	1.98	502.9	2.22	-52	2.76	39.24	9	0.81	5.212	10.004	0	20.6	0.204	18.4	2.8	8.01	140.2	0.89
105	Ba4La4Fe8O24	1.00295	0.975445	0.452857	0.392857	2.885	2.034	2.119	4	1.61	1.42	13	2078	1002	3.59	137.33	10.0578	-1.92352	0	1.59964	0	63.59	0	0	10.0578	-1.92352	0	63.59	300	230	62.8	1.98	502.9	2.22	-52	2.76	39.24	9	0.81	5.212	10.004	0	20.6	0.204	18.4	2.8	8.01	140.2	0.89
106	Ba4La4Ga8O24	1.0099	0.941642	0.442857	0.442857	2.885	2.02	2.105	4	1.61	1.42	13	2078	1002	3.59	137.33	10.0578	-1.92352	0	1.59964	0	63.59	0	0	10.0578	-1.92352	0	63.59	300	230	62.8	1.98	502.9	2.22	-52	2.76	39.24	9	0.81	5.212	10.004	0	20.6	0.204	18.4	2.8	8.01	140.2	0.89
107	Ba4La4Mn8O24	1.0104	0.918897	0.442143	0.478571	2.885	2.019	2.104	4	1.61	1.42	13	2078	1002	3.59	137.33	10.0578	-1.92352	0	1.59964	0	63.59	0	0	10.0578	-1.92352	0	63.59	300	230	62.8	1.98	502.9	2.22	-52	2.76	39.24	9	0.81	5.212	10.004	0	20.6	0.204	18.4	2.8	8.01	140.2	0.89
108	Ba4La4Ni8O24	1.08511	0.910104	0.342857	0.492857	2.885	1.88	1.965	4	1.61	1.42	13	2078	1002	3.59	137.33	10.0578	-1.92352	0	1.59964	0	63.59	0	0	10.0578	-1.92352	0	63.59	300	230	62.8	1.98	502.9	2.22	-52	2.76	39.24	9	0.81	5.212	10.004	0	20.6	0.204	18.4	2.8	8.01	140.2	0.89
109	Ba4La4Sc8O24	0.95105	0.884706	0.532143	0.535714	2.885	2.145	2.23	4	1.61	1.42	13	2078	1002	3.59	137.33	10.0578	-1.92352	0	1.59964	0	63.59	0	0	10.0578	-1.92352	0	63.59	300	230	62.8	1.98	502.9	2.22	-52	2.76	39.24	9	0.81	5.212	10.004	0	20.6	0.204	18.4	2.8	8.01	140.2	0.89
110	Ba4La4Ti8O24	1.01746	0.946327	0.432143	0.435714	2.885	2.005	2.09	4	1.61	1.42	13	2078	1002	3.59	137.33	10.0578	-1.92352	0	1.59964	0	63.59	0	0	10.0578	-1.92352	0	63.59	300	230	62.8	1.98	502.9	2.22	-52	2.76	39.24	9	0.81	5.212	10.004	0	20.6	0.204	18.4	2.8	8.01	140.2	0.89
111	Ba4La4V8O24	1.0303	0.980473	0.414286	0.385714	2.885	1.98	2.065	4	1.61	1.42	13	2078	1002	3.59	137.33	10.0578	-1.92352	0	1.59964	0	63.59	0	0	10.0578	-1.92352	0	63.59	300	230	62.8	1.98	502.9	2.22	-52	2.76	39.24	9	0.81	5.212	10.004	0	20.6	0.204	18.4	2.8	8.01	140.2	0.89
112	Ba4Mg4Fe8O24	0.921255	0.895669	0.452857	0.392857	2.65	2.034	1.884	4	1.61	1.42	13	2078	1002	3.59	137.33	10.0578	-1.92352	0	1.59964	0	63.59	0	0	10.0578	-1.92352	0	63.59	300	230	62.8	1.98	502.9	2.22	-52	2.76	39.24	9	0.81	5.212	10.004	0	20.6	0.204	18.4	2.8	8.01	140.2	0.89
113	Ba4Nd4Fe8O24	0.987307	0.999015	0.452857	0.392857	2.84	2.034	2.074	4	1.61	1.42	13	2078	1002	3.59	137.33	10.0578	-1.92352	0	1.59964	0	63.59	0	0	10.0578	-1.92352	0	63.59	300	230	62.8	1.98	502.9	2.22	-52	2.76	39.24	9	0.81	5.212	10.004	0	20.6	0.204	18.4	2.8	8.01	140.2	0.89
114	Ba4Nd4Mn8O24	0.994643	0.941101	0.442143	0.478571	2.84	2.019	2.059	4	1.61	1.42	13	2078	1002	3.59	137.33	10.0578	-1.92352	0	1.59964	0	63.59	0	0	10.0578	-1.92352	0	63.59	300	230	62.8	1.98	502.9	2.22	-52	2.76	39.24	9	0.81	5.212	10.004	0	20.6	0.204	18.4	2.8	8.01	140.2	0.89
115	Ba4Pr4Co8O24	1.02769	0.922688	0.378571	0.464286	2.805	1.93	1.935	4	1.61	1.42	13	2078	1002	3.59	137.33	10.0578	-1.92352	0	1.59964	0	63.59	0	0	10.0578	-1.92352	0	63.59	300	230	62.8	1.98	502.9	2.22	-52	2.76	39.24	9	0.81	5.212	10.004	0	20.6	0.204	18.4	2.8	8.01	140.2	0.89
116	Ba4Pr4Cr8O24	1.01715	0.936391	0.392857	0.442857	2.805	1.95	1.955	4	1.61	1.42	13	2078	1002	3.59	137.33	10.0578	-1.92352	0	1.59964	0	63.59	0	0	10.0578	-1.92352	0	63.59	300	230	62.8	1.98	502.9	2.22	-52	2.76	39.24	9	0.81	5.212	10.004	0	20.6	0.204	18.4	2.8	8.01	140.2	0.89
117	Ba4Pr4Fe8O24	0.97514	0.970005	0.452857	0.392857	2.805	2.034	2.039	4	1.61	1.42	13	2078	1002	3.59	137.33	10.0578	-1.92352	0	1.59964	0	63.59	0	0	10.0578	-1.92352	0	63.59	300	230	62.8	1.98	502.9	2.22	-52	2.76	39.24	9	0.81	5.212	10.004	0	20.6	0.204	18.4	2.8	8.01	140.2	0.89
118	Ba4Pr4Ga8O24	0.981898	0.936391	0.442857	0.442857	2.805	2.02	2.025	4	1.61	1.42	13	2078	1002	3.59	137.33	10.0578	-1.92352	0	1.59964	0	63.59	0	0	10.0578	-1.92352	0	63.59	300	230	62.8	1.98	502.9	2.22	-52	2.76	39.24	9	0.81	5.212	10.004	0	20.6	0.204	18.4	2.8	8.01	140.2	0.89
119	Ba4Pr4Hf4Co4O24	0.981898	0.883883	0.442857	0.528571	2.805	2.02	2.025	4	1.61	1.42	13	2078	1002	3.59	137.33	10.0578	-1.92352	0	1.59964	0	63.59	0	0	10.0578	-1.92352	0	63.59	300	230	62.8	1.98	502.9	2.22	-52	2.76	39.24	9	0.81	5.212	10.004	0	20.6	0.204	18.4	2.8	8.01	140.2	0.89
120	Ba4Pr4Hf4Fe4O24	0.957256	0.905029	0.48	0.492857	2.805	2.072	2.077	4	1.61	1.42	13	2078	1002	3.59	137.33	10.0578	-1.92352	0	1.59964	0	63.59	0	0	10.0578	-1.92352	0	63.59	300	230	62.8	1.98	502.9	2.22	-52	2.76	39.24	9	0.81	5.212	10.004	0	20.6	0.204	18.4	2.8	8.01	140.2	0.89
121	Ba4Pr4Hf4Ni4O24	0.994203	0.875699	0.425	0.542857	2.805	1.995	2	4	1.61	1.42	13	2078	1002	3.59	137.33	10.0578	-1.92352	0	1.59964	0	63.59	0	0	10.0578	-1.92352	0	63.59	300	230	62.8	1.98	502.9	2.22	-52	2.76	39.24	9	0.81	5.212	10.004	0	20.6	0.204	18.4	2.8	8.01	140.2	0.89
122	Ba4Pr4Hf6Co2O24	0.960501	0.86568	0.475	0.560714	2.805	2.065	2.07	4	1.61	1.42	13	2078	1002	3.59	137.33	10.0578	-1.92352	0	1.59964	0	63.59	0	0	10.0578	-1.92352	0	63.59	300	230	62.8	1.98	502.9	2.22	-52	2.76	39.24	9	0.81	5.212	10.004	0	20.6	0.204	18.4	2.8	8.01	140.2	0.89
123	Ba4Pr4Hf6Fe2O24	0.948558	0.875699	0.493571	0.542857	2.805	2.091	2.096	4	1.61	1.42	13	2078	1002	3.59	137.33	10.0578	-1.92352	0	1.59964	0	63.59	0	0	10.0578	-1.92352	0	63.59	300	230	62.8	1.98	502.9	2.22	-52	2.76	39.24	9	0.81	5.212	10.004	0	20.6	0.204	18.4	2.8	8.01	140.2	0.89
124	Ba4Pr4Hf6Ni2O24	0.966351	0.861736	0.466071	0.567857	2.805	2.0525	2.0575	4	1.61	1.42	13	2078	1002	3.59	137.33	10.0578	-1.92352	0	1.59964	0	63.59	0	0	10.0578	-1.92352	0	63.59	300	230	62.8	1.98	502.9	2.22	-52	2.76	39.24	9	0.81	5.212	10.004	0	20.6	0.204	18.4	2.8	8.01	140.2	0.89
125	Ba4Pr4Hf7Co1O24	0.950148	0.856856	0.491071	0.576786	2.805	2.0875	2.0925	4	1.61	1.42	13	2078	1002	3.59	137.33	10.0578	-1.92352	0	1.59964	0	63.59	0	0	10.0578	-1.92352	0	63.59	300	230	62.8	1.98	502.9	2.22	-52	2.76	39.24	9	0.81	5.212	10.004	0	20.6	0.204	18.4	2.8	8.01	140.2	0.89
126	Ba4Pr4Hf7Fe1O24	0.944268	0.861736	0.500357	0.567857	2.805	2.1005	2.1055	4	1.61	1.42	13	2078	1002	3.59	137.33	10.0578	-1.92352	0	1.59964	0	63.59	0	0	10.0578	-1.92352	0	63.59	300	230	62.8	1.98	502.9	2.22	-52	2.76	39.24	9	0.81	5.212	10.004	0	20.6	0.204	18.4	2.8	8.01	140.2	0.89
127	Ba4Pr4Hf7Ni1O24	0.953002	0.85492	0.486607	0.580357	2.805	2.08125	2.08625	4	1.61	1.42	13	2078	1002	3.59	137.33	10.0578	-1.92352	0	1.59964	0	63.59	0	0	10.0578	-1.92352	0	63.59	300	230	62.8	1.98	502.9	2.22	-52	2.76	39.24	9	0.81	5.212	10.004	0	20.6	0.204	18.4	2.8	8.01	140.2	0.89
128	Ba4Pr4Mn6Co2O24	0.993331	0.915986	0.42625	0.475	2.805	1.99675	2.00175	4	1.61	1.42	13	2078	1002	3.59	137.33	10.0578	-1.92352	0	1.59964	0	63.59	0	0	10.0578	-1.92352	0	63.59	300	230	62.8	1.98	502.9	2.22	-52	2.76	39.24	9	0.81	5.212	10.004	0	20.6	0.204	18.4	2.8	8.01	140.2	0.89
129	Ba4Pr4Mn6Cu2O24	0.969065	0.907199	0.461964	0.489286	2.805	2.04675	2.05175	4	1.61	1.42	13	2078	1002	3.59	137.33	10.0578	-1.92352	0	1.59964	0	63.59	0	0	10.0578	-1.92352	0	63.59	300	230	62.8	1.98	502.9	2.22	-52	2.76	39.24	9	0.81	5.212	10.004	0	20.6	0.204	18.4	2.8	8.01	140.2	0.89
130	Ba4Pr4Mn6Fe2O24	0.980563	0.927211	0.444821	0.457143	2.805	2.02275	2.02775	4	1.61	1.42	13	2078	1002	3.59	137.33	10.0578	-1.92352	0	1.59964	0	63.59	0	0	10.0578	-1.92352	0	63.59	300	230	62.8	1.98	502.9	2.22	-52	2.76	39.24	9	0.81	5.212	10.004	0	20.6	0.204	18.4	2.8	8.01	140.2	0.89
131	Ba4Pr4Mn6Ni2O24	0.999589	0.911571	0.417321	0.482143	2.805	1.98425	1.98925	4	1.61	1.42	13	2078	1002	3.59	137.33	10.0578	-1.92352	0	1.59964	0	63.59	0	0	10.0578	-1.92352	0	63.59	300	230	62.8	1.98	502.9	2.22	-52	2.76	39.24	9	0.81	5.212	10.004	0	20.6	0.204	18.4	2.8	8.01	140.2	0.89
132	Ba4Pr4Mn8O24	0.982385	0.913773	0.442143	0.478571	2.805	2.019	2.024	4	1.61	1.42	13	2078	1002	3.59	137.33	10.0578	-1.92352	0	1.59964	0	63.59	0	0	10.0578	-1.92352	0	63.59	300	230	62.8	1.98	502.9	2.22	-52	2.76	39.24	9	0.81	5.212	10.004	0	20.6	0.204	18.4	2.8	8.01	140.2	0.89
133	Ba4Pr4Nb4Co4O24	0.989244	0.924944	0.432143	0.460714	2.805	2.005	2.01	4	1.61	1.42	13	2078	1002	3.59	137.33	10.0578	-1.92352	0	1.59964	0	63.59	0	0	10.0578	-1.92352	0	63.59	300	230	62.8	1.98	502.9	2.22	-52	2.76	39.24	9	0.81	5.212	10.004	0	20.6	0.204	18.4	2.8	8.01	140.2	0.89
134	Ba4Pr4Nb4Fe4O24	0.964237	0.948126	0.469286	0.425	2.805	2.057	2.062	4	1.61	1.42	13	2078	1002	3.59	137.33	10.0578	-1.92352	0	1.59964	0	63.59	0	0	10.0578	-1.92352	0	63.59	300	230	62.8	1.98	502.9	2.22	-52	2.76	39.24	9	0.81	5.212	10.004	0	20.6	0.204	18.4	2.8	8.01	140.2	0.89
135	Ba4Pr4Nb4Ni4O24	1.00173	0.915986	0.414286	0.475	2.805	1.98	1.985	4	1.61	1.42	13	2078	1002	3.59	137.33	10.0578	-1.92352	0	1.59964	0	63.59	0	0	10.0578	-1.92352	0	63.59	300	230	62.8	1.98	502.9	2.22	-52	2.76	39.24	9	0.81	5.212	10.004	0	20.6	0.204	18.4	2.8	8.01	140.2	0.89
136	Ba4Pr4Nb6Co2O24	0.971082	0.926076	0.458929	0.458929	2.805	2.0425	2.0475	4	1.61	1.42	13	2078	1002	3.59	137.33	10.0578	-1.92352	0	1.59964	0	63.59	0	0	10.0578	-1.92352	0	63.59	300	230	62.8	1.98	502.9	2.22	-52	2.76	39.24	9	0.81	5.212	10.004	0	20.6	0.204	18.4	2.8	8.01	140.2	0.89
137	Ba4Pr4Nb6Fe2O24	0.958876	0.937552	0.4775	0.441071	2.805	2.0685	2.0735	4	1.61	1.42	13	2078	1002	3.59	137.33	10.0578	-1.92352	0	1.59964	0	63.59	0	0	10.0578	-1.92352	0	63.59	300	230	62.8	1.98	502.9	2.22	-52	2.76	39.24	9	0.81	5.212	10.004	0	20.6	0.204	18.4	2.8	8.01	140.2	0.89
138	Ba4Pr4Nb6Ni2O24	0.977061	0.921564	0.45	0.466071	2.805	2.03	2.035	4	1.61	1.42	13	2078	1002	3.59	137.33	10.0578	-1.92352	0	1.59964	0	63.59	0	0	10.0578	-1.92352	0	63.59	300	230	62.8	1.98	502.9	2.22	-52	2.76	39.24	9	0.81	5.212	10.004	0	20.6	0.204	18.4	2.8	8.01	140.2	0.89
139	Ba4Pr4Nb7Co1O24	0.962248	0.926643	0.472321	0.458036	2.805	2.06125	2.06625	4	1.61	1.42	13	2078	1002	3.59	137.33	10.0578	-1.92352	0	1.59964	0	63.59	0	0	10.0578	-1.92352	0	63.59	300	230	62.8	1.98	502.9	2.22	-52	2.76	39.24	9	0.81	5.212	10.004	0	20.6	0.204	18.4	2.8	8.01	140.2	0.89
140	Ba4Pr4Nb7Fe1O24	0.956218	0.932353	0.481607	0.449107	2.805	2.07425	2.07925	4	1.61	1.42	13	2078	1002	3.59	137.33	10.0578	-1.92352	0	1.59964	0	63.59	0	0	10.0578	-1.92352	0	63.59	300	230	62.8	1.98	502.9	2.22	-52	2.76	39.24	9	0.81	5.212	10.004	0	20.6	0.204	18.4	2.8	8.01	140.2	0.89
141	Ba4Pr4Ni8O24	1.05502	0.905029	0.342857	0.492857	2.805	1.88	1.885	4	1.61	1.42	13	2078	1002	3.59	137.33	10.0578	-1.92352	0	1.59964	0	63.59	0	0	10.0578	-1.92352	0	63.59	300	230	62.8	1.98	502.9	2.22	-52	2.76	39.24	9	0.81	5.212	10.004	0	20.6	0.204	18.4	2.8	8.01	140.2	0.89
142	Ba4Pr4Sc8O24	0.924678	0.879772	0.532143	0.535714	2.805	2.145	2.15	4	1.61	1.42	13	2078	1002	3.59	137.33	10.0578	-1.92352	0	1.59964	0	63.59	0	0	10.0578	-1.92352	0	63.59	300	230	62.8	1.98	502.9	2.22	-52	2.76	39.24	9	0.81	5.212	10.004	0	20.6	0.204	18.4	2.8	8.01	140.2	0.89
143	Ba4Pr4Ta4Co4O24	0.989244	0.924944	0.432143	0.460714	2.805	2.005	2.01	4	1.61	1.42	13	2078	1002	3.59	137.33	10.0578	-1.92352	0	1.59964	0	63.59	0	0	10.0578	-1.92352	0	63.59	300	230	62.8	1.98	502.9	2.22	-52	2.76	39.24	9	0.81	5.212	10.004	0	20.6	0.204	18.4	2.8	8.01	140.2	0.89
144	Ba4Pr4Ta4Fe4O24	0.964237	0.948126	0.469286	0.425	2.805	2.057	2.062	4	1.61	1.42	13	2078	1002	3.59	137.33	10.0578	-1.92352	0	1.59964	0	63.59	0	0	10.0578	-1.92352	0	63.59	300	230	62.8	1.98	502.9	2.22	-52	2.76	39.24	9	0.81	5.212	10.004	0	20.6	0.204	18.4	2.8	8.01	140.2	0.89
145	Ba4Pr4Ta4Ni4O24	1.00173	0.915986	0.414286	0.475	2.805	1.98	1.985	4	1.61	1.42	13	2078	1002	3.59	137.33	10.0578	-1.92352	0	1.59964	0	63.59	0	0	10.0578	-1.92352	0	63.59	300	230	62.8	1.98	502.9	2.22	-52	2.76	39.24	9	0.81	5.212	10.004	0	20.6	0.204	18.4	2.8	8.01	140.2	0.89
146	Ba4Pr4Ta6Co2O24	0.971082	0.926076	0.458929	0.458929	2.805	2.0425	2.0475	4	1.61	1.42	13	2078	1002	3.59	137.33	10.0578	-1.92352	0	1.59964	0	63.59	0	0	10.0578	-1.92352	0	63.59	300	230	62.8	1.98	502.9	2.22	-52	2.76	39.24	9	0.81	5.212	10.004	0	20.6	0.204	18.4	2.8	8.01	140.2	0.89
147	Ba4Pr4Ta6Fe2O24	0.958876	0.937552	0.4775	0.441071	2.805	2.0685	2.0735	4	1.61	1.42	13	2078	1002	3.59	137.33	10.0578	-1.92352	0	1.59964	0	63.59	0	0	10.0578	-1.92352	0	63.59	300	230	62.8	1.98	502.9	2.22	-52	2.76	39.24	9	0.81	5.212	10.004	0	20.6	0.204	18.4	2.8	8.01	140.2	0.89
148	Ba4Pr4Ta6Ni2O24	0.977061	0.921564	0.45	0.466071	2.805	2.03	2.035	4	1.61	1.42	13	2078	1002	3.59	137.33	10.0578	-1.92352	0	1.59964	0	63.59	0	0	10.0578	-1.92352	0	63.59	300	230	62.8	1.98	502.9	2.22	-52	2.76	39.24	9	0.81	5.212	10.004	0	20.6	0.204	18.4	2.8	8.01	140.2	0.89
149	Ba4Pr4Ta7Co1O24	0.962248	0.926643	0.472321	0.458036	2.805	2.06125	2.06625	4	1.61	1.42	13	2078	1002	3.59	137.33	10.0578	-1.92352	0	1.59964	0	63.59	0	0	10.0578	-1.92352	0	63.59	300	230	62.8	1.98	502.9	2.22	-52	2.76	39.24	9	0.81	5.212	10.004	0	20.6	0.204	18.4	2.8	8.01	140.2	0.89
150	Ba4Pr4Ta7Fe1O24	0.956218	0.932353	0.481607	0.449107	2.805	2.07425	2.07925	4	1.61	1.42	13	2078	1002	3.59	137.33	10.0578	-1.92352	0	1.59964	0	63.59	0	0	10.0578	-1.92352	0	63.59	300	230	62.8	1.98	502.9	2.22	-52	2.76	39.24	9	0.81	5.212	10.004	0	20.6	0.204	18.4	2.8	8.01	140.2	0.89
151	Ba4Pr4Ta7Ni1O24	0.965175	0.924379	0.467857	0.461607	2.805	2.055	2.06	4	1.61	1.42	13	2078	1002	3.59	137.33	10.0578	-1.92352	0	1.59964	0	63.59	0	0	10.0578	-1.92352	0	63.59	300	230	62.8	1.98	502.9	2.22	-52	2.76	39.24	9	0.81	5.212	10.004	0	20.6	0.204	18.4	2.8	8.01	140.2	0.89
152	Ba4Pr4Ti8O24	0.989244	0.94105	0.432143	0.435714	2.805	2.005	2.01	4	1.61	1.42	13	2078	1002	3.59	137.33	10.0578	-1.92352	0	1.59964	0	63.59	0	0	10.0578	-1.92352	0	63.59	300	230	62.8	1.98	502.9	2.22	-52	2.76	39.24	9	0.81	5.212	10.004	0	20.6	0.204	18.4	2.8	8.01	140.2	0.89
153	Ba4Pr4V8O24	1.00173	0.975005	0.414286	0.385714	2.805	1.98	1.985	4	1.61	1.42	13	2078	1002	3.59	137.33	10.0578	-1.92352	0	1.59964	0	63.59	0	0	10.0578	-1.92352	0	63.59	300	230	62.8	1.98	502.9	2.22	-52	2.76	39.24	9	0.81	5.212	10.004	0	20.6	0.204	18.4	2.8	8.01	140.2	0.89
154	Ba4Pr4Zr4Co4O24	0.979474	0.881823	0.446429	0.532143	2.805	2.025	2.03	4	1.61	1.42	13	2078	1002	3.59	137.33	10.0578	-1.92352	0	1.59964	0	63.59	0	0	10.0578	-1.92352	0	63.59	300	230	62.8	1.98	502.9	2.22	-52	2.76	39.24	9	0.81	5.212	10.004	0	20.6	0.204	18.4	2.8	8.01	140.2	0.89
155	Ba4Pr4Zr4Fe4O24	0.954952	0.902869	0.483571	0.496429	2.805	2.077	2.082	4	1.61	1.42	13	2078	1002	3.59	137.33	10.0578	-1.92352	0	1.59964	0	63.59	0	0	10.0578	-1.92352	0	63.59	300	230	62.8	1.98	502.9	2.22	-52	2.76	39.24	9	0.81	5.212	10.004	0	20.6	0.204	18.4	2.8	8.01	140.2	0.89
156	Ba4Pr4Zr4Ni4O24	0.991717	0.873677	0.428571	0.546429	2.805	2	2.005	4	1.61	1.42	13	2078	1002	3.59	137.33	10.0578	-1.92352	0	1.59964	0	63.59	0	0	10.0578	-1.92352	0	63.59	300	230	62.8	1.98	502.9	2.22	-52	2.76	39.24	9	0.81	5.212	10.004	0	20.6	0.204	18.4	2.8	8.01	140.2	0.89
157	Ba4Pr4Zr6Co2O24	0.957025	0.862719	0.480357	0.566071	2.805	2.0725	2.0775	4	1.61	1.42	13	2078	1002	3.59	137.33	10.0578	-1.92352	0	1.59964	0	63.59	0	0	10.0578	-1.92352	0	63.59	300	230	62.8	1.98	502.9	2.22	-52	2.76	39.24	9	0.81	5.212	10.004	0	20.6	0.204	18.4	2.8	8.01	140.2	0.89
158	Ba4Pr4Zr6Fe2O24	0.945168	0.872669	0.498929	0.548214	2.805	2.0985	2.1035	4	1.61	1.42	13	2078	1002	3.59	137.33	10.0578	-1.92352	0	1.59964	0	63.59	0	0	10.0578	-1.92352	0	63.59	300	230	62.8	1.98	502.9	2.22	-52	2.76	39.24	9	0.81	5.212	10.004	0	20.6	0.204	18.4	2.8	8.01	140.2	0.89
159	Ba4Pr4Zr6Ni2O24	0.962832	0.858802	0.471429	0.573214	2.805	2.06	2.065	4	1.61	1.42	13	2078	1002	3.59	137.33	10.0578	-1.92352	0	1.59964	0	63.59	0	0	10.0578	-1.92352	0	63.59	300	230	62.8	1.98	502.9	2.22	-52	2.76	39.24	9	0.81	5.212	10.004	0	20.6	0.204	18.4	2.8	8.01	140.2	0.89
160	Ba4Pr4Zr7Co1O24	0.946182	0.853473	0.497321	0.583036	2.805	2.09625	2.10125	4	1.61	1.42	13	2078	1002	3.59	137.33	10.0578	-1.92352	0	1.59964	0	63.59	0	0	10.0578	-1.92352	0	63.59	300	230	62.8	1.98	502.9	2.22	-52	2.76	39.24	9	0.81	5.212	10.004	0	20.6	0.204	18.4	2.8	8.01	140.2	0.89
161	Ba4Pr4Zr7Fe1O24	0.940351	0.858315	0.506607	0.574107	2.805	2.10925	2.11425	4	1.61	1.42	13	2078	1002	3.59	137.33	10.0578	-1.92352	0	1.59964	0	63.59	0	0	10.0578	-1.92352	0	63.59	300	230	62.8	1.98	502.9	2.22	-52	2.76	39.24	9	0.81	5.212	10.004	0	20.6	0.204	18.4	2.8	8.01	140.2	0.89
162	Ba4Pr4Zr7Ni1O24	0.949012	0.851552	0.492857	0.586607	2.805	2.09	2.095	4	1.61	1.42	13	2078	1002	3.59	137.33	10.0578	-1.92352	0	1.59964	0	63.59	0	0	10.0578	-1.92352	0	63.59	300	230	62.8	1.98	502.9	2.22	-52	2.76	39.24	9	0.81	5.212	10.004	0	20.6	0.204	18.4	2.8	8.01	140.2	0.89
163	Ba4Sm4Fe8O24	0.982093	0.96094	0.452857	0.392857	2.825	2.034	2.059	4	1.61	1.42	13	2078	1002	3.59	137.33	10.0578	-1.92352	0	1.59964	0	63.59	0	0	10.0578	-1.92352	0	63.59	300	230	62.8	1.98	502.9	2.22	-52	2.76	39.24	9	0.81	5.212	10.004	0	20.6	0.204	18.4	2.8	8.01	140.2	0.89
164	Ba4Sm4Mn8O24	0.989389	0.905233	0.442143	0.478571	2.825	2.019	2.044	4	1.61	1.42	13	2078	1002	3.59	137.33	10.0578	-1.92352	0	1.59964	0	63.59	0	0	10.0578	-1.92352	0	63.59	300	230	62.8	1.98	502.9	2.22	-52	2.76	39.24	9	0.81	5.212	10.004	0	20.6	0.204	18.4	2.8	8.01	140.2	0.89
165	Ba4Sn4Fe8O24	0.907349	0.893855	0.452857	0.392857	2.61	2.034	1.844	4	1.61	1.42	13	2078	1002	3.59	137.33	10.0578	-1.92352	0	1.59964	0	63.59	0	0	10.0578	-1.92352	0	63.59	300	230	62.8	1.98	502.9	2.22	-52	2.76	39.24	9	0.81	5.212	10.004	0	20.6	0.204	18.4	2.8	8.01	140.2	0.89
166	Ba4Sn4Hf1Zr6Fe1O24	0.875497	0.791382	0.505714	0.573214	2.61	2.108	1.918	4	1.61	1.42	13	2078	1002	3.59	137.33	10.0578	-1.92352	0	1.59964	0	63.59	0	0	10.0578	-1.92352	0	63.59	300	230	62.8	1.98	502.9	2.22	-52	2.76	39.24	9	0.81	5.212	10.004	0	20.6	0.204	18.4	2.8	8.01	140.2	0.89
167	Ba4Sn4Zr7Fe1O24	0.874979	0.790933	0.506607	0.574107	2.61	2.10925	1.91925	4	1.61	1.42	13	2078	1002	3.59	137.33	10.0578	-1.92352	0	1.59964	0	63.59	0	0	10.0578	-1.92352	0	63.59	300	230	62.8	1.98	502.9	2.22	-52	2.76	39.24	9	0.81	5.212	10.004	0	20.6	0.204	18.4	2.8	8.01	140.2	0.89
168	Ba4Sr4Al1Fe7O24	1.02308	0.994213	0.444018	0.391964	2.925	2.02162	2.14662	4	1.61	1.42	13	2078	1002	3.59	137.33	10.0578	-1.92352	0	1.59964	0	63.59	0	0	10.0578	-1.92352	0	63.59	300	230	62.8	1.98	502.9	2.22	-52	2.76	39.24	9	0.81	5.212	10.004	0	20.6	0.204	18.4	2.8	8.01	140.2	0.89
169	Ba4Sr4Al2Fe6O24	1.02938	0.994851	0.435179	0.391071	2.925	2.00925	2.13425	4	1.61	1.42	13	2078	1002	3.59	137.33	10.0578	-1.92352	0	1.59964	0	63.59	0	0	10.0578	-1.92352	0	63.59	300	230	62.8	1.98	502.9	2.22	-52	2.76	39.24	9	0.81	5.212	10.004	0	20.6	0.204	18.4	2.8	8.01	140.2	0.89
170	Ba4Sr4Al4Fe4O24	1.04222	0.99613	0.4175	0.389286	2.925	1.9845	2.1095	4	1.61	1.42	13	2078	1002	3.59	137.33	10.0578	-1.92352	0	1.59964	0	63.59	0	0	10.0578	-1.92352	0	63.59	300	230	62.8	1.98	502.9	2.22	-52	2.76	39.24	9	0.81	5.212	10.004	0	20.6	0.204	18.4	2.8	8.01	140.2	0.89
171	Ba4Sr4Al6Fe2O24	1.05538	0.997412	0.399821	0.3875	2.925	1.95975	2.08475	4	1.61	1.42	13	2078	1002	3.59	137.33	10.0578	-1.92352	0	1.59964	0	63.59	0	0	10.0578	-1.92352	0	63.59	300	230	62.8	1.98	502.9	2.22	-52	2.76	39.24	9	0.81	5.212	10.004	0	20.6	0.204	18.4	2.8	8.01	140.2	0.89
172	Ba4Sr4Al8O24	1.06888	0.998697	0.382143	0.385714	2.925	1.935	2.06	4	1.61	1.42	13	2078	1002	3.59	137.33	10.0578	-1.92352	0	1.59964	0	63.59	0	0	10.0578	-1.92352	0	63.59	300	230	62.8	1.98	502.9	2.22	-52	2.76	39.24	9	0.81	5.212	10.004	0	20.6	0.204	18.4	2.8	8.01	140.2	0.89
173	Ba4Sr4Co4Ni4O24	1.08572	0.935977	0.360714	0.478571	2.925	1.905	2.03	4	1.61	1.42	13	2078	1002	3.59	137.33	10.0578	-1.92352	0	1.59964	0	63.59	0	0	10.0578	-1.92352	0	63.59	300	230	62.8	1.98	502.9	2.22	-52	2.76	39.24	9	0.81	5.212	10.004	0	20.6	0.204	18.4	2.8	8.01	140.2	0.89
174	Ba4Sr4Co6Ni2O24	1.07864	0.940521	0.369643	0.471429	2.925	1.9175	2.0425	4	1.61	1.42	13	2078	1002	3.59	137.33	10.0578	-1.92352	0	1.59964	0	63.59	0	0	10.0578	-1.92352	0	63.59	300	230	62.8	1.98	502.9	2.22	-52	2.76	39.24	9	0.81	5.212	10.004	0	20.6	0.204	18.4	2.8	8.01	140.2	0.89
175	Ba4Sr4Co7Ni1O24	1.07513	0.942809	0.374107	0.467857	2.925	1.92375	2.04875	4	1.61	1.42	13	2078	1002	3.59	137.33	10.0578	-1.92352	0	1.59964	0	63.59	0	0	10.0578	-1.92352	0	63.59	300	230	62.8	1.98	502.9	2.22	-52	2.76	39.24	9	0.81	5.212	10.004	0	20.6	0.204	18.4	2.8	8.01	140.2	0.89
176	Ba4Sr4Co8O24	1.07165	0.945109	0.378571	0.464286	2.925	1.93	2.055	4	1.61	1.42	13	2078	1002	3.59	137.33	10.0578	-1.92352	0	1.59964	0	63.59	0	0	10.0578	-1.92352	0	63.59	300	230	62.8	1.98	502.9	2.22	-52	2.76	39.24	9	0.81	5.212	10.004	0	20.6	0.204	18.4	2.8	8.01	140.2	0.89
177	Ba4Sr4Cu8O24	0.971027	0.909612	0.521429	0.521429	2.925	2.13	2.255	4	1.61	1.42	13	2078	1002	3.59	137.33	10.0578	-1.92352	0	1.59964	0	63.59	0	0	10.0578	-1.92352	0	63.59	300	230	62.8	1.98	502.9	2.22	-52	2.76	39.24	9	0.81	5.212	10.004	0	20.6	0.204	18.4	2.8	8.01	140.2	0.89
178	Ba4Sr4Fe1Co7O24	1.06448	0.950907	0.387857	0.455357	2.925	1.943	2.068	4	1.61	1.42	13	2078	1002	3.59	137.33	10.0578	-1.92352	0	1.59964	0	63.59	0	0	10.0578	-1.92352	0	63.59	300	230	62.8	1.98	502.9	2.22	-52	2.76	39.24	9	0.81	5.212	10.004	0	20.6	0.204	18.4	2.8	8.01	140.2	0.89
179	Ba4Sr4Fe1Ni7O24	1.089	0.934848	0.356607	0.480357	2.925	1.89925	2.02425	4	1.61	1.42	13	2078	1002	3.59	137.33	10.0578	-1.92352	0	1.59964	0	63.59	0	0	10.0578	-1.92352	0	63.59	300	230	62.8	1.98	502.9	2.22	-52	2.76	39.24	9	0.81	5.212	10.004	0	20.6	0.204	18.4	2.8	8.01	140.2	0.89
180	Ba4Sr4Fe2Co6O24	1.05741	0.956777	0.397143	0.446429	2.925	1.956	2.081	4	1.61	1.42	13	2078	1002	3.59	137.33	10.0578	-1.92352	0	1.59964	0	63.59	0	0	10.0578	-1.92352	0	63.59	300	230	62.8	1.98	502.9	2.22	-52	2.76	39.24	9	0.81	5.212	10.004	0	20.6	0.204	18.4	2.8	8.01	140.2	0.89
181	Ba4Sr4Fe2Cu6O24	0.982093	0.929243	0.504286	0.489286	2.925	2.106	2.231	4	1.61	1.42	13	2078	1002	3.59	137.33	10.0578	-1.92352	0	1.59964	0	63.59	0	0	10.0578	-1.92352	0	63.59	300	230	62.8	1.98	502.9	2.22	-52	2.76	39.24	9	0.81	5.212	10.004	0	20.6	0.204	18.4	2.8	8.01	140.2	0.89
182	Ba4Sr4Fe2Ni6O24	1.07808	0.942809	0.370357	0.467857	2.925	1.9185	2.0435	4	1.61	1.42	13	2078	1002	3.59	137.33	10.0578	-1.92352	0	1.59964	0	63.59	0	0	10.0578	-1.92352	0	63.59	300	230	62.8	1.98	502.9	2.22	-52	2.76	39.24	9	0.81	5.212	10.004	0	20.6	0.204	18.4	2.8	8.01	140.2	0.89
183	Ba4Sr4Fe4Co4O24	1.04354	0.968736	0.415714	0.428571	2.925	1.982	2.107	4	1.61	1.42	13	2078	1002	3.59	137.33	10.0578	-1.92352	0	1.59964	0	63.59	0	0	10.0578	-1.92352	0	63.59	300	230	62.8	1.98	502.9	2.22	-52	2.76	39.24	9	0.81	5.212	10.004	0	20.6	0.204	18.4	2.8	8.01	140.2	0.89
184	Ba4Sr4Fe4Cu4O24	0.993414	0.949741	0.487143	0.457143	2.925	2.082	2.207	4	1.61	1.42	13	2078	1002	3.59	137.33	10.0578	-1.92352	0	1.59964	0	63.59	0	0	10.0578	-1.92352	0	63.59	300	230	62.8	1.98	502.9	2.22	-52	2.76	39.24	9	0.81	5.212	10.004	0	20.6	0.204	18.4	2.8	8.01	140.2	0.89
185	Ba4Sr4Fe4Ni4O24	1.05687	0.959145	0.397857	0.442857	2.925	1.957	2.082	4	1.61	1.42	13	2078	1002	3.59	137.33	10.0578	-1.92352	0	1.59964	0	63.59	0	0	10.0578	-1.92352	0	63.59	300	230	62.8	1.98	502.9	2.22	-52	2.76	39.24	9	0.81	5.212	10.004	0	20.6	0.204	18.4	2.8	8.01	140.2	0.89
186	Ba4Sr4Fe6Co2O24	1.03002	0.980999	0.434286	0.410714	2.925	2.008	2.133	4	1.61	1.42	13	2078	1002	3.59	137.33	10.0578	-1.92352	0	1.59964	0	63.59	0	0	10.0578	-1.92352	0	63.59	300	230	62.8	1.98	502.9	2.22	-52	2.76	39.24	9	0.81	5.212	10.004	0	20.6	0.204	18.4	2.8	8.01	140.2	0.89
187	Ba4Sr4Fe6Cu2O24	1.005	0.971164	0.47	0.425	2.925	2.058	2.183	4	1.61	1.42	13	2078	1002	3.59	137.33	10.0578	-1.92352	0	1.59964	0	63.59	0	0	10.0578	-1.92352	0	63.59	300	230	62.8	1.98	502.9	2.22	-52	2.76	39.24	9	0.81	5.212	10.004	0	20.6	0.204	18.4	2.8	8.01	140.2	0.89
188	Ba4Sr4Fe6Ni2O24	1.03648	0.976057	0.425357	0.417857	2.925	1.9955	2.1205	4	1.61	1.42	13	2078	1002	3.59	137.33	10.0578	-1.92352	0	1.59964	0	63.59	0	0	10.0578	-1.92352	0	63.59	300	230	62.8	1.98	502.9	2.22	-52	2.76	39.24	9	0.81	5.212	10.004	0	20.6	0.204	18.4	2.8	8.01	140.2	0.89
189	Ba4Sr4Fe7Co1O24	1.0234	0.987247	0.443571	0.401786	2.925	2.021	2.146	4	1.61	1.42	13	2078	1002	3.59	137.33	10.0578	-1.92352	0	1.59964	0	63.59	0	0	10.0578	-1.92352	0	63.59	300	230	62.8	1.98	502.9	2.22	-52	2.76	39.24	9	0.81	5.212	10.004	0	20.6	0.204	18.4	2.8	8.01	140.2	0.89
190	Ba4Sr4Fe7Cu1O24	1.01089	0.982242	0.461429	0.408929	2.925	2.046	2.171	4	1.61	1.42	13	2078	1002	3.59	137.33	10.0578	-1.92352	0	1.59964	0	63.59	0	0	10.0578	-1.92352	0	63.59	300	230	62.8	1.98	502.9	2.22	-52	2.76	39.24	9	0.81	5.212	10.004	0	20.6	0.204	18.4	2.8	8.01	140.2	0.89
191	Ba4Sr4Fe7Ni1O24	1.02657	0.984738	0.439107	0.405357	2.925	2.01475	2.13975	4	1.61	1.42	13	2078	1002	3.59	137.33	10.0578	-1.92352	0	1.59964	0	63.59	0	0	10.0578	-1.92352	0	63.59	300	230	62.8	1.98	502.9	2.22	-52	2.76	39.24	9	0.81	5.212	10.004	0	20.6	0.204	18.4	2.8	8.01	140.2	0.89
192	Ba4Sr4Fe8O24	1.01686	0.993576	0.452857	0.392857	2.925	2.034	2.159	4	1.61	1.42	13	2078	1002	3.59	137.33	10.0578	-1.92352	0	1.59964	0	63.59	0	0	10.0578	-1.92352	0	63.59	300	230	62.8	1.98	502.9	2.22	-52	2.76	39.24	9	0.81	5.212	10.004	0	20.6	0.204	18.4	2.8	8.01	140.2	0.89
193	Ba4Sr4Ga1Fe7O24	1.01773	0.989137	0.451607	0.399107	2.925	2.03225	2.15725	4	1.61	1.42	13	2078	1002	3.59	137.33	10.0578	-1.92352	0	1.59964	0	63.59	0	0	10.0578	-1.92352	0	63.59	300	230	62.8	1.98	502.9	2.22	-52	2.76	39.24	9	0.81	5.212	10.004	0	20.6	0.204	18.4	2.8	8.01	140.2	0.89
194	Ba4Sr4Ga2Fe6O24	1.01861	0.984738	0.450357	0.405357	2.925	2.0305	2.1555	4	1.61	1.42	13	2078	1002	3.59	137.33	10.0578	-1.92352	0	1.59964	0	63.59	0	0	10.0578	-1.92352	0	63.59	300	230	62.8	1.98	502.9	2.22	-52	2.76	39.24	9	0.81	5.212	10.004	0	20.6	0.204	18.4	2.8	8.01	140.2	0.89
195	Ba4Sr4Ga4Fe4O24	1.02037	0.976057	0.447857	0.417857	2.925	2.027	2.152	4	1.61	1.42	13	2078	1002	3.59	137.33	10.0578	-1.92352	0	1.59964	0	63.59	0	0	10.0578	-1.92352	0	63.59	300	230	62.8	1.98	502.9	2.22	-52	2.76	39.24	9	0.81	5.212	10.004	0	20.6	0.204	18.4	2.8	8.01	140.2	0.89
196	Ba4Sr4Ga6Fe2O24	1.02213	0.967527	0.445357	0.430357	2.925	2.0235	2.1485	4	1.61	1.42	13	2078	1002	3.59	137.33	10.0578	-1.92352	0	1.59964	0	63.59	0	0	10.0578	-1.92352	0	63.59	300	230	62.8	1.98	502.9	2.22	-52	2.76	39.24	9	0.81	5.212	10.004	0	20.6	0.204	18.4	2.8	8.01	140.2	0.89
197	Ba4Sr4Ga8O24	1.0239	0.959145	0.442857	0.442857	2.925	2.02	2.145	4	1.61	1.42	13	2078	1002	3.59	137.33	10.0578	-1.92352	0	1.59964	0	63.59	0	0	10.0578	-1.92352	0	63.59	300	230	62.8	1.98	502.9	2.22	-52	2.76	39.24	9	0.81	5.212	10.004	0	20.6	0.204	18.4	2.8	8.01	140.2	0.89
198	Ba4Sr4Mn1Co7O24	1.06551	0.943957	0.386518	0.466071	2.925	1.94112	2.06612	4	1.61	1.42	13	2078	1002	3.59	137.33	10.0578	-1.92352	0	1.59964	0	63.59	0	0	10.0578	-1.92352	0	63.59	300	230	62.8	1.98	502.9	2.22	-52	2.76	39.24	9	0.81	5.212	10.004	0	20.6	0.204	18.4	2.8	8.01	140.2	0.89
199	Ba4Sr4Mn1Fe7O24	1.0178	0.985991	0.451518	0.403571	2.925	2.03213	2.15713	4	1.61	1.42	13	2078	1002	3.59	137.33	10.0578	-1.92352	0	1.59964	0	63.59	0	0	10.0578	-1.92352	0	63.59	300	230	62.8	1.98	502.9	2.22	-52	2.76	39.24	9	0.81	5.212	10.004	0	20.6	0.204	18.4	2.8	8.01	140.2	0.89
200	Ba4Sr4Mn1Ni7O24	1.09008	0.928131	0.355268	0.491071	2.925	1.89738	2.02237	4	1.61	1.42	13	2078	1002	3.59	137.33	10.0578	-1.92352	0	1.59964	0	63.59	0	0	10.0578	-1.92352	0	63.59	300	230	62.8	1.98	502.9	2.22	-52	2.76	39.24	9	0.81	5.212	10.004	0	20.6	0.204	18.4	2.8	8.01	140.2	0.89
201	Ba4Sr4Mn2Co6O24	1.05944	0.942809	0.394464	0.467857	2.925	1.95225	2.07725	4	1.61	1.42	13	2078	1002	3.59	137.33	10.0578	-1.92352	0	1.59964	0	63.59	0	0	10.0578	-1.92352	0	63.59	300	230	62.8	1.98	502.9	2.22	-52	2.76	39.24	9	0.81	5.212	10.004	0	20.6	0.204	18.4	2.8	8.01	140.2	0.89
202	Ba4Sr4Mn2Fe6O24	1.01874	0.978522	0.450179	0.414286	2.925	2.03025	2.15525	4	1.61	1.42	13	2078	1002	3.59	137.33	10.0578	-1.92352	0	1.59964	0	63.59	0	0	10.0578	-1.92352	0	63.59	300	230	62.8	1.98	502.9	2.22	-52	2.76	39.24	9	0.81	5.212	10.004	0	20.6	0.204	18.4	2.8	8.01	140.2	0.89
203	Ba4Sr4Mn4Co4O24	1.0475	0.940521	0.410357	0.471429	2.925	1.9745	2.0995	4	1.61	1.42	13	2078	1002	3.59	137.33	10.0578	-1.92352	0	1.59964	0	63.59	0	0	10.0578	-1.92352	0	63.59	300	230	62.8	1.98	502.9	2.22	-52	2.76	39.24	9	0.81	5.212	10.004	0	20.6	0.204	18.4	2.8	8.01	140.2	0.89
204	Ba4Sr4Mn4Fe4O24	1.02062	0.963917	0.4475	0.435714	2.925	2.0265	2.1515	4	1.61	1.42	13	2078	1002	3.59	137.33	10.0578	-1.92352	0	1.59964	0	63.59	0	0	10.0578	-1.92352	0	63.59	300	230	62.8	1.98	502.9	2.22	-52	2.76	39.24	9	0.81	5.212	10.004	0	20.6	0.204	18.4	2.8	8.01	140.2	0.89
205	Ba4Sr4Mn4Ni4O24	1.06093	0.931477	0.3925	0.485714	2.925	1.9495	2.0745	4	1.61	1.42	13	2078	1002	3.59	137.33	10.0578	-1.92352	0	1.59964	0	63.59	0	0	10.0578	-1.92352	0	63.59	300	230	62.8	1.98	502.9	2.22	-52	2.76	39.24	9	0.81	5.212	10.004	0	20.6	0.204	18.4	2.8	8.01	140.2	0.89
206	Ba4Sr4Mn6Co2O24	1.03583	0.938243	0.42625	0.475	2.925	1.99675	2.12175	4	1.61	1.42	13	2078	1002	3.59	137.33	10.0578	-1.92352	0	1.59964	0	63.59	0	0	10.0578	-1.92352	0	63.59	300	230	62.8	1.98	502.9	2.22	-52	2.76	39.24	9	0.81	5.212	10.004	0	20.6	0.204	18.4	2.8	8.01	140.2	0.89
207	Ba4Sr4Mn6Fe2O24	1.02251	0.949741	0.444821	0.457143	2.925	2.02275	2.14775	4	1.61	1.42	13	2078	1002	3.59	137.33	10.0578	-1.92352	0	1.59964	0	63.59	0	0	10.0578	-1.92352	0	63.59	300	230	62.8	1.98	502.9	2.22	-52	2.76	39.24	9	0.81	5.212	10.004	0	20.6	0.204	18.4	2.8	8.01	140.2	0.89
208	Ba4Sr4Mn6Ni2O24	1.04235	0.933722	0.417321	0.482143	2.925	1.98425	2.10925	4	1.61	1.42	13	2078	1002	3.59	137.33	10.0578	-1.92352	0	1.59964	0	63.59	0	0	10.0578	-1.92352	0	63.59	300	230	62.8	1.98	502.9	2.22	-52	2.76	39.24	9	0.81	5.212	10.004	0	20.6	0.204	18.4	2.8	8.01	140.2	0.89
209	Ba4Sr4Mn7Co1O24	1.03009	0.937109	0.434196	0.476786	2.925	2.00787	2.13287	4	1.61	1.42	13	2078	1002	3.59	137.33	10.0578	-1.92352	0	1.59964	0	63.59	0	0	10.0578	-1.92352	0	63.59	300	230	62.8	1.98	502.9	2.22	-52	2.76	39.24	9	0.81	5.212	10.004	0	20.6	0.204	18.4	2.8	8.01	140.2	0.89
210	Ba4Sr4Mn7Fe1O24	1.02346	0.942809	0.443482	0.467857	2.925	2.02088	2.14588	4	1.61	1.42	13	2078	1002	3.59	137.33	10.0578	-1.92352	0	1.59964	0	63.59	0	0	10.0578	-1.92352	0	63.59	300	230	62.8	1.98	502.9	2.22	-52	2.76	39.24	9	0.81	5.212	10.004	0	20.6	0.204	18.4	2.8	8.01	140.2	0.89
211	Ba4Sr4Mn7Ni1O24	1.0333	0.934848	0.429732	0.480357	2.925	2.00163	2.12663	4	1.61	1.42	13	2078	1002	3.59	137.33	10.0578	-1.92352	0	1.59964	0	63.59	0	0	10.0578	-1.92352	0	63.59	300	230	62.8	1.98	502.9	2.22	-52	2.76	39.24	9	0.81	5.212	10.004	0	20.6	0.204	18.4	2.8	8.01	140.2	0.89
212	Ba4Sr4Mn8O24	1.02441	0.935977	0.442143	0.478571	2.925	2.019	2.144	4	1.61	1.42	13	2078	1002	3.59	137.33	10.0578	-1.92352	0	1.59964	0	63.59	0	0	10.0578	-1.92352	0	63.59	300	230	62.8	1.98	502.9	2.22	-52	2.76	39.24	9	0.81	5.212	10.004	0	20.6	0.204	18.4	2.8	8.01	140.2	0.89
213	Ba4Sr4Ni4Co4O24	1.08572	0.935977	0.360714	0.478571	2.925	1.905	2.03	4	1.61	1.42	13	2078	1002	3.59	137.33	10.0578	-1.92352	0	1.59964	0	63.59	0	0	10.0578	-1.92352	0	63.59	300	230	62.8	1.98	502.9	2.22	-52	2.76	39.24	9	0.81	5.212	10.004	0	20.6	0.204	18.4	2.8	8.01	140.2	0.89
214	Ba4Sr4Ni6Co2O24	1.09289	0.931477	0.351786	0.485714	2.925	1.8925	2.0175	4	1.61	1.42	13	2078	1002	3.59	137.33	10.0578	-1.92352	0	1.59964	0	63.59	0	0	10.0578	-1.92352	0	63.59	300	230	62.8	1.98	502.9	2.22	-52	2.76	39.24	9	0.81	5.212	10.004	0	20.6	0.204	18.4	2.8	8.01	140.2	0.89
215	Ba4Sr4Ni7Co1O24	1.09651	0.929243	0.347321	0.489286	2.925	1.88625	2.01125	4	1.61	1.42	13	2078	1002	3.59	137.33	10.0578	-1.92352	0	1.59964	0	63.59	0	0	10.0578	-1.92352	0	63.59	300	230	62.8	1.98	502.9	2.22	-52	2.76	39.24	9	0.81	5.212	10.004	0	20.6	0.204	18.4	2.8	8.01	140.2	0.89
216	Ba4Sr4Ni8O24	1.10015	0.92702	0.342857	0.492857	2.925	1.88	2.005	4	1.61	1.42	13	2078	1002	3.59	137.33	10.0578	-1.92352	0	1.59964	0	63.59	0	0	10.0578	-1.92352	0	63.59	300	230	62.8	1.98	502.9	2.22	-52	2.76	39.24	9	0.81	5.212	10.004	0	20.6	0.204	18.4	2.8	8.01	140.2	0.89
217	Ba4Sr4V8O24	1.04459	0.998697	0.414286	0.385714	2.925	1.98	2.105	4	1.61	1.42	13	2078	1002	3.59	137.33	10.0578	-1.92352	0	1.59964	0	63.59	0	0	10.0578	-1.92352	0	63.59	300	230	62.8	1.98	502.9	2.22	-52	2.76	39.24	9	0.81	5.212	10.004	0	20.6	0.204	18.4	2.8	8.01	140.2	0.89
218	Ba4Sr4Zn1Fe7O24	1.01028	0.98162	0.462321	0.409821	2.925	2.04725	2.17225	4	1.61	1.42	13	2078	1002	3.59	137.33	10.0578	-1.92352	0	1.59964	0	63.59	0	0	10.0578	-1.92352	0	63.59	300	230	62.8	1.98	502.9	2.22	-52	2.76	39.24	9	0.81	5.212	10.004	0	20.6	0.204	18.4	2.8	8.01	140.2	0.89
219	Ba4Sr4Zn2Fe6O24	1.00378	0.969949	0.471786	0.426786	2.925	2.0605	2.1855	4	1.61	1.42	13	2078	1002	3.59	137.33	10.0578	-1.92352	0	1.59964	0	63.59	0	0	10.0578	-1.92352	0	63.59	300	230	62.8	1.98	502.9	2.22	-52	2.76	39.24	9	0.81	5.212	10.004	0	20.6	0.204	18.4	2.8	8.01	140.2	0.89
220	Ba4Sr4Zn4Fe4O24	0.991034	0.947419	0.490714	0.460714	2.925	2.087	2.212	4	1.61	1.42	13	2078	1002	3.59	137.33	10.0578	-1.92352	0	1.59964	0	63.59	0	0	10.0578	-1.92352	0	63.59	300	230	62.8	1.98	502.9	2.22	-52	2.76	39.24	9	0.81	5.212	10.004	0	20.6	0.204	18.4	2.8	8.01	140.2	0.89
221	Ba4Sr4Zn6Fe2O24	0.978608	0.925913	0.509643	0.494643	2.925	2.1135	2.2385	4	1.61	1.42	13	2078	1002	3.59	137.33	10.0578	-1.92352	0	1.59964	0	63.59	0	0	10.0578	-1.92352	0	63.59	300	230	62.8	1.98	502.9	2.22	-52	2.76	39.24	9	0.81	5.212	10.004	0	20.6	0.204	18.4	2.8	8.01	140.2	0.89
222	Ba4Sr4Zn8O24	0.966489	0.905361	0.528571	0.528571	2.925	2.14	2.265	4	1.61	1.42	13	2078	1002	3.59	137.33	10.0578	-1.92352	0	1.59964	0	63.59	0	0	10.0578	-1.92352	0	63.59	300	230	62.8	1.98	502.9	2.22	-52	2.76	39.24	9	0.81	5.212	10.004	0	20.6	0.204	18.4	2.8	8.01	140.2	0.89
223	Ba4Y4Co8O24	1.00479	0.903717	0.378571	0.464286	2.7425	1.93	1.8725	4	1.61	1.42	13	2078	1002	3.59	137.33	10.0578	-1.92352	0	1.59964	0	63.59	0	0	10.0578	-1.92352	0	63.59	300	230	62.8	1.98	502.9	2.22	-52	2.76	39.24	9	0.81	5.212	10.004	0	20.6	0.204	18.4	2.8	8.01	140.2	0.89
224	Ba4Y4Cr8O24	0.994482	0.917138	0.392857	0.442857	2.7425	1.95	1.8925	4	1.61	1.42	13	2078	1002	3.59	137.33	10.0578	-1.92352	0	1.59964	0	63.59	0	0	10.0578	-1.92352	0	63.59	300	230	62.8	1.98	502.9	2.22	-52	2.76	39.24	9	0.81	5.212	10.004	0	20.6	0.204	18.4	2.8	8.01	140.2	0.89
225	Ba4Y4Fe8O24	0.953412	0.950061	0.452857	0.392857	2.7425	2.034	1.9765	4	1.61	1.42	13	2078	1002	3.59	137.33	10.0578	-1.92352	0	1.59964	0	63.59	0	0	10.0578	-1.92352	0	63.59	300	230	62.8	1.98	502.9	2.22	-52	2.76	39.24	9	0.81	5.212	10.004	0	20.6	0.204	18.4	2.8	8.01	140.2	0.89
226	Ba4Y4Ga8O24	0.96002	0.917138	0.442857	0.442857	2.7425	2.02	1.9625	4	1.61	1.42	13	2078	1002	3.59	137.33	10.0578	-1.92352	0	1.59964	0	63.59	0	0	10.0578	-1.92352	0	63.59	300	230	62.8	1.98	502.9	2.22	-52	2.76	39.24	9	0.81	5.212	10.004	0	20.6	0.204	18.4	2.8	8.01	140.2	0.89
227	Ba4Y4Mn8O24	0.960495	0.894985	0.442143	0.478571	2.7425	2.019	1.9615	4	1.61	1.42	13	2078	1002	3.59	137.33	10.0578	-1.92352	0	1.59964	0	63.59	0	0	10.0578	-1.92352	0	63.59	300	230	62.8	1.98	502.9	2.22	-52	2.76	39.24	9	0.81	5.212	10.004	0	20.6	0.204	18.4	2.8	8.01	140.2	0.89
228	Ba4Y4Ni8O24	1.03151	0.886421	0.342857	0.492857	2.7425	1.88	1.8225	4	1.61	1.42	13	2078	1002	3.59	137.33	10.0578	-1.92352	0	1.59964	0	63.59	0	0	10.0578	-1.92352	0	63.59	300	230	62.8	1.98	502.9	2.22	-52	2.76	39.24	9	0.81	5.212	10.004	0	20.6	0.204	18.4	2.8	8.01	140.2	0.89
229	Ba4Y4Sc8O24	0.904075	0.861684	0.532143	0.535714	2.7425	2.145	2.0875	4	1.61	1.42	13	2078	1002	3.59	137.33	10.0578	-1.92352	0	1.59964	0	63.59	0	0	10.0578	-1.92352	0	63.59	300	230	62.8	1.98	502.9	2.22	-52	2.76	39.24	9	0.81	5.212	10.004	0	20.6	0.204	18.4	2.8	8.01	140.2	0.89
230	Ba4Y4Ti8O24	0.967202	0.921701	0.432143	0.435714	2.7425	2.005	1.9475	4	1.61	1.42	13	2078	1002	3.59	137.33	10.0578	-1.92352	0	1.59964	0	63.59	0	0	10.0578	-1.92352	0	63.59	300	230	62.8	1.98	502.9	2.22	-52	2.76	39.24	9	0.81	5.212	10.004	0	20.6	0.204	18.4	2.8	8.01	140.2	0.89
231	Ba4Y4V8O24	0.979414	0.954959	0.414286	0.385714	2.7425	1.98	1.9225	4	1.61	1.42	13	2078	1002	3.59	137.33	10.0578	-1.92352	0	1.59964	0	63.59	0	0	10.0578	-1.92352	0	63.59	300	230	62.8	1.98	502.9	2.22	-52	2.76	39.24	9	0.81	5.212	10.004	0	20.6	0.204	18.4	2.8	8.01	140.2	0.89
232	Ba5Bi2La1Fe8O24	0.997302	0.975445	0.452857	0.392857	2.86875	2.034	2.10275	5	1.61	1.42	13	2078	1002	3.59	137.33	10.0578	-1.92352	0	1.59964	0	63.59	0	0	10.0578	-1.92352	0	63.59	300	230	62.8	1.98	502.9	2.22	-52	2.76	39.24	9	0.81	5.212	10.004	0	20.6	0.204	18.4	2.8	8.01	140.2	0.89
233	Ba5Cd2La1Fe8O24	1.00947	0.968192	0.452857	0.392857	2.90375	2.034	2.13775	5	1.61	1.42	13	2078	1002	3.59	137.33	10.0578	-1.92352	0	1.59964	0	63.59	0	0	10.0578	-1.92352	0	63.59	300	230	62.8	1.98	502.9	2.22	-52	2.76	39.24	9	0.81	5.212	10.004	0	20.6	0.204	18.4	2.8	8.01	140.2	0.89
234	Ba5Sn2La1Fe8O24	0.966014	0.946435	0.452857	0.392857	2.77875	2.034	2.01275	5	1.61	1.42	13	2078	1002	3.59	137.33	10.0578	-1.92352	0	1.59964	0	63.59	0	0	10.0578	-1.92352	0	63.59	300	230	62.8	1.98	502.9	2.22	-52	2.76	39.24	9	0.81	5.212	10.004	0	20.6	0.204	18.4	2.8	8.01	140.2	0.89
235	Ba6Bi1La1Fe8O24	1.01642	0.993122	0.452857	0.392857	2.92375	2.034	2.15775	6	1.61	1.42	13	2078	1002	3.59	137.33	10.0578	-1.92352	0	1.59964	0	63.59	0	0	10.0578	-1.92352	0	63.59	300	230	62.8	1.98	502.9	2.22	-52	2.76	39.24	9	0.81	5.212	10.004	0	20.6	0.204	18.4	2.8	8.01	140.2	0.89
236	Ba6Bi2Fe8O24	1.00817	0.98723	0.452857	0.392857	2.9	2.034	2.134	6	1.61	1.42	13	2078	1002	3.59	137.33	10.0578	-1.92352	0	1.59964	0	63.59	0	0	10.0578	-1.92352	0	63.59	300	230	62.8	1.98	502.9	2.22	-52	2.76	39.24	9	0.81	5.212	10.004	0	20.6	0.204	18.4	2.8	8.01	140.2	0.89
237	Ba6Bi2Zr7Fe1O24	0.972198	0.873556	0.506607	0.574107	2.9	2.10925	2.20925	6	1.61	1.42	13	2078	1002	3.59	137.33	10.0578	-1.92352	0	1.59964	0	63.59	0	0	10.0578	-1.92352	0	63.59	300	230	62.8	1.98	502.9	2.22	-52	2.76	39.24	9	0.81	5.212	10.004	0	20.6	0.204	18.4	2.8	8.01	140.2	0.89
238	Ba6Ca2Fe8O24	1.02294	0.98451	0.452857	0.392857	2.9425	2.034	2.1765	6	1.61	1.42	13	2078	1002	3.59	137.33	10.0578	-1.92352	0	1.59964	0	63.59	0	0	10.0578	-1.92352	0	63.59	300	230	62.8	1.98	502.9	2.22	-52	2.76	39.24	9	0.81	5.212	10.004	0	20.6	0.204	18.4	2.8	8.01	140.2	0.89
239	Ba6Cd1La1Fe8O24	1.02251	0.989496	0.452857	0.392857	2.94125	2.034	2.17525	6	1.61	1.42	13	2078	1002	3.59	137.33	10.0578	-1.92352	0	1.59964	0	63.59	0	0	10.0578	-1.92352	0	63.59	300	230	62.8	1.98	502.9	2.22	-52	2.76	39.24	9	0.81	5.212	10.004	0	20.6	0.204	18.4	2.8	8.01	140.2	0.89
240	Ba6Cd2Fe8O24	1.02033	0.979977	0.452857	0.392857	2.935	2.034	2.169	6	1.61	1.42	13	2078	1002	3.59	137.33	10.0578	-1.92352	0	1.59964	0	63.59	0	0	10.0578	-1.92352	0	63.59	300	230	62.8	1.98	502.9	2.22	-52	2.76	39.24	9	0.81	5.212	10.004	0	20.6	0.204	18.4	2.8	8.01	140.2	0.89
241	Ba6Cd2Hf1Zr6Fe1O24	0.984515	0.86763	0.505714	0.573214	2.935	2.108	2.243	6	1.61	1.42	13	2078	1002	3.59	137.33	10.0578	-1.92352	0	1.59964	0	63.59	0	0	10.0578	-1.92352	0	63.59	300	230	62.8	1.98	502.9	2.22	-52	2.76	39.24	9	0.81	5.212	10.004	0	20.6	0.204	18.4	2.8	8.01	140.2	0.89
242	Ba6Cd2Zr7Fe1O24	0.983932	0.867138	0.506607	0.574107	2.935	2.10925	2.24425	6	1.61	1.42	13	2078	1002	3.59	137.33	10.0578	-1.92352	0	1.59964	0	63.59	0	0	10.0578	-1.92352	0	63.59	300	230	62.8	1.98	502.9	2.22	-52	2.76	39.24	9	0.81	5.212	10.004	0	20.6	0.204	18.4	2.8	8.01	140.2	0.89
243	Ba6Ce2Fe8O24	1.01425	0.997202	0.452857	0.392857	2.9175	2.034	2.1515	6	1.61	1.42	13	2078	1002	3.59	137.33	10.0578	-1.92352	0	1.59964	0	63.59	0	0	10.0578	-1.92352	0	63.59	300	230	62.8	1.98	502.9	2.22	-52	2.76	39.24	9	0.81	5.212	10.004	0	20.6	0.204	18.4	2.8	8.01	140.2	0.89
244	Ba6Dy2Fe8O24	1.0006	0.98723	0.452857	0.392857	2.87825	2.034	2.11225	6	1.61	1.42	13	2078	1002	3.59	137.33	10.0578	-1.92352	0	1.59964	0	63.59	0	0	10.0578	-1.92352	0	63.59	300	230	62.8	1.98	502.9	2.22	-52	2.76	39.24	9	0.81	5.212	10.004	0	20.6	0.204	18.4	2.8	8.01	140.2	0.89
245	Ba6Gd2Fe8O24	1.00269	0.989043	0.452857	0.392857	2.88425	2.034	2.11825	6	1.61	1.42	13	2078	1002	3.59	137.33	10.0578	-1.92352	0	1.59964	0	63.59	0	0	10.0578	-1.92352	0	63.59	300	230	62.8	1.98	502.9	2.22	-52	2.76	39.24	9	0.81	5.212	10.004	0	20.6	0.204	18.4	2.8	8.01	140.2	0.89
246	Ba6Hf2Mn6Zn2O24	0.980962	0.888072	0.458393	0.507143	2.8325	2.04175	2.07425	6	1.61	1.42	13	2078	1002	3.59	137.33	10.0578	-1.92352	0	1.59964	0	63.59	0	0	10.0578	-1.92352	0	63.59	300	230	62.8	1.98	502.9	2.22	-52	2.76	39.24	9	0.81	5.212	10.004	0	20.6	0.204	18.4	2.8	8.01	140.2	0.89
247	Ba6Hf2Zn2Co6O24	1.01412	0.894431	0.410714	0.496429	2.8325	1.975	2.0075	6	1.61	1.42	13	2078	1002	3.59	137.33	10.0578	-1.92352	0	1.59964	0	63.59	0	0	10.0578	-1.92352	0	63.59	300	230	62.8	1.98	502.9	2.22	-52	2.76	39.24	9	0.81	5.212	10.004	0	20.6	0.204	18.4	2.8	8.01	140.2	0.89
248	Ba6Hf2Zn2Fe6O24	0.975587	0.92764	0.466429	0.442857	2.8325	2.053	2.0855	6	1.61	1.42	13	2078	1002	3.59	137.33	10.0578	-1.92352	0	1.59964	0	63.59	0	0	10.0578	-1.92352	0	63.59	300	230	62.8	1.98	502.9	2.22	-52	2.76	39.24	9	0.81	5.212	10.004	0	20.6	0.204	18.4	2.8	8.01	140.2	0.89
249	Ba6Hf2Zn2Ni6O24	1.03374	0.881804	0.383929	0.517857	2.8325	1.9375	1.97	6	1.61	1.42	13	2078	1002	3.59	137.33	10.0578	-1.92352	0	1.59964	0	63.59	0	0	10.0578	-1.92352	0	63.59	300	230	62.8	1.98	502.9	2.22	-52	2.76	39.24	9	0.81	5.212	10.004	0	20.6	0.204	18.4	2.8	8.01	140.2	0.89
250	Ba6Ho2Fe8O24	1.00382	0.986323	0.452857	0.392857	2.8875	2.034	2.1215	6	1.61	1.42	13	2078	1002	3.59	137.33	10.0578	-1.92352	0	1.59964	0	63.59	0	0	10.0578	-1.92352	0	63.59	300	230	62.8	1.98	502.9	2.22	-52	2.76	39.24	9	0.81	5.212	10.004	0	20.6	0.204	18.4	2.8	8.01	140.2	0.89
251	Ba6La2Fe4Co4O24	1.05156	0.97404	0.415714	0.428571	2.9475	1.982	2.1295	6	1.61	1.42	13	2078	1002	3.59	137.33	10.0578	-1.92352	0	1.59964	0	63.59	0	0	10.0578	-1.92352	0	63.59	300	230	62.8	1.98	502.9	2.22	-52	2.76	39.24	9	0.81	5.212	10.004	0	20.6	0.204	18.4	2.8	8.01	140.2	0.89
252	Ba6La2Fe6Co2O24	1.03795	0.986369	0.434286	0.410714	2.9475	2.008	2.1555	6	1.61	1.42	13	2078	1002	3.59	137.33	10.0578	-1.92352	0	1.59964	0	63.59	0	0	10.0578	-1.92352	0	63.59	300	230	62.8	1.98	502.9	2.22	-52	2.76	39.24	9	0.81	5.212	10.004	0	20.6	0.204	18.4	2.8	8.01	140.2	0.89
253	Ba6La2Fe7Co1O24	1.03127	0.992652	0.443571	0.401786	2.9475	2.021	2.1685	6	1.61	1.42	13	2078	1002	3.59	137.33	10.0578	-1.92352	0	1.59964	0	63.59	0	0	10.0578	-1.92352	0	63.59	300	230	62.8	1.98	502.9	2.22	-52	2.76	39.24	9	0.81	5.212	10.004	0	20.6	0.204	18.4	2.8	8.01	140.2	0.89
254	Ba6La2Fe8O24	1.02468	0.999015	0.452857	0.392857	2.9475	2.034	2.1815	6	1.61	1.42	13	2078	1002	3.59	137.33	10.0578	-1.92352	0	1.59964	0	63.59	0	0	10.0578	-1.92352	0	63.59	300	230	62.8	1.98	502.9	2.22	-52	2.76	39.24	9	0.81	5.212	10.004	0	20.6	0.204	18.4	2.8	8.01	140.2	0.89
255	Ba6La2Mn2Fe6O24	1.02657	0.983878	0.450179	0.414286	2.9475	2.03025	2.17775	6	1.61	1.42	13	2078	1002	3.59	137.33	10.0578	-1.92352	0	1.59964	0	63.59	0	0	10.0578	-1.92352	0	63.59	300	230	62.8	1.98	502.9	2.22	-52	2.76	39.24	9	0.81	5.212	10.004	0	20.6	0.204	18.4	2.8	8.01	140.2	0.89
256	Ba6Mg2Fe8O24	0.983831	0.959127	0.452857	0.392857	2.83	2.034	2.064	6	1.61	1.42	13	2078	1002	3.59	137.33	10.0578	-1.92352	0	1.59964	0	63.59	0	0	10.0578	-1.92352	0	63.59	300	230	62.8	1.98	502.9	2.22	-52	2.76	39.24	9	0.81	5.212	10.004	0	20.6	0.204	18.4	2.8	8.01	140.2	0.89
257	Ba6Mn6Nb2Zn2O24	0.984579	0.908525	0.453036	0.473214	2.8325	2.03425	2.06675	6	1.61	1.42	13	2078	1002	3.59	137.33	10.0578	-1.92352	0	1.59964	0	63.59	0	0	10.0578	-1.92352	0	63.59	300	230	62.8	1.98	502.9	2.22	-52	2.76	39.24	9	0.81	5.212	10.004	0	20.6	0.204	18.4	2.8	8.01	140.2	0.89
258	Ba6Mn8Zn2O24	0.992016	0.905233	0.442143	0.478571	2.8325	2.019	2.0515	6	1.61	1.42	13	2078	1002	3.59	137.33	10.0578	-1.92352	0	1.59964	0	63.59	0	0	10.0578	-1.92352	0	63.59	300	230	62.8	1.98	502.9	2.22	-52	2.76	39.24	9	0.81	5.212	10.004	0	20.6	0.204	18.4	2.8	8.01	140.2	0.89
259	Ba6Nb2Zn2Co6O24	1.01798	0.915181	0.405357	0.4625	2.8325	1.9675	2	6	1.61	1.42	13	2078	1002	3.59	137.33	10.0578	-1.92352	0	1.59964	0	63.59	0	0	10.0578	-1.92352	0	63.59	300	230	62.8	1.98	502.9	2.22	-52	2.76	39.24	9	0.81	5.212	10.004	0	20.6	0.204	18.4	2.8	8.01	140.2	0.89
260	Ba6Nb2Zn2Fe6O24	0.979164	0.949979	0.461071	0.408929	2.8325	2.0455	2.078	6	1.61	1.42	13	2078	1002	3.59	137.33	10.0578	-1.92352	0	1.59964	0	63.59	0	0	10.0578	-1.92352	0	63.59	300	230	62.8	1.98	502.9	2.22	-52	2.76	39.24	9	0.81	5.212	10.004	0	20.6	0.204	18.4	2.8	8.01	140.2	0.89
261	Ba6Nb2Zn2Ni6O24	1.03776	0.901965	0.378571	0.483929	2.8325	1.93	1.9625	6	1.61	1.42	13	2078	1002	3.59	137.33	10.0578	-1.92352	0	1.59964	0	63.59	0	0	10.0578	-1.92352	0	63.59	300	230	62.8	1.98	502.9	2.22	-52	2.76	39.24	9	0.81	5.212	10.004	0	20.6	0.204	18.4	2.8	8.01	140.2	0.89
262	Ba6Nd2Fe8O24	1.01686	1.0108	0.452857	0.392857	2.925	2.034	2.159	6	1.61	1.42	13	2078	1002	3.59	137.33	10.0578	-1.92352	0	1.59964	0	63.59	0	0	10.0578	-1.92352	0	63.59	300	230	62.8	1.98	502.9	2.22	-52	2.76	39.24	9	0.81	5.212	10.004	0	20.6	0.204	18.4	2.8	8.01	140.2	0.89
263	Ba6Pr2Fe8O24	1.01077	0.996295	0.452857	0.392857	2.9075	2.034	2.1415	6	1.61	1.42	13	2078	1002	3.59	137.33	10.0578	-1.92352	0	1.59964	0	63.59	0	0	10.0578	-1.92352	0	63.59	300	230	62.8	1.98	502.9	2.22	-52	2.76	39.24	9	0.81	5.212	10.004	0	20.6	0.204	18.4	2.8	8.01	140.2	0.89
264	Ba6Sm2Fe8O24	1.01425	0.991763	0.452857	0.392857	2.9175	2.034	2.1515	6	1.61	1.42	13	2078	1002	3.59	137.33	10.0578	-1.92352	0	1.59964	0	63.59	0	0	10.0578	-1.92352	0	63.59	300	230	62.8	1.98	502.9	2.22	-52	2.76	39.24	9	0.81	5.212	10.004	0	20.6	0.204	18.4	2.8	8.01	140.2	0.89
265	Ba6Sn1La1Fe8O24	1.00078	0.978618	0.452857	0.392857	2.87875	2.034	2.11275	6	1.61	1.42	13	2078	1002	3.59	137.33	10.0578	-1.92352	0	1.59964	0	63.59	0	0	10.0578	-1.92352	0	63.59	300	230	62.8	1.98	502.9	2.22	-52	2.76	39.24	9	0.81	5.212	10.004	0	20.6	0.204	18.4	2.8	8.01	140.2	0.89
266	Ba6Sn2Fe8O24	0.976878	0.95822	0.452857	0.392857	2.81	2.034	2.044	6	1.61	1.42	13	2078	1002	3.59	137.33	10.0578	-1.92352	0	1.59964	0	63.59	0	0	10.0578	-1.92352	0	63.59	300	230	62.8	1.98	502.9	2.22	-52	2.76	39.24	9	0.81	5.212	10.004	0	20.6	0.204	18.4	2.8	8.01	140.2	0.89
267	Ba6Sn2Hf1Zr6Fe1O24	0.942585	0.848368	0.505714	0.573214	2.81	2.108	2.118	6	1.61	1.42	13	2078	1002	3.59	137.33	10.0578	-1.92352	0	1.59964	0	63.59	0	0	10.0578	-1.92352	0	63.59	300	230	62.8	1.98	502.9	2.22	-52	2.76	39.24	9	0.81	5.212	10.004	0	20.6	0.204	18.4	2.8	8.01	140.2	0.89
268	Ba6Sn2Zr7Fe1O24	0.942027	0.847886	0.506607	0.574107	2.81	2.10925	2.11925	6	1.61	1.42	13	2078	1002	3.59	137.33	10.0578	-1.92352	0	1.59964	0	63.59	0	0	10.0578	-1.92352	0	63.59	300	230	62.8	1.98	502.9	2.22	-52	2.76	39.24	9	0.81	5.212	10.004	0	20.6	0.204	18.4	2.8	8.01	140.2	0.89
269	Ba6Sr2Fe8O24	1.03163	1.00808	0.452857	0.392857	2.9675	2.034	2.2015	6	1.61	1.42	13	2078	1002	3.59	137.33	10.0578	-1.92352	0	1.59964	0	63.59	0	0	10.0578	-1.92352	0	63.59	300	230	62.8	1.98	502.9	2.22	-52	2.76	39.24	9	0.81	5.212	10.004	0	20.6	0.204	18.4	2.8	8.01	140.2	0.89
270	Ba6Ta2Mn6Zn2O24	0.984579	0.908525	0.453036	0.473214	2.8325	2.03425	2.06675	6	1.61	1.42	13	2078	1002	3.59	137.33	10.0578	-1.92352	0	1.59964	0	63.59	0	0	10.0578	-1.92352	0	63.59	300	230	62.8	1.98	502.9	2.22	-52	2.76	39.24	9	0.81	5.212	10.004	0	20.6	0.204	18.4	2.8	8.01	140.2	0.89
271	Ba6Ta2Zn2Co6O24	1.01798	0.915181	0.405357	0.4625	2.8325	1.9675	2	6	1.61	1.42	13	2078	1002	3.59	137.33	10.0578	-1.92352	0	1.59964	0	63.59	0	0	10.0578	-1.92352	0	63.59	300	230	62.8	1.98	502.9	2.22	-52	2.76	39.24	9	0.81	5.212	10.004	0	20.6	0.204	18.4	2.8	8.01	140.2	0.89
272	Ba6Ta2Zn2Fe6O24	0.979164	0.949979	0.461071	0.408929	2.8325	2.0455	2.078	6	1.61	1.42	13	2078	1002	3.59	137.33	10.0578	-1.92352	0	1.59964	0	63.59	0	0	10.0578	-1.92352	0	63.59	300	230	62.8	1.98	502.9	2.22	-52	2.76	39.24	9	0.81	5.212	10.004	0	20.6	0.204	18.4	2.8	8.01	140.2	0.89
273	Ba6Ta2Zn2Ni6O24	1.03776	0.901965	0.378571	0.483929	2.8325	1.93	1.9625	6	1.61	1.42	13	2078	1002	3.59	137.33	10.0578	-1.92352	0	1.59964	0	63.59	0	0	10.0578	-1.92352	0	63.59	300	230	62.8	1.98	502.9	2.22	-52	2.76	39.24	9	0.81	5.212	10.004	0	20.6	0.204	18.4	2.8	8.01	140.2	0.89
274	Ba6Ti2Mn6Zn2O24	0.993739	0.911841	0.439643	0.467857	2.8325	2.0155	2.048	6	1.61	1.42	13	2078	1002	3.59	137.33	10.0578	-1.92352	0	1.59964	0	63.59	0	0	10.0578	-1.92352	0	63.59	300	230	62.8	1.98	502.9	2.22	-52	2.76	39.24	9	0.81	5.212	10.004	0	20.6	0.204	18.4	2.8	8.01	140.2	0.89
275	Ba6Ti2Zn2Co6O24	1.02778	0.918546	0.391964	0.457143	2.8325	1.94875	1.98125	6	1.61	1.42	13	2078	1002	3.59	137.33	10.0578	-1.92352	0	1.59964	0	63.59	0	0	10.0578	-1.92352	0	63.59	300	230	62.8	1.98	502.9	2.22	-52	2.76	39.24	9	0.81	5.212	10.004	0	20.6	0.204	18.4	2.8	8.01	140.2	0.89
276	Ba6Ti2Zn2Fe6O24	0.988223	0.953605	0.447679	0.403571	2.8325	2.02675	2.05925	6	1.61	1.42	13	2078	1002	3.59	137.33	10.0578	-1.92352	0	1.59964	0	63.59	0	0	10.0578	-1.92352	0	63.59	300	230	62.8	1.98	502.9	2.22	-52	2.76	39.24	9	0.81	5.212	10.004	0	20.6	0.204	18.4	2.8	8.01	140.2	0.89
277	Ba6Ti2Zn2Ni6O24	1.04794	0.905233	0.365179	0.478571	2.8325	1.91125	1.94375	6	1.61	1.42	13	2078	1002	3.59	137.33	10.0578	-1.92352	0	1.59964	0	63.59	0	0	10.0578	-1.92352	0	63.59	300	230	62.8	1.98	502.9	2.22	-52	2.76	39.24	9	0.81	5.212	10.004	0	20.6	0.204	18.4	2.8	8.01	140.2	0.89
278	Ba6Zn2Co8O24	1.03776	0.914065	0.378571	0.464286	2.8325	1.93	1.9625	6	1.61	1.42	13	2078	1002	3.59	137.33	10.0578	-1.92352	0	1.59964	0	63.59	0	0	10.0578	-1.92352	0	63.59	300	230	62.8	1.98	502.9	2.22	-52	2.76	39.24	9	0.81	5.212	10.004	0	20.6	0.204	18.4	2.8	8.01	140.2	0.89
279	Ba6Zn2Fe8O24	0.9847	0.96094	0.452857	0.392857	2.8325	2.034	2.0665	6	1.61	1.42	13	2078	1002	3.59	137.33	10.0578	-1.92352	0	1.59964	0	63.59	0	0	10.0578	-1.92352	0	63.59	300	230	62.8	1.98	502.9	2.22	-52	2.76	39.24	9	0.81	5.212	10.004	0	20.6	0.204	18.4	2.8	8.01	140.2	0.89
280	Ba6Zn2Ni8O24	1.06536	0.896571	0.342857	0.492857	2.8325	1.88	1.9125	6	1.61	1.42	13	2078	1002	3.59	137.33	10.0578	-1.92352	0	1.59964	0	63.59	0	0	10.0578	-1.92352	0	63.59	300	230	62.8	1.98	502.9	2.22	-52	2.76	39.24	9	0.81	5.212	10.004	0	20.6	0.204	18.4	2.8	8.01	140.2	0.89
281	Ba6Zr2Mn6Zn2O24	0.979763	0.887022	0.460179	0.508929	2.8325	2.04425	2.07675	6	1.61	1.42	13	2078	1002	3.59	137.33	10.0578	-1.92352	0	1.59964	0	63.59	0	0	10.0578	-1.92352	0	63.59	300	230	62.8	1.98	502.9	2.22	-52	2.76	39.24	9	0.81	5.212	10.004	0	20.6	0.204	18.4	2.8	8.01	140.2	0.89
282	Ba6Zr2Zn2Co6O24	1.01283	0.893365	0.4125	0.498214	2.8325	1.9775	2.01	6	1.61	1.42	13	2078	1002	3.59	137.33	10.0578	-1.92352	0	1.59964	0	63.59	0	0	10.0578	-1.92352	0	63.59	300	230	62.8	1.98	502.9	2.22	-52	2.76	39.24	9	0.81	5.212	10.004	0	20.6	0.204	18.4	2.8	8.01	140.2	0.89
283	Ba6Zr2Zn2Fe6O24	0.9744	0.926493	0.468214	0.444643	2.8325	2.0555	2.088	6	1.61	1.42	13	2078	1002	3.59	137.33	10.0578	-1.92352	0	1.59964	0	63.59	0	0	10.0578	-1.92352	0	63.59	300	230	62.8	1.98	502.9	2.22	-52	2.76	39.24	9	0.81	5.212	10.004	0	20.6	0.204	18.4	2.8	8.01	140.2	0.89
284	Ba6Zr2Zn2Ni6O24	1.03241	0.880768	0.385714	0.519643	2.8325	1.94	1.9725	6	1.61	1.42	13	2078	1002	3.59	137.33	10.0578	-1.92352	0	1.59964	0	63.59	0	0	10.0578	-1.92352	0	63.59	300	230	62.8	1.98	502.9	2.22	-52	2.76	39.24	9	0.81	5.212	10.004	0	20.6	0.204	18.4	2.8	8.01	140.2	0.89
285	Ba7Bi1Fe8O24	1.02729	1.00491	0.452857	0.392857	2.955	2.034	2.189	7	1.61	1.42	13	2078	1002	3.59	137.33	10.0578	-1.92352	0	1.59964	0	63.59	0	0	10.0578	-1.92352	0	63.59	300	230	62.8	1.98	502.9	2.22	-52	2.76	39.24	9	0.81	5.212	10.004	0	20.6	0.204	18.4	2.8	8.01	140.2	0.89
286	Ba7Bi1Zr7Fe1O24	0.990637	0.889198	0.506607	0.574107	2.955	2.10925	2.26425	7	1.61	1.42	13	2078	1002	3.59	137.33	10.0578	-1.92352	0	1.59964	0	63.59	0	0	10.0578	-1.92352	0	63.59	300	230	62.8	1.98	502.9	2.22	-52	2.76	39.24	9	0.81	5.212	10.004	0	20.6	0.204	18.4	2.8	8.01	140.2	0.89
287	Ba7Ca1Fe8O24	1.03467	1.00355	0.452857	0.392857	2.97625	2.034	2.21025	7	1.61	1.42	13	2078	1002	3.59	137.33	10.0578	-1.92352	0	1.59964	0	63.59	0	0	10.0578	-1.92352	0	63.59	300	230	62.8	1.98	502.9	2.22	-52	2.76	39.24	9	0.81	5.212	10.004	0	20.6	0.204	18.4	2.8	8.01	140.2	0.89
288	Ba7Cd1Fe8O24	1.03337	1.00128	0.452857	0.392857	2.9725	2.034	2.2065	7	1.61	1.42	13	2078	1002	3.59	137.33	10.0578	-1.92352	0	1.59964	0	63.59	0	0	10.0578	-1.92352	0	63.59	300	230	62.8	1.98	502.9	2.22	-52	2.76	39.24	9	0.81	5.212	10.004	0	20.6	0.204	18.4	2.8	8.01	140.2	0.89
289	Ba7Cd1Hf1Zr6Fe1O24	0.997094	0.886492	0.505714	0.573214	2.9725	2.108	2.2805	7	1.61	1.42	13	2078	1002	3.59	137.33	10.0578	-1.92352	0	1.59964	0	63.59	0	0	10.0578	-1.92352	0	63.59	300	230	62.8	1.98	502.9	2.22	-52	2.76	39.24	9	0.81	5.212	10.004	0	20.6	0.204	18.4	2.8	8.01	140.2	0.89
290	Ba7Cd1Zr7Fe1O24	0.996503	0.885989	0.506607	0.574107	2.9725	2.10925	2.28175	7	1.61	1.42	13	2078	1002	3.59	137.33	10.0578	-1.92352	0	1.59964	0	63.59	0	0	10.0578	-1.92352	0	63.59	300	230	62.8	1.98	502.9	2.22	-52	2.76	39.24	9	0.81	5.212	10.004	0	20.6	0.204	18.4	2.8	8.01	140.2	0.89
291	Ba7Ce1Fe8O24	1.03033	1.00989	0.452857	0.392857	2.96375	2.034	2.19775	7	1.61	1.42	13	2078	1002	3.59	137.33	10.0578	-1.92352	0	1.59964	0	63.59	0	0	10.0578	-1.92352	0	63.59	300	230	62.8	1.98	502.9	2.22	-52	2.76	39.24	9	0.81	5.212	10.004	0	20.6	0.204	18.4	2.8	8.01	140.2	0.89
292	Ba7Dy1Fe8O24	1.02351	1.00491	0.452857	0.392857	2.94413	2.034	2.17813	7	1.61	1.42	13	2078	1002	3.59	137.33	10.0578	-1.92352	0	1.59964	0	63.59	0	0	10.0578	-1.92352	0	63.59	300	230	62.8	1.98	502.9	2.22	-52	2.76	39.24	9	0.81	5.212	10.004	0	20.6	0.204	18.4	2.8	8.01	140.2	0.89
293	Ba7Gd1Fe8O24	1.02455	1.00581	0.452857	0.392857	2.94713	2.034	2.18113	7	1.61	1.42	13	2078	1002	3.59	137.33	10.0578	-1.92352	0	1.59964	0	63.59	0	0	10.0578	-1.92352	0	63.59	300	230	62.8	1.98	502.9	2.22	-52	2.76	39.24	9	0.81	5.212	10.004	0	20.6	0.204	18.4	2.8	8.01	140.2	0.89
294	Ba7Ho1Fe8O24	1.02511	1.00445	0.452857	0.392857	2.94875	2.034	2.18275	7	1.61	1.42	13	2078	1002	3.59	137.33	10.0578	-1.92352	0	1.59964	0	63.59	0	0	10.0578	-1.92352	0	63.59	300	230	62.8	1.98	502.9	2.22	-52	2.76	39.24	9	0.81	5.212	10.004	0	20.6	0.204	18.4	2.8	8.01	140.2	0.89
295	Ba7La1Fe4Co4O24	1.06271	0.98553	0.415714	0.428571	2.97875	1.982	2.16075	7	1.61	1.42	13	2078	1002	3.59	137.33	10.0578	-1.92352	0	1.59964	0	63.59	0	0	10.0578	-1.92352	0	63.59	300	230	62.8	1.98	502.9	2.22	-52	2.76	39.24	9	0.81	5.212	10.004	0	20.6	0.204	18.4	2.8	8.01	140.2	0.89
296	Ba7La1Fe6Co2O24	1.04895	0.998005	0.434286	0.410714	2.97875	2.008	2.18675	7	1.61	1.42	13	2078	1002	3.59	137.33	10.0578	-1.92352	0	1.59964	0	63.59	0	0	10.0578	-1.92352	0	63.59	300	230	62.8	1.98	502.9	2.22	-52	2.76	39.24	9	0.81	5.212	10.004	0	20.6	0.204	18.4	2.8	8.01	140.2	0.89
297	Ba7La1Fe7Co1O24	1.0422	1.00436	0.443571	0.401786	2.97875	2.021	2.19975	7	1.61	1.42	13	2078	1002	3.59	137.33	10.0578	-1.92352	0	1.59964	0	63.59	0	0	10.0578	-1.92352	0	63.59	300	230	62.8	1.98	502.9	2.22	-52	2.76	39.24	9	0.81	5.212	10.004	0	20.6	0.204	18.4	2.8	8.01	140.2	0.89
298	Ba7La1Fe8O24	1.03554	1.0108	0.452857	0.392857	2.97875	2.034	2.21275	7	1.61	1.42	13	2078	1002	3.59	137.33	10.0578	-1.92352	0	1.59964	0	63.59	0	0	10.0578	-1.92352	0	63.59	300	230	62.8	1.98	502.9	2.22	-52	2.76	39.24	9	0.81	5.212	10.004	0	20.6	0.204	18.4	2.8	8.01	140.2	0.89
299	Ba7Mg1Fe8O24	1.01512	0.990856	0.452857	0.392857	2.92	2.034	2.154	7	1.61	1.42	13	2078	1002	3.59	137.33	10.0578	-1.92352	0	1.59964	0	63.59	0	0	10.0578	-1.92352	0	63.59	300	230	62.8	1.98	502.9	2.22	-52	2.76	39.24	9	0.81	5.212	10.004	0	20.6	0.204	18.4	2.8	8.01	140.2	0.89
300	Ba7Mn8Zn1O24	1.0231	0.934269	0.442143	0.478571	2.92125	2.019	2.14025	7	1.61	1.42	13	2078	1002	3.59	137.33	10.0578	-1.92352	0	1.59964	0	63.59	0	0	10.0578	-1.92352	0	63.59	300	230	62.8	1.98	502.9	2.22	-52	2.76	39.24	9	0.81	5.212	10.004	0	20.6	0.204	18.4	2.8	8.01	140.2	0.89
301	Ba7Nd1Fe8O24	1.03163	1.01669	0.452857	0.392857	2.9675	2.034	2.2015	7	1.61	1.42	13	2078	1002	3.59	137.33	10.0578	-1.92352	0	1.59964	0	63.59	0	0	10.0578	-1.92352	0	63.59	300	230	62.8	1.98	502.9	2.22	-52	2.76	39.24	9	0.81	5.212	10.004	0	20.6	0.204	18.4	2.8	8.01	140.2	0.89
302	Ba7Pr1Fe8O24	1.02859	1.00944	0.452857	0.392857	2.95875	2.034	2.19275	7	1.61	1.42	13	2078	1002	3.59	137.33	10.0578	-1.92352	0	1.59964	0	63.59	0	0	10.0578	-1.92352	0	63.59	300	230	62.8	1.98	502.9	2.22	-52	2.76	39.24	9	0.81	5.212	10.004	0	20.6	0.204	18.4	2.8	8.01	140.2	0.89
303	Ba7Sm1Fe8O24	1.03033	1.00717	0.452857	0.392857	2.96375	2.034	2.19775	7	1.61	1.42	13	2078	1002	3.59	137.33	10.0578	-1.92352	0	1.59964	0	63.59	0	0	10.0578	-1.92352	0	63.59	300	230	62.8	1.98	502.9	2.22	-52	2.76	39.24	9	0.81	5.212	10.004	0	20.6	0.204	18.4	2.8	8.01	140.2	0.89
304	Ba7Sn1Fe8O24	1.01164	0.990403	0.452857	0.392857	2.91	2.034	2.144	7	1.61	1.42	13	2078	1002	3.59	137.33	10.0578	-1.92352	0	1.59964	0	63.59	0	0	10.0578	-1.92352	0	63.59	300	230	62.8	1.98	502.9	2.22	-52	2.76	39.24	9	0.81	5.212	10.004	0	20.6	0.204	18.4	2.8	8.01	140.2	0.89
305	Ba7Sn1Hf1Zr6Fe1O24	0.976129	0.876861	0.505714	0.573214	2.91	2.108	2.218	7	1.61	1.42	13	2078	1002	3.59	137.33	10.0578	-1.92352	0	1.59964	0	63.59	0	0	10.0578	-1.92352	0	63.59	300	230	62.8	1.98	502.9	2.22	-52	2.76	39.24	9	0.81	5.212	10.004	0	20.6	0.204	18.4	2.8	8.01	140.2	0.89
306	Ba7Sn1Zr7Fe1O24	0.975551	0.876363	0.506607	0.574107	2.91	2.10925	2.21925	7	1.61	1.42	13	2078	1002	3.59	137.33	10.0578	-1.92352	0	1.59964	0	63.59	0	0	10.0578	-1.92352	0	63.59	300	230	62.8	1.98	502.9	2.22	-52	2.76	39.24	9	0.81	5.212	10.004	0	20.6	0.204	18.4	2.8	8.01	140.2	0.89
307	Ba7Sr1Fe8O24	1.03902	1.01533	0.452857	0.392857	2.98875	2.034	2.22275	7	1.61	1.42	13	2078	1002	3.59	137.33	10.0578	-1.92352	0	1.59964	0	63.59	0	0	10.0578	-1.92352	0	63.59	300	230	62.8	1.98	502.9	2.22	-52	2.76	39.24	9	0.81	5.212	10.004	0	20.6	0.204	18.4	2.8	8.01	140.2	0.89
308	Ba7Sr1Mn1Fe7O24	1.03998	1.00758	0.451518	0.403571	2.98875	2.03213	2.22087	7	1.61	1.42	13	2078	1002	3.59	137.33	10.0578	-1.92352	0	1.59964	0	63.59	0	0	10.0578	-1.92352	0	63.59	300	230	62.8	1.98	502.9	2.22	-52	2.76	39.24	9	0.81	5.212	10.004	0	20.6	0.204	18.4	2.8	8.01	140.2	0.89
309	Ba7Sr1Mn2Fe6O24	1.04094	0.999949	0.450179	0.414286	2.98875	2.03025	2.219	7	1.61	1.42	13	2078	1002	3.59	137.33	10.0578	-1.92352	0	1.59964	0	63.59	0	0	10.0578	-1.92352	0	63.59	300	230	62.8	1.98	502.9	2.22	-52	2.76	39.24	9	0.81	5.212	10.004	0	20.6	0.204	18.4	2.8	8.01	140.2	0.89
310	Ba7Zn1Co8O24	1.07028	0.943384	0.378571	0.464286	2.92125	1.93	2.05125	7	1.61	1.42	13	2078	1002	3.59	137.33	10.0578	-1.92352	0	1.59964	0	63.59	0	0	10.0578	-1.92352	0	63.59	300	230	62.8	1.98	502.9	2.22	-52	2.76	39.24	9	0.81	5.212	10.004	0	20.6	0.204	18.4	2.8	8.01	140.2	0.89
311	Ba7Zn1Fe8O24	1.01555	0.991763	0.452857	0.392857	2.92125	2.034	2.15525	7	1.61	1.42	13	2078	1002	3.59	137.33	10.0578	-1.92352	0	1.59964	0	63.59	0	0	10.0578	-1.92352	0	63.59	300	230	62.8	1.98	502.9	2.22	-52	2.76	39.24	9	0.81	5.212	10.004	0	20.6	0.204	18.4	2.8	8.01	140.2	0.89
312	Ba7Zn1Ni8O24	1.09874	0.925329	0.342857	0.492857	2.92125	1.88	2.00125	7	1.61	1.42	13	2078	1002	3.59	137.33	10.0578	-1.92352	0	1.59964	0	63.59	0	0	10.0578	-1.92352	0	63.59	300	230	62.8	1.98	502.9	2.22	-52	2.76	39.24	9	0.81	5.212	10.004	0	20.6	0.204	18.4	2.8	8.01	140.2	0.89
313	Ba8Al1Fe7O24	1.05281	1.02324	0.444018	0.391964	3.01	2.02162	2.23163	8	1.61	1.42	13	2078	1002	3.59	137.33	10.0578	-1.92352	0	1.59964	0	63.59	0	0	10.0578	-1.92352	0	63.59	300	230	62.8	1.98	502.9	2.22	-52	2.76	39.24	9	0.81	5.212	10.004	0	20.6	0.204	18.4	2.8	8.01	140.2	0.89
314	Ba8Al2Fe6O24	1.0593	1.0239	0.435179	0.391071	3.01	2.00925	2.21925	8	1.61	1.42	13	2078	1002	3.59	137.33	10.0578	-1.92352	0	1.59964	0	63.59	0	0	10.0578	-1.92352	0	63.59	300	230	62.8	1.98	502.9	2.22	-52	2.76	39.24	9	0.81	5.212	10.004	0	20.6	0.204	18.4	2.8	8.01	140.2	0.89
315	Ba8Al4Fe4O24	1.07251	1.02521	0.4175	0.389286	3.01	1.9845	2.1945	8	1.61	1.42	13	2078	1002	3.59	137.33	10.0578	-1.92352	0	1.59964	0	63.59	0	0	10.0578	-1.92352	0	63.59	300	230	62.8	1.98	502.9	2.22	-52	2.76	39.24	9	0.81	5.212	10.004	0	20.6	0.204	18.4	2.8	8.01	140.2	0.89
316	Ba8Al6Fe2O24	1.08605	1.02653	0.399821	0.3875	3.01	1.95975	2.16975	8	1.61	1.42	13	2078	1002	3.59	137.33	10.0578	-1.92352	0	1.59964	0	63.59	0	0	10.0578	-1.92352	0	63.59	300	230	62.8	1.98	502.9	2.22	-52	2.76	39.24	9	0.81	5.212	10.004	0	20.6	0.204	18.4	2.8	8.01	140.2	0.89
317	Ba8Al8O24	1.09994	1.02786	0.382143	0.385714	3.01	1.935	2.145	8	1.61	1.42	13	2078	1002	3.59	137.33	10.0578	-1.92352	0	1.59964	0	63.59	0	0	10.0578	-1.92352	0	63.59	300	230	62.8	1.98	502.9	2.22	-52	2.76	39.24	9	0.81	5.212	10.004	0	20.6	0.204	18.4	2.8	8.01	140.2	0.89
318	Ba8Co6Ni2O24	1.10998	0.967981	0.369643	0.471429	3.01	1.9175	2.1275	8	1.61	1.42	13	2078	1002	3.59	137.33	10.0578	-1.92352	0	1.59964	0	63.59	0	0	10.0578	-1.92352	0	63.59	300	230	62.8	1.98	502.9	2.22	-52	2.76	39.24	9	0.81	5.212	10.004	0	20.6	0.204	18.4	2.8	8.01	140.2	0.89
319	Ba8Co7Ni1O24	1.10638	0.970336	0.374107	0.467857	3.01	1.92375	2.13375	8	1.61	1.42	13	2078	1002	3.59	137.33	10.0578	-1.92352	0	1.59964	0	63.59	0	0	10.0578	-1.92352	0	63.59	300	230	62.8	1.98	502.9	2.22	-52	2.76	39.24	9	0.81	5.212	10.004	0	20.6	0.204	18.4	2.8	8.01	140.2	0.89
320	Ba8Co8O24	1.10279	0.972703	0.378571	0.464286	3.01	1.93	2.14	8	1.61	1.42	13	2078	1002	3.59	137.33	10.0578	-1.92352	0	1.59964	0	63.59	0	0	10.0578	-1.92352	0	63.59	300	230	62.8	1.98	502.9	2.22	-52	2.76	39.24	9	0.81	5.212	10.004	0	20.6	0.204	18.4	2.8	8.01	140.2	0.89
321	Ba8Cr8O24	1.09148	0.987149	0.392857	0.442857	3.01	1.95	2.16	8	1.61	1.42	13	2078	1002	3.59	137.33	10.0578	-1.92352	0	1.59964	0	63.59	0	0	10.0578	-1.92352	0	63.59	300	230	62.8	1.98	502.9	2.22	-52	2.76	39.24	9	0.81	5.212	10.004	0	20.6	0.204	18.4	2.8	8.01	140.2	0.89
322	Ba8Cu8O24	0.999245	0.93617	0.521429	0.521429	3.01	2.13	2.34	8	1.61	1.42	13	2078	1002	3.59	137.33	10.0578	-1.92352	0	1.59964	0	63.59	0	0	10.0578	-1.92352	0	63.59	300	230	62.8	1.98	502.9	2.22	-52	2.76	39.24	9	0.81	5.212	10.004	0	20.6	0.204	18.4	2.8	8.01	140.2	0.89
323	Ba8Fe1Co7O24	1.09542	0.97867	0.387857	0.455357	3.01	1.943	2.153	8	1.61	1.42	13	2078	1002	3.59	137.33	10.0578	-1.92352	0	1.59964	0	63.59	0	0	10.0578	-1.92352	0	63.59	300	230	62.8	1.98	502.9	2.22	-52	2.76	39.24	9	0.81	5.212	10.004	0	20.6	0.204	18.4	2.8	8.01	140.2	0.89
324	Ba8Fe1Ni7O24	1.12065	0.962143	0.356607	0.480357	3.01	1.89925	2.10925	8	1.61	1.42	13	2078	1002	3.59	137.33	10.0578	-1.92352	0	1.59964	0	63.59	0	0	10.0578	-1.92352	0	63.59	300	230	62.8	1.98	502.9	2.22	-52	2.76	39.24	9	0.81	5.212	10.004	0	20.6	0.204	18.4	2.8	8.01	140.2	0.89
325	Ba8Fe2Co6O24	1.08813	0.984712	0.397143	0.446429	3.01	1.956	2.166	8	1.61	1.42	13	2078	1002	3.59	137.33	10.0578	-1.92352	0	1.59964	0	63.59	0	0	10.0578	-1.92352	0	63.59	300	230	62.8	1.98	502.9	2.22	-52	2.76	39.24	9	0.81	5.212	10.004	0	20.6	0.204	18.4	2.8	8.01	140.2	0.89
326	Ba8Fe2Cu6O24	1.01063	0.956375	0.504286	0.489286	3.01	2.106	2.316	8	1.61	1.42	13	2078	1002	3.59	137.33	10.0578	-1.92352	0	1.59964	0	63.59	0	0	10.0578	-1.92352	0	63.59	300	230	62.8	1.98	502.9	2.22	-52	2.76	39.24	9	0.81	5.212	10.004	0	20.6	0.204	18.4	2.8	8.01	140.2	0.89
327	Ba8Fe2Nb1Co5O24	1.0778	0.98532	0.410536	0.445536	3.01	1.97475	2.18475	8	1.61	1.42	13	2078	1002	3.59	137.33	10.0578	-1.92352	0	1.59964	0	63.59	0	0	10.0578	-1.92352	0	63.59	300	230	62.8	1.98	502.9	2.22	-52	2.76	39.24	9	0.81	5.212	10.004	0	20.6	0.204	18.4	2.8	8.01	140.2	0.89
328	Ba8Fe2Ni6O24	1.1094	0.970336	0.370357	0.467857	3.01	1.9185	2.1285	8	1.61	1.42	13	2078	1002	3.59	137.33	10.0578	-1.92352	0	1.59964	0	63.59	0	0	10.0578	-1.92352	0	63.59	300	230	62.8	1.98	502.9	2.22	-52	2.76	39.24	9	0.81	5.212	10.004	0	20.6	0.204	18.4	2.8	8.01	140.2	0.89
329	Ba8Fe4Co4O24	1.07386	0.997021	0.415714	0.428571	3.01	1.982	2.192	8	1.61	1.42	13	2078	1002	3.59	137.33	10.0578	-1.92352	0	1.59964	0	63.59	0	0	10.0578	-1.92352	0	63.59	300	230	62.8	1.98	502.9	2.22	-52	2.76	39.24	9	0.81	5.212	10.004	0	20.6	0.204	18.4	2.8	8.01	140.2	0.89
330	Ba8Fe4Cu4O24	1.02228	0.977471	0.487143	0.457143	3.01	2.082	2.292	8	1.61	1.42	13	2078	1002	3.59	137.33	10.0578	-1.92352	0	1.59964	0	63.59	0	0	10.0578	-1.92352	0	63.59	300	230	62.8	1.98	502.9	2.22	-52	2.76	39.24	9	0.81	5.212	10.004	0	20.6	0.204	18.4	2.8	8.01	140.2	0.89
331	Ba8Fe4Ir4O24	1.04873	1.00203	0.449643	0.421429	3.01	2.0295	2.2395	8	1.61	1.42	13	2078	1002	3.59	137.33	10.0578	-1.92352	0	1.59964	0	63.59	0	0	10.0578	-1.92352	0	63.59	300	230	62.8	1.98	502.9	2.22	-52	2.76	39.24	9	0.81	5.212	10.004	0	20.6	0.204	18.4	2.8	8.01	140.2	0.89
332	Ba8Fe4Mo4O24	1.04231	1.0122	0.458571	0.407143	3.01	2.042	2.252	8	1.61	1.42	13	2078	1002	3.59	137.33	10.0578	-1.92352	0	1.59964	0	63.59	0	0	10.0578	-1.92352	0	63.59	300	230	62.8	1.98	502.9	2.22	-52	2.76	39.24	9	0.81	5.212	10.004	0	20.6	0.204	18.4	2.8	8.01	140.2	0.89
333	Ba8Fe4Ni4O24	1.08758	0.987149	0.397857	0.442857	3.01	1.957	2.167	8	1.61	1.42	13	2078	1002	3.59	137.33	10.0578	-1.92352	0	1.59964	0	63.59	0	0	10.0578	-1.92352	0	63.59	300	230	62.8	1.98	502.9	2.22	-52	2.76	39.24	9	0.81	5.212	10.004	0	20.6	0.204	18.4	2.8	8.01	140.2	0.89
334	Ba8Fe4Os4O24	1.04744	1.00203	0.451429	0.421429	3.01	2.032	2.242	8	1.61	1.42	13	2078	1002	3.59	137.33	10.0578	-1.92352	0	1.59964	0	63.59	0	0	10.0578	-1.92352	0	63.59	300	230	62.8	1.98	502.9	2.22	-52	2.76	39.24	9	0.81	5.212	10.004	0	20.6	0.204	18.4	2.8	8.01	140.2	0.89
335	Ba8Fe4Pd4O24	1.05132	0.999519	0.446071	0.425	3.01	2.0245	2.2345	8	1.61	1.42	13	2078	1002	3.59	137.33	10.0578	-1.92352	0	1.59964	0	63.59	0	0	10.0578	-1.92352	0	63.59	300	230	62.8	1.98	502.9	2.22	-52	2.76	39.24	9	0.81	5.212	10.004	0	20.6	0.204	18.4	2.8	8.01	140.2	0.89
336	Ba8Fe4Pt4O24	1.04873	1.00203	0.449643	0.421429	3.01	2.0295	2.2395	8	1.61	1.42	13	2078	1002	3.59	137.33	10.0578	-1.92352	0	1.59964	0	63.59	0	0	10.0578	-1.92352	0	63.59	300	230	62.8	1.98	502.9	2.22	-52	2.76	39.24	9	0.81	5.212	10.004	0	20.6	0.204	18.4	2.8	8.01	140.2	0.89
337	Ba8Fe4Re4O24	1.04744	1.02786	0.451429	0.385714	3.01	2.032	2.242	8	1.61	1.42	13	2078	1002	3.59	137.33	10.0578	-1.92352	0	1.59964	0	63.59	0	0	10.0578	-1.92352	0	63.59	300	230	62.8	1.98	502.9	2.22	-52	2.76	39.24	9	0.81	5.212	10.004	0	20.6	0.204	18.4	2.8	8.01	140.2	0.89
338	Ba8Fe4Rh4O24	1.05523	0.99206	0.440714	0.435714	3.01	2.017	2.227	8	1.61	1.42	13	2078	1002	3.59	137.33	10.0578	-1.92352	0	1.59964	0	63.59	0	0	10.0578	-1.92352	0	63.59	300	230	62.8	1.98	502.9	2.22	-52	2.76	39.24	9	0.81	5.212	10.004	0	20.6	0.204	18.4	2.8	8.01	140.2	0.89
339	Ba8Fe4Ru4O24	1.05002	1.00455	0.447857	0.417857	3.01	2.027	2.237	8	1.61	1.42	13	2078	1002	3.59	137.33	10.0578	-1.92352	0	1.59964	0	63.59	0	0	10.0578	-1.92352	0	63.59	300	230	62.8	1.98	502.9	2.22	-52	2.76	39.24	9	0.81	5.212	10.004	0	20.6	0.204	18.4	2.8	8.01	140.2	0.89
340	Ba8Fe4Tc4O24	1.04358	1.01997	0.456786	0.396429	3.01	2.0395	2.2495	8	1.61	1.42	13	2078	1002	3.59	137.33	10.0578	-1.92352	0	1.59964	0	63.59	0	0	10.0578	-1.92352	0	63.59	300	230	62.8	1.98	502.9	2.22	-52	2.76	39.24	9	0.81	5.212	10.004	0	20.6	0.204	18.4	2.8	8.01	140.2	0.89
341	Ba8Fe6Co2O24	1.05996	1.00964	0.434286	0.410714	3.01	2.008	2.218	8	1.61	1.42	13	2078	1002	3.59	137.33	10.0578	-1.92352	0	1.59964	0	63.59	0	0	10.0578	-1.92352	0	63.59	300	230	62.8	1.98	502.9	2.22	-52	2.76	39.24	9	0.81	5.212	10.004	0	20.6	0.204	18.4	2.8	8.01	140.2	0.89
342	Ba8Fe6Cu2O24	1.0342	0.999519	0.47	0.425	3.01	2.058	2.268	8	1.61	1.42	13	2078	1002	3.59	137.33	10.0578	-1.92352	0	1.59964	0	63.59	0	0	10.0578	-1.92352	0	63.59	300	230	62.8	1.98	502.9	2.22	-52	2.76	39.24	9	0.81	5.212	10.004	0	20.6	0.204	18.4	2.8	8.01	140.2	0.89
343	Ba8Fe6Ir2O24	1.04757	1.0122	0.45125	0.407143	3.01	2.03175	2.24175	8	1.61	1.42	13	2078	1002	3.59	137.33	10.0578	-1.92352	0	1.59964	0	63.59	0	0	10.0578	-1.92352	0	63.59	300	230	62.8	1.98	502.9	2.22	-52	2.76	39.24	9	0.81	5.212	10.004	0	20.6	0.204	18.4	2.8	8.01	140.2	0.89
344	Ba8Fe6Mo2O24	1.04435	1.01737	0.455714	0.4	3.01	2.038	2.248	8	1.61	1.42	13	2078	1002	3.59	137.33	10.0578	-1.92352	0	1.59964	0	63.59	0	0	10.0578	-1.92352	0	63.59	300	230	62.8	1.98	502.9	2.22	-52	2.76	39.24	9	0.81	5.212	10.004	0	20.6	0.204	18.4	2.8	8.01	140.2	0.89
345	Ba8Fe6Ni2O24	1.0666	1.00455	0.425357	0.417857	3.01	1.9955	2.2055	8	1.61	1.42	13	2078	1002	3.59	137.33	10.0578	-1.92352	0	1.59964	0	63.59	0	0	10.0578	-1.92352	0	63.59	300	230	62.8	1.98	502.9	2.22	-52	2.76	39.24	9	0.81	5.212	10.004	0	20.6	0.204	18.4	2.8	8.01	140.2	0.89
346	Ba8Fe6Os2O24	1.04692	1.0122	0.452143	0.407143	3.01	2.033	2.243	8	1.61	1.42	13	2078	1002	3.59	137.33	10.0578	-1.92352	0	1.59964	0	63.59	0	0	10.0578	-1.92352	0	63.59	300	230	62.8	1.98	502.9	2.22	-52	2.76	39.24	9	0.81	5.212	10.004	0	20.6	0.204	18.4	2.8	8.01	140.2	0.89
347	Ba8Fe6Pd2O24	1.04886	1.01092	0.449464	0.408929	3.01	2.02925	2.23925	8	1.61	1.42	13	2078	1002	3.59	137.33	10.0578	-1.92352	0	1.59964	0	63.59	0	0	10.0578	-1.92352	0	63.59	300	230	62.8	1.98	502.9	2.22	-52	2.76	39.24	9	0.81	5.212	10.004	0	20.6	0.204	18.4	2.8	8.01	140.2	0.89
348	Ba8Fe6Pt2O24	1.04757	1.0122	0.45125	0.407143	3.01	2.03175	2.24175	8	1.61	1.42	13	2078	1002	3.59	137.33	10.0578	-1.92352	0	1.59964	0	63.59	0	0	10.0578	-1.92352	0	63.59	300	230	62.8	1.98	502.9	2.22	-52	2.76	39.24	9	0.81	5.212	10.004	0	20.6	0.204	18.4	2.8	8.01	140.2	0.89
349	Ba8Fe6Re2O24	1.04692	1.02521	0.452143	0.389286	3.01	2.033	2.243	8	1.61	1.42	13	2078	1002	3.59	137.33	10.0578	-1.92352	0	1.59964	0	63.59	0	0	10.0578	-1.92352	0	63.59	300	230	62.8	1.98	502.9	2.22	-52	2.76	39.24	9	0.81	5.212	10.004	0	20.6	0.204	18.4	2.8	8.01	140.2	0.89
350	Ba8Fe6Rh2O24	1.0508	1.00709	0.446786	0.414286	3.01	2.0255	2.2355	8	1.61	1.42	13	2078	1002	3.59	137.33	10.0578	-1.92352	0	1.59964	0	63.59	0	0	10.0578	-1.92352	0	63.59	300	230	62.8	1.98	502.9	2.22	-52	2.76	39.24	9	0.81	5.212	10.004	0	20.6	0.204	18.4	2.8	8.01	140.2	0.89
351	Ba8Fe6Ru2O24	1.04821	1.01349	0.450357	0.405357	3.01	2.0305	2.2405	8	1.61	1.42	13	2078	1002	3.59	137.33	10.0578	-1.92352	0	1.59964	0	63.59	0	0	10.0578	-1.92352	0	63.59	300	230	62.8	1.98	502.9	2.22	-52	2.76	39.24	9	0.81	5.212	10.004	0	20.6	0.204	18.4	2.8	8.01	140.2	0.89
352	Ba8Fe6Tc2O24	1.04499	1.02128	0.454821	0.394643	3.01	2.03675	2.24675	8	1.61	1.42	13	2078	1002	3.59	137.33	10.0578	-1.92352	0	1.59964	0	63.59	0	0	10.0578	-1.92352	0	63.59	300	230	62.8	1.98	502.9	2.22	-52	2.76	39.24	9	0.81	5.212	10.004	0	20.6	0.204	18.4	2.8	8.01	140.2	0.89
353	Ba8Fe7Co1O24	1.05314	1.01607	0.443571	0.401786	3.01	2.021	2.231	8	1.61	1.42	13	2078	1002	3.59	137.33	10.0578	-1.92352	0	1.59964	0	63.59	0	0	10.0578	-1.92352	0	63.59	300	230	62.8	1.98	502.9	2.22	-52	2.76	39.24	9	0.81	5.212	10.004	0	20.6	0.204	18.4	2.8	8.01	140.2	0.89
354	Ba8Fe7Cu1O24	1.04027	1.01092	0.461429	0.408929	3.01	2.046	2.256	8	1.61	1.42	13	2078	1002	3.59	137.33	10.0578	-1.92352	0	1.59964	0	63.59	0	0	10.0578	-1.92352	0	63.59	300	230	62.8	1.98	502.9	2.22	-52	2.76	39.24	9	0.81	5.212	10.004	0	20.6	0.204	18.4	2.8	8.01	140.2	0.89
355	Ba8Fe7Ir1O24	1.04699	1.01737	0.452054	0.4	3.01	2.03288	2.24288	8	1.61	1.42	13	2078	1002	3.59	137.33	10.0578	-1.92352	0	1.59964	0	63.59	0	0	10.0578	-1.92352	0	63.59	300	230	62.8	1.98	502.9	2.22	-52	2.76	39.24	9	0.81	5.212	10.004	0	20.6	0.204	18.4	2.8	8.01	140.2	0.89
356	Ba8Fe7Mo1O24	1.04538	1.01997	0.454286	0.396429	3.01	2.036	2.246	8	1.61	1.42	13	2078	1002	3.59	137.33	10.0578	-1.92352	0	1.59964	0	63.59	0	0	10.0578	-1.92352	0	63.59	300	230	62.8	1.98	502.9	2.22	-52	2.76	39.24	9	0.81	5.212	10.004	0	20.6	0.204	18.4	2.8	8.01	140.2	0.89
357	Ba8Fe7Ni1O24	1.0564	1.01349	0.439107	0.405357	3.01	2.01475	2.22475	8	1.61	1.42	13	2078	1002	3.59	137.33	10.0578	-1.92352	0	1.59964	0	63.59	0	0	10.0578	-1.92352	0	63.59	300	230	62.8	1.98	502.9	2.22	-52	2.76	39.24	9	0.81	5.212	10.004	0	20.6	0.204	18.4	2.8	8.01	140.2	0.89
358	Ba8Fe7Os1O24	1.04666	1.01737	0.4525	0.4	3.01	2.0335	2.2435	8	1.61	1.42	13	2078	1002	3.59	137.33	10.0578	-1.92352	0	1.59964	0	63.59	0	0	10.0578	-1.92352	0	63.59	300	230	62.8	1.98	502.9	2.22	-52	2.76	39.24	9	0.81	5.212	10.004	0	20.6	0.204	18.4	2.8	8.01	140.2	0.89
359	Ba8Fe7Pd1O24	1.04763	1.01672	0.451161	0.400893	3.01	2.03163	2.24162	8	1.61	1.42	13	2078	1002	3.59	137.33	10.0578	-1.92352	0	1.59964	0	63.59	0	0	10.0578	-1.92352	0	63.59	300	230	62.8	1.98	502.9	2.22	-52	2.76	39.24	9	0.81	5.212	10.004	0	20.6	0.204	18.4	2.8	8.01	140.2	0.89
360	Ba8Fe7Pt1O24	1.04699	1.01737	0.452054	0.4	3.01	2.03288	2.24288	8	1.61	1.42	13	2078	1002	3.59	137.33	10.0578	-1.92352	0	1.59964	0	63.59	0	0	10.0578	-1.92352	0	63.59	300	230	62.8	1.98	502.9	2.22	-52	2.76	39.24	9	0.81	5.212	10.004	0	20.6	0.204	18.4	2.8	8.01	140.2	0.89
361	Ba8Fe7Re1O24	1.04666	1.0239	0.4525	0.391071	3.01	2.0335	2.2435	8	1.61	1.42	13	2078	1002	3.59	137.33	10.0578	-1.92352	0	1.59964	0	63.59	0	0	10.0578	-1.92352	0	63.59	300	230	62.8	1.98	502.9	2.22	-52	2.76	39.24	9	0.81	5.212	10.004	0	20.6	0.204	18.4	2.8	8.01	140.2	0.89
362	Ba8Fe7Rh1O24	1.0486	1.01478	0.449821	0.403571	3.01	2.02975	2.23975	8	1.61	1.42	13	2078	1002	3.59	137.33	10.0578	-1.92352	0	1.59964	0	63.59	0	0	10.0578	-1.92352	0	63.59	300	230	62.8	1.98	502.9	2.22	-52	2.76	39.24	9	0.81	5.212	10.004	0	20.6	0.204	18.4	2.8	8.01	140.2	0.89
363	Ba8Fe7Ru1O24	1.04731	1.01802	0.451607	0.399107	3.01	2.03225	2.24225	8	1.61	1.42	13	2078	1002	3.59	137.33	10.0578	-1.92352	0	1.59964	0	63.59	0	0	10.0578	-1.92352	0	63.59	300	230	62.8	1.98	502.9	2.22	-52	2.76	39.24	9	0.81	5.212	10.004	0	20.6	0.204	18.4	2.8	8.01	140.2	0.89
364	Ba8Fe7Tc1O24	1.0457	1.02193	0.453839	0.39375	3.01	2.03538	2.24538	8	1.61	1.42	13	2078	1002	3.59	137.33	10.0578	-1.92352	0	1.59964	0	63.59	0	0	10.0578	-1.92352	0	63.59	300	230	62.8	1.98	502.9	2.22	-52	2.76	39.24	9	0.81	5.212	10.004	0	20.6	0.204	18.4	2.8	8.01	140.2	0.89
365	Ba8Fe8O24	1.04641	1.02259	0.452857	0.392857	3.01	2.034	2.244	8	1.61	1.42	13	2078	1002	3.59	137.33	10.0578	-1.92352	0	1.59964	0	63.59	0	0	10.0578	-1.92352	0	63.59	300	230	62.8	1.98	502.9	2.22	-52	2.76	39.24	9	0.81	5.212	10.004	0	20.6	0.204	18.4	2.8	8.01	140.2	0.89
366	Ba8Ga1Fe7O24	1.04731	1.01802	0.451607	0.399107	3.01	2.03225	2.24225	8	1.61	1.42	13	2078	1002	3.59	137.33	10.0578	-1.92352	0	1.59964	0	63.59	0	0	10.0578	-1.92352	0	63.59	300	230	62.8	1.98	502.9	2.22	-52	2.76	39.24	9	0.81	5.212	10.004	0	20.6	0.204	18.4	2.8	8.01	140.2	0.89
367	Ba8Ga2Fe6O24	1.04821	1.01349	0.450357	0.405357	3.01	2.0305	2.2405	8	1.61	1.42	13	2078	1002	3.59	137.33	10.0578	-1.92352	0	1.59964	0	63.59	0	0	10.0578	-1.92352	0	63.59	300	230	62.8	1.98	502.9	2.22	-52	2.76	39.24	9	0.81	5.212	10.004	0	20.6	0.204	18.4	2.8	8.01	140.2	0.89
368	Ba8Ga4Fe4O24	1.05002	1.00455	0.447857	0.417857	3.01	2.027	2.237	8	1.61	1.42	13	2078	1002	3.59	137.33	10.0578	-1.92352	0	1.59964	0	63.59	0	0	10.0578	-1.92352	0	63.59	300	230	62.8	1.98	502.9	2.22	-52	2.76	39.24	9	0.81	5.212	10.004	0	20.6	0.204	18.4	2.8	8.01	140.2	0.89
369	Ba8Ga6Fe2O24	1.05184	0.995776	0.445357	0.430357	3.01	2.0235	2.2335	8	1.61	1.42	13	2078	1002	3.59	137.33	10.0578	-1.92352	0	1.59964	0	63.59	0	0	10.0578	-1.92352	0	63.59	300	230	62.8	1.98	502.9	2.22	-52	2.76	39.24	9	0.81	5.212	10.004	0	20.6	0.204	18.4	2.8	8.01	140.2	0.89
370	Ba8Ga8O24	1.05366	0.987149	0.442857	0.442857	3.01	2.02	2.23	8	1.61	1.42	13	2078	1002	3.59	137.33	10.0578	-1.92352	0	1.59964	0	63.59	0	0	10.0578	-1.92352	0	63.59	300	230	62.8	1.98	502.9	2.22	-52	2.76	39.24	9	0.81	5.212	10.004	0	20.6	0.204	18.4	2.8	8.01	140.2	0.89
371	Ba8Hf1Fe7O24	1.04154	1.00455	0.459643	0.417857	3.01	2.0435	2.2535	8	1.61	1.42	13	2078	1002	3.59	137.33	10.0578	-1.92352	0	1.59964	0	63.59	0	0	10.0578	-1.92352	0	63.59	300	230	62.8	1.98	502.9	2.22	-52	2.76	39.24	9	0.81	5.212	10.004	0	20.6	0.204	18.4	2.8	8.01	140.2	0.89
372	Ba8Hf1Zr6Fe1O24	1.00967	0.905354	0.505714	0.573214	3.01	2.108	2.318	8	1.61	1.42	13	2078	1002	3.59	137.33	10.0578	-1.92352	0	1.59964	0	63.59	0	0	10.0578	-1.92352	0	63.59	300	230	62.8	1.98	502.9	2.22	-52	2.76	39.24	9	0.81	5.212	10.004	0	20.6	0.204	18.4	2.8	8.01	140.2	0.89
373	Ba8Hf2Fe6O24	1.03672	0.987149	0.466429	0.442857	3.01	2.053	2.263	8	1.61	1.42	13	2078	1002	3.59	137.33	10.0578	-1.92352	0	1.59964	0	63.59	0	0	10.0578	-1.92352	0	63.59	300	230	62.8	1.98	502.9	2.22	-52	2.76	39.24	9	0.81	5.212	10.004	0	20.6	0.204	18.4	2.8	8.01	140.2	0.89
374	Ba8Hf2Zr5Fe1O24	1.01027	0.905868	0.504821	0.572321	3.01	2.10675	2.31675	8	1.61	1.42	13	2078	1002	3.59	137.33	10.0578	-1.92352	0	1.59964	0	63.59	0	0	10.0578	-1.92352	0	63.59	300	230	62.8	1.98	502.9	2.22	-52	2.76	39.24	9	0.81	5.212	10.004	0	20.6	0.204	18.4	2.8	8.01	140.2	0.89
375	Ba8Hf4Co4O24	1.05366	0.931795	0.442857	0.528571	3.01	2.02	2.23	8	1.61	1.42	13	2078	1002	3.59	137.33	10.0578	-1.92352	0	1.59964	0	63.59	0	0	10.0578	-1.92352	0	63.59	300	230	62.8	1.98	502.9	2.22	-52	2.76	39.24	9	0.81	5.212	10.004	0	20.6	0.204	18.4	2.8	8.01	140.2	0.89
376	Ba8Hf4Fe4O24	1.02722	0.954087	0.48	0.492857	3.01	2.072	2.282	8	1.61	1.42	13	2078	1002	3.59	137.33	10.0578	-1.92352	0	1.59964	0	63.59	0	0	10.0578	-1.92352	0	63.59	300	230	62.8	1.98	502.9	2.22	-52	2.76	39.24	9	0.81	5.212	10.004	0	20.6	0.204	18.4	2.8	8.01	140.2	0.89
377	Ba8Hf4Ni4O24	1.06686	0.923167	0.425	0.542857	3.01	1.995	2.205	8	1.61	1.42	13	2078	1002	3.59	137.33	10.0578	-1.92352	0	1.59964	0	63.59	0	0	10.0578	-1.92352	0	63.59	300	230	62.8	1.98	502.9	2.22	-52	2.76	39.24	9	0.81	5.212	10.004	0	20.6	0.204	18.4	2.8	8.01	140.2	0.89
378	Ba8Hf4Zr3Fe1O24	1.01147	0.906898	0.503036	0.570536	3.01	2.10425	2.31425	8	1.61	1.42	13	2078	1002	3.59	137.33	10.0578	-1.92352	0	1.59964	0	63.59	0	0	10.0578	-1.92352	0	63.59	300	230	62.8	1.98	502.9	2.22	-52	2.76	39.24	9	0.81	5.212	10.004	0	20.6	0.204	18.4	2.8	8.01	140.2	0.89
379	Ba8Hf6Co2O24	1.0307	0.912605	0.475	0.560714	3.01	2.065	2.275	8	1.61	1.42	13	2078	1002	3.59	137.33	10.0578	-1.92352	0	1.59964	0	63.59	0	0	10.0578	-1.92352	0	63.59	300	230	62.8	1.98	502.9	2.22	-52	2.76	39.24	9	0.81	5.212	10.004	0	20.6	0.204	18.4	2.8	8.01	140.2	0.89
380	Ba8Hf6Fe2O24	1.01788	0.923167	0.493571	0.542857	3.01	2.091	2.301	8	1.61	1.42	13	2078	1002	3.59	137.33	10.0578	-1.92352	0	1.59964	0	63.59	0	0	10.0578	-1.92352	0	63.59	300	230	62.8	1.98	502.9	2.22	-52	2.76	39.24	9	0.81	5.212	10.004	0	20.6	0.204	18.4	2.8	8.01	140.2	0.89
381	Ba8Hf6Ni2O24	1.03698	0.908447	0.466071	0.567857	3.01	2.0525	2.2625	8	1.61	1.42	13	2078	1002	3.59	137.33	10.0578	-1.92352	0	1.59964	0	63.59	0	0	10.0578	-1.92352	0	63.59	300	230	62.8	1.98	502.9	2.22	-52	2.76	39.24	9	0.81	5.212	10.004	0	20.6	0.204	18.4	2.8	8.01	140.2	0.89
382	Ba8Hf7Co1O24	1.01959	0.903303	0.491071	0.576786	3.01	2.0875	2.2975	8	1.61	1.42	13	2078	1002	3.59	137.33	10.0578	-1.92352	0	1.59964	0	63.59	0	0	10.0578	-1.92352	0	63.59	300	230	62.8	1.98	502.9	2.22	-52	2.76	39.24	9	0.81	5.212	10.004	0	20.6	0.204	18.4	2.8	8.01	140.2	0.89
383	Ba8Hf7Fe1O24	1.01328	0.908447	0.500357	0.567857	3.01	2.1005	2.3105	8	1.61	1.42	13	2078	1002	3.59	137.33	10.0578	-1.92352	0	1.59964	0	63.59	0	0	10.0578	-1.92352	0	63.59	300	230	62.8	1.98	502.9	2.22	-52	2.76	39.24	9	0.81	5.212	10.004	0	20.6	0.204	18.4	2.8	8.01	140.2	0.89
384	Ba8Hf7Ni1O24	1.02265	0.901262	0.486607	0.580357	3.01	2.08125	2.29125	8	1.61	1.42	13	2078	1002	3.59	137.33	10.0578	-1.92352	0	1.59964	0	63.59	0	0	10.0578	-1.92352	0	63.59	300	230	62.8	1.98	502.9	2.22	-52	2.76	39.24	9	0.81	5.212	10.004	0	20.6	0.204	18.4	2.8	8.01	140.2	0.89
385	Ba8Hf8O24	1.00872	0.894189	0.507143	0.592857	3.01	2.11	2.32	8	1.61	1.42	13	2078	1002	3.59	137.33	10.0578	-1.92352	0	1.59964	0	63.59	0	0	10.0578	-1.92352	0	63.59	300	230	62.8	1.98	502.9	2.22	-52	2.76	39.24	9	0.81	5.212	10.004	0	20.6	0.204	18.4	2.8	8.01	140.2	0.89
386	Ba8Ir8O24	1.05106	0.982286	0.446429	0.45	3.01	2.025	2.235	8	1.61	1.42	13	2078	1002	3.59	137.33	10.0578	-1.92352	0	1.59964	0	63.59	0	0	10.0578	-1.92352	0	63.59	300	230	62.8	1.98	502.9	2.22	-52	2.76	39.24	9	0.81	5.212	10.004	0	20.6	0.204	18.4	2.8	8.01	140.2	0.89
387	Ba8Mn1Co7O24	1.09647	0.971518	0.386518	0.466071	3.01	1.94112	2.15112	8	1.61	1.42	13	2078	1002	3.59	137.33	10.0578	-1.92352	0	1.59964	0	63.59	0	0	10.0578	-1.92352	0	63.59	300	230	62.8	1.98	502.9	2.22	-52	2.76	39.24	9	0.81	5.212	10.004	0	20.6	0.204	18.4	2.8	8.01	140.2	0.89
388	Ba8Mn1Fe7O24	1.04737	1.01478	0.451518	0.403571	3.01	2.03213	2.24213	8	1.61	1.42	13	2078	1002	3.59	137.33	10.0578	-1.92352	0	1.59964	0	63.59	0	0	10.0578	-1.92352	0	63.59	300	230	62.8	1.98	502.9	2.22	-52	2.76	39.24	9	0.81	5.212	10.004	0	20.6	0.204	18.4	2.8	8.01	140.2	0.89
389	Ba8Mn1Ni7O24	1.12176	0.955229	0.355268	0.491071	3.01	1.89738	2.10738	8	1.61	1.42	13	2078	1002	3.59	137.33	10.0578	-1.92352	0	1.59964	0	63.59	0	0	10.0578	-1.92352	0	63.59	300	230	62.8	1.98	502.9	2.22	-52	2.76	39.24	9	0.81	5.212	10.004	0	20.6	0.204	18.4	2.8	8.01	140.2	0.89
390	Ba8Mn2Co6O24	1.09022	0.970336	0.394464	0.467857	3.01	1.95225	2.16225	8	1.61	1.42	13	2078	1002	3.59	137.33	10.0578	-1.92352	0	1.59964	0	63.59	0	0	10.0578	-1.92352	0	63.59	300	230	62.8	1.98	502.9	2.22	-52	2.76	39.24	9	0.81	5.212	10.004	0	20.6	0.204	18.4	2.8	8.01	140.2	0.89
391	Ba8Mn2Fe6O24	1.04834	1.00709	0.450179	0.414286	3.01	2.03025	2.24025	8	1.61	1.42	13	2078	1002	3.59	137.33	10.0578	-1.92352	0	1.59964	0	63.59	0	0	10.0578	-1.92352	0	63.59	300	230	62.8	1.98	502.9	2.22	-52	2.76	39.24	9	0.81	5.212	10.004	0	20.6	0.204	18.4	2.8	8.01	140.2	0.89
392	Ba8Mn2Zr1Fe5O24	1.04282	0.988985	0.457857	0.440179	3.01	2.041	2.251	8	1.61	1.42	13	2078	1002	3.59	137.33	10.0578	-1.92352	0	1.59964	0	63.59	0	0	10.0578	-1.92352	0	63.59	300	230	62.8	1.98	502.9	2.22	-52	2.76	39.24	9	0.81	5.212	10.004	0	20.6	0.204	18.4	2.8	8.01	140.2	0.89
393	Ba8Mn4Co4O24	1.07794	0.967981	0.410357	0.471429	3.01	1.9745	2.1845	8	1.61	1.42	13	2078	1002	3.59	137.33	10.0578	-1.92352	0	1.59964	0	63.59	0	0	10.0578	-1.92352	0	63.59	300	230	62.8	1.98	502.9	2.22	-52	2.76	39.24	9	0.81	5.212	10.004	0	20.6	0.204	18.4	2.8	8.01	140.2	0.89
394	Ba8Mn4Fe4O24	1.05028	0.99206	0.4475	0.435714	3.01	2.0265	2.2365	8	1.61	1.42	13	2078	1002	3.59	137.33	10.0578	-1.92352	0	1.59964	0	63.59	0	0	10.0578	-1.92352	0	63.59	300	230	62.8	1.98	502.9	2.22	-52	2.76	39.24	9	0.81	5.212	10.004	0	20.6	0.204	18.4	2.8	8.01	140.2	0.89
395	Ba8Mn4Ni4O24	1.09176	0.958674	0.3925	0.485714	3.01	1.9495	2.1595	8	1.61	1.42	13	2078	1002	3.59	137.33	10.0578	-1.92352	0	1.59964	0	63.59	0	0	10.0578	-1.92352	0	63.59	300	230	62.8	1.98	502.9	2.22	-52	2.76	39.24	9	0.81	5.212	10.004	0	20.6	0.204	18.4	2.8	8.01	140.2	0.89
396	Ba8Mn6Co2O24	1.06593	0.965637	0.42625	0.475	3.01	1.99675	2.20675	8	1.61	1.42	13	2078	1002	3.59	137.33	10.0578	-1.92352	0	1.59964	0	63.59	0	0	10.0578	-1.92352	0	63.59	300	230	62.8	1.98	502.9	2.22	-52	2.76	39.24	9	0.81	5.212	10.004	0	20.6	0.204	18.4	2.8	8.01	140.2	0.89
397	Ba8Mn6Ni2O24	1.07264	0.960984	0.417321	0.482143	3.01	1.98425	2.19425	8	1.61	1.42	13	2078	1002	3.59	137.33	10.0578	-1.92352	0	1.59964	0	63.59	0	0	10.0578	-1.92352	0	63.59	300	230	62.8	1.98	502.9	2.22	-52	2.76	39.24	9	0.81	5.212	10.004	0	20.6	0.204	18.4	2.8	8.01	140.2	0.89
398	Ba8Mn7Co1O24	1.06002	0.96447	0.434196	0.476786	3.01	2.00787	2.21787	8	1.61	1.42	13	2078	1002	3.59	137.33	10.0578	-1.92352	0	1.59964	0	63.59	0	0	10.0578	-1.92352	0	63.59	300	230	62.8	1.98	502.9	2.22	-52	2.76	39.24	9	0.81	5.212	10.004	0	20.6	0.204	18.4	2.8	8.01	140.2	0.89
399	Ba8Mn7Fe1O24	1.0532	0.970336	0.443482	0.467857	3.01	2.02088	2.23088	8	1.61	1.42	13	2078	1002	3.59	137.33	10.0578	-1.92352	0	1.59964	0	63.59	0	0	10.0578	-1.92352	0	63.59	300	230	62.8	1.98	502.9	2.22	-52	2.76	39.24	9	0.81	5.212	10.004	0	20.6	0.204	18.4	2.8	8.01	140.2	0.89
400	Ba8Mn7Ni1O24	1.06333	0.962143	0.429732	0.480357	3.01	2.00163	2.21163	8	1.61	1.42	13	2078	1002	3.59	137.33	10.0578	-1.92352	0	1.59964	0	63.59	0	0	10.0578	-1.92352	0	63.59	300	230	62.8	1.98	502.9	2.22	-52	2.76	39.24	9	0.81	5.212	10.004	0	20.6	0.204	18.4	2.8	8.01	140.2	0.89
401	Ba8Mn8O24	1.05418	0.963305	0.442143	0.478571	3.01	2.019	2.229	8	1.61	1.42	13	2078	1002	3.59	137.33	10.0578	-1.92352	0	1.59964	0	63.59	0	0	10.0578	-1.92352	0	63.59	300	230	62.8	1.98	502.9	2.22	-52	2.76	39.24	9	0.81	5.212	10.004	0	20.6	0.204	18.4	2.8	8.01	140.2	0.89
402	Ba8Mo8O24	1.03824	1.00203	0.464286	0.421429	3.01	2.05	2.26	8	1.61	1.42	13	2078	1002	3.59	137.33	10.0578	-1.92352	0	1.59964	0	63.59	0	0	10.0578	-1.92352	0	63.59	300	230	62.8	1.98	502.9	2.22	-52	2.76	39.24	9	0.81	5.212	10.004	0	20.6	0.204	18.4	2.8	8.01	140.2	0.89
403	Ba8Nb1Fe7O24	1.04346	1.01672	0.456964	0.400893	3.01	2.03975	2.24975	8	1.61	1.42	13	2078	1002	3.59	137.33	10.0578	-1.92352	0	1.59964	0	63.59	0	0	10.0578	-1.92352	0	63.59	300	230	62.8	1.98	502.9	2.22	-52	2.76	39.24	9	0.81	5.212	10.004	0	20.6	0.204	18.4	2.8	8.01	140.2	0.89
404	Ba8Nb2Fe6O24	1.04052	1.01092	0.461071	0.408929	3.01	2.0455	2.2555	8	1.61	1.42	13	2078	1002	3.59	137.33	10.0578	-1.92352	0	1.59964	0	63.59	0	0	10.0578	-1.92352	0	63.59	300	230	62.8	1.98	502.9	2.22	-52	2.76	39.24	9	0.81	5.212	10.004	0	20.6	0.204	18.4	2.8	8.01	140.2	0.89
405	Ba8Nb4Co4O24	1.06154	0.975081	0.432143	0.460714	3.01	2.005	2.215	8	1.61	1.42	13	2078	1002	3.59	137.33	10.0578	-1.92352	0	1.59964	0	63.59	0	0	10.0578	-1.92352	0	63.59	300	230	62.8	1.98	502.9	2.22	-52	2.76	39.24	9	0.81	5.212	10.004	0	20.6	0.204	18.4	2.8	8.01	140.2	0.89
406	Ba8Nb4Fe4O24	1.03471	0.999519	0.469286	0.425	3.01	2.057	2.267	8	1.61	1.42	13	2078	1002	3.59	137.33	10.0578	-1.92352	0	1.59964	0	63.59	0	0	10.0578	-1.92352	0	63.59	300	230	62.8	1.98	502.9	2.22	-52	2.76	39.24	9	0.81	5.212	10.004	0	20.6	0.204	18.4	2.8	8.01	140.2	0.89
407	Ba8Nb4Ni4O24	1.07495	0.965637	0.414286	0.475	3.01	1.98	2.19	8	1.61	1.42	13	2078	1002	3.59	137.33	10.0578	-1.92352	0	1.59964	0	63.59	0	0	10.0578	-1.92352	0	63.59	300	230	62.8	1.98	502.9	2.22	-52	2.76	39.24	9	0.81	5.212	10.004	0	20.6	0.204	18.4	2.8	8.01	140.2	0.89
408	Ba8Nb6Fe2O24	1.02895	0.988372	0.4775	0.441071	3.01	2.0685	2.2785	8	1.61	1.42	13	2078	1002	3.59	137.33	10.0578	-1.92352	0	1.59964	0	63.59	0	0	10.0578	-1.92352	0	63.59	300	230	62.8	1.98	502.9	2.22	-52	2.76	39.24	9	0.81	5.212	10.004	0	20.6	0.204	18.4	2.8	8.01	140.2	0.89
409	Ba8Nb7Co1O24	1.03257	0.976873	0.472321	0.458036	3.01	2.06125	2.27125	8	1.61	1.42	13	2078	1002	3.59	137.33	10.0578	-1.92352	0	1.59964	0	63.59	0	0	10.0578	-1.92352	0	63.59	300	230	62.8	1.98	502.9	2.22	-52	2.76	39.24	9	0.81	5.212	10.004	0	20.6	0.204	18.4	2.8	8.01	140.2	0.89
410	Ba8Nb7Fe1O24	1.0261	0.982891	0.481607	0.449107	3.01	2.07425	2.28425	8	1.61	1.42	13	2078	1002	3.59	137.33	10.0578	-1.92352	0	1.59964	0	63.59	0	0	10.0578	-1.92352	0	63.59	300	230	62.8	1.98	502.9	2.22	-52	2.76	39.24	9	0.81	5.212	10.004	0	20.6	0.204	18.4	2.8	8.01	140.2	0.89
411	Ba8Nb7Ni1O24	1.03571	0.974486	0.467857	0.461607	3.01	2.055	2.265	8	1.61	1.42	13	2078	1002	3.59	137.33	10.0578	-1.92352	0	1.59964	0	63.59	0	0	10.0578	-1.92352	0	63.59	300	230	62.8	1.98	502.9	2.22	-52	2.76	39.24	9	0.81	5.212	10.004	0	20.6	0.204	18.4	2.8	8.01	140.2	0.89
412	Ba8Nb8O24	1.02327	0.977471	0.485714	0.457143	3.01	2.08	2.29	8	1.61	1.42	13	2078	1002	3.59	137.33	10.0578	-1.92352	0	1.59964	0	63.59	0	0	10.0578	-1.92352	0	63.59	300	230	62.8	1.98	502.9	2.22	-52	2.76	39.24	9	0.81	5.212	10.004	0	20.6	0.204	18.4	2.8	8.01	140.2	0.89
413	Ba8Ni4Co4O24	1.11727	0.963305	0.360714	0.478571	3.01	1.905	2.115	8	1.61	1.42	13	2078	1002	3.59	137.33	10.0578	-1.92352	0	1.59964	0	63.59	0	0	10.0578	-1.92352	0	63.59	300	230	62.8	1.98	502.9	2.22	-52	2.76	39.24	9	0.81	5.212	10.004	0	20.6	0.204	18.4	2.8	8.01	140.2	0.89
414	Ba8Ni6Co2O24	1.12465	0.958674	0.351786	0.485714	3.01	1.8925	2.1025	8	1.61	1.42	13	2078	1002	3.59	137.33	10.0578	-1.92352	0	1.59964	0	63.59	0	0	10.0578	-1.92352	0	63.59	300	230	62.8	1.98	502.9	2.22	-52	2.76	39.24	9	0.81	5.212	10.004	0	20.6	0.204	18.4	2.8	8.01	140.2	0.89
415	Ba8Ni7Co1O24	1.12837	0.956375	0.347321	0.489286	3.01	1.88625	2.09625	8	1.61	1.42	13	2078	1002	3.59	137.33	10.0578	-1.92352	0	1.59964	0	63.59	0	0	10.0578	-1.92352	0	63.59	300	230	62.8	1.98	502.9	2.22	-52	2.76	39.24	9	0.81	5.212	10.004	0	20.6	0.204	18.4	2.8	8.01	140.2	0.89
416	Ba8Ni8O24	1.13212	0.954087	0.342857	0.492857	3.01	1.88	2.09	8	1.61	1.42	13	2078	1002	3.59	137.33	10.0578	-1.92352	0	1.59964	0	63.59	0	0	10.0578	-1.92352	0	63.59	300	230	62.8	1.98	502.9	2.22	-52	2.76	39.24	9	0.81	5.212	10.004	0	20.6	0.204	18.4	2.8	8.01	140.2	0.89
417	Ba8Os8O24	1.04847	0.982286	0.45	0.45	3.01	2.03	2.24	8	1.61	1.42	13	2078	1002	3.59	137.33	10.0578	-1.92352	0	1.59964	0	63.59	0	0	10.0578	-1.92352	0	63.59	300	230	62.8	1.98	502.9	2.22	-52	2.76	39.24	9	0.81	5.212	10.004	0	20.6	0.204	18.4	2.8	8.01	140.2	0.89
418	Ba8Pd8O24	1.05627	0.977471	0.439286	0.457143	3.01	2.015	2.225	8	1.61	1.42	13	2078	1002	3.59	137.33	10.0578	-1.92352	0	1.59964	0	63.59	0	0	10.0578	-1.92352	0	63.59	300	230	62.8	1.98	502.9	2.22	-52	2.76	39.24	9	0.81	5.212	10.004	0	20.6	0.204	18.4	2.8	8.01	140.2	0.89
419	Ba8Pt8O24	1.05106	0.982286	0.446429	0.45	3.01	2.025	2.235	8	1.61	1.42	13	2078	1002	3.59	137.33	10.0578	-1.92352	0	1.59964	0	63.59	0	0	10.0578	-1.92352	0	63.59	300	230	62.8	1.98	502.9	2.22	-52	2.76	39.24	9	0.81	5.212	10.004	0	20.6	0.204	18.4	2.8	8.01	140.2	0.89
420	Ba8Re8O24	1.04847	1.03318	0.45	0.378571	3.01	2.03	2.24	8	1.61	1.42	13	2078	1002	3.59	137.33	10.0578	-1.92352	0	1.59964	0	63.59	0	0	10.0578	-1.92352	0	63.59	300	230	62.8	1.98	502.9	2.22	-52	2.76	39.24	9	0.81	5.212	10.004	0	20.6	0.204	18.4	2.8	8.01	140.2	0.89
421	Ba8Rh8O24	1.0642	0.963305	0.428571	0.478571	3.01	2	2.21	8	1.61	1.42	13	2078	1002	3.59	137.33	10.0578	-1.92352	0	1.59964	0	63.59	0	0	10.0578	-1.92352	0	63.59	300	230	62.8	1.98	502.9	2.22	-52	2.76	39.24	9	0.81	5.212	10.004	0	20.6	0.204	18.4	2.8	8.01	140.2	0.89
422	Ba8Ru8O24	1.05366	0.987149	0.442857	0.442857	3.01	2.02	2.23	8	1.61	1.42	13	2078	1002	3.59	137.33	10.0578	-1.92352	0	1.59964	0	63.59	0	0	10.0578	-1.92352	0	63.59	300	230	62.8	1.98	502.9	2.22	-52	2.76	39.24	9	0.81	5.212	10.004	0	20.6	0.204	18.4	2.8	8.01	140.2	0.89
423	Ba8Ta1Fe7O24	1.04346	1.01672	0.456964	0.400893	3.01	2.03975	2.24975	8	1.61	1.42	13	2078	1002	3.59	137.33	10.0578	-1.92352	0	1.59964	0	63.59	0	0	10.0578	-1.92352	0	63.59	300	230	62.8	1.98	502.9	2.22	-52	2.76	39.24	9	0.81	5.212	10.004	0	20.6	0.204	18.4	2.8	8.01	140.2	0.89
424	Ba8Ta2Fe6O24	1.04052	1.01092	0.461071	0.408929	3.01	2.0455	2.2555	8	1.61	1.42	13	2078	1002	3.59	137.33	10.0578	-1.92352	0	1.59964	0	63.59	0	0	10.0578	-1.92352	0	63.59	300	230	62.8	1.98	502.9	2.22	-52	2.76	39.24	9	0.81	5.212	10.004	0	20.6	0.204	18.4	2.8	8.01	140.2	0.89
425	Ba8Ta4Co4O24	1.06154	0.975081	0.432143	0.460714	3.01	2.005	2.215	8	1.61	1.42	13	2078	1002	3.59	137.33	10.0578	-1.92352	0	1.59964	0	63.59	0	0	10.0578	-1.92352	0	63.59	300	230	62.8	1.98	502.9	2.22	-52	2.76	39.24	9	0.81	5.212	10.004	0	20.6	0.204	18.4	2.8	8.01	140.2	0.89
426	Ba8Ta4Fe4O24	1.03471	0.999519	0.469286	0.425	3.01	2.057	2.267	8	1.61	1.42	13	2078	1002	3.59	137.33	10.0578	-1.92352	0	1.59964	0	63.59	0	0	10.0578	-1.92352	0	63.59	300	230	62.8	1.98	502.9	2.22	-52	2.76	39.24	9	0.81	5.212	10.004	0	20.6	0.204	18.4	2.8	8.01	140.2	0.89
427	Ba8Ta4Ni4O24	1.07495	0.965637	0.414286	0.475	3.01	1.98	2.19	8	1.61	1.42	13	2078	1002	3.59	137.33	10.0578	-1.92352	0	1.59964	0	63.59	0	0	10.0578	-1.92352	0	63.59	300	230	62.8	1.98	502.9	2.22	-52	2.76	39.24	9	0.81	5.212	10.004	0	20.6	0.204	18.4	2.8	8.01	140.2	0.89
428	Ba8Ta6Co2O24	1.04205	0.976275	0.458929	0.458929	3.01	2.0425	2.2525	8	1.61	1.42	13	2078	1002	3.59	137.33	10.0578	-1.92352	0	1.59964	0	63.59	0	0	10.0578	-1.92352	0	63.59	300	230	62.8	1.98	502.9	2.22	-52	2.76	39.24	9	0.81	5.212	10.004	0	20.6	0.204	18.4	2.8	8.01	140.2	0.89
429	Ba8Ta6Fe2O24	1.02895	0.988372	0.4775	0.441071	3.01	2.0685	2.2785	8	1.61	1.42	13	2078	1002	3.59	137.33	10.0578	-1.92352	0	1.59964	0	63.59	0	0	10.0578	-1.92352	0	63.59	300	230	62.8	1.98	502.9	2.22	-52	2.76	39.24	9	0.81	5.212	10.004	0	20.6	0.204	18.4	2.8	8.01	140.2	0.89
430	Ba8Ta6Ni2O24	1.04847	0.971518	0.45	0.466071	3.01	2.03	2.24	8	1.61	1.42	13	2078	1002	3.59	137.33	10.0578	-1.92352	0	1.59964	0	63.59	0	0	10.0578	-1.92352	0	63.59	300	230	62.8	1.98	502.9	2.22	-52	2.76	39.24	9	0.81	5.212	10.004	0	20.6	0.204	18.4	2.8	8.01	140.2	0.89
431	Ba8Ta7Co1O24	1.03257	0.976873	0.472321	0.458036	3.01	2.06125	2.27125	8	1.61	1.42	13	2078	1002	3.59	137.33	10.0578	-1.92352	0	1.59964	0	63.59	0	0	10.0578	-1.92352	0	63.59	300	230	62.8	1.98	502.9	2.22	-52	2.76	39.24	9	0.81	5.212	10.004	0	20.6	0.204	18.4	2.8	8.01	140.2	0.89
432	Ba8Ta7Fe1O24	1.0261	0.982891	0.481607	0.449107	3.01	2.07425	2.28425	8	1.61	1.42	13	2078	1002	3.59	137.33	10.0578	-1.92352	0	1.59964	0	63.59	0	0	10.0578	-1.92352	0	63.59	300	230	62.8	1.98	502.9	2.22	-52	2.76	39.24	9	0.81	5.212	10.004	0	20.6	0.204	18.4	2.8	8.01	140.2	0.89
433	Ba8Ta7Ni1O24	1.03571	0.974486	0.467857	0.461607	3.01	2.055	2.265	8	1.61	1.42	13	2078	1002	3.59	137.33	10.0578	-1.92352	0	1.59964	0	63.59	0	0	10.0578	-1.92352	0	63.59	300	230	62.8	1.98	502.9	2.22	-52	2.76	39.24	9	0.81	5.212	10.004	0	20.6	0.204	18.4	2.8	8.01	140.2	0.89
434	Ba8Ta8O24	1.02327	0.977471	0.485714	0.457143	3.01	2.08	2.29	8	1.61	1.42	13	2078	1002	3.59	137.33	10.0578	-1.92352	0	1.59964	0	63.59	0	0	10.0578	-1.92352	0	63.59	300	230	62.8	1.98	502.9	2.22	-52	2.76	39.24	9	0.81	5.212	10.004	0	20.6	0.204	18.4	2.8	8.01	140.2	0.89
435	Ba8Tc8O24	1.04078	1.01737	0.460714	0.4	3.01	2.045	2.255	8	1.61	1.42	13	2078	1002	3.59	137.33	10.0578	-1.92352	0	1.59964	0	63.59	0	0	10.0578	-1.92352	0	63.59	300	230	62.8	1.98	502.9	2.22	-52	2.76	39.24	9	0.81	5.212	10.004	0	20.6	0.204	18.4	2.8	8.01	140.2	0.89
436	Ba8Ti8O24	1.06154	0.99206	0.432143	0.435714	3.01	2.005	2.215	8	1.61	1.42	13	2078	1002	3.59	137.33	10.0578	-1.92352	0	1.59964	0	63.59	0	0	10.0578	-1.92352	0	63.59	300	230	62.8	1.98	502.9	2.22	-52	2.76	39.24	9	0.81	5.212	10.004	0	20.6	0.204	18.4	2.8	8.01	140.2	0.89
437	Ba8V8O24	1.07495	1.02786	0.414286	0.385714	3.01	1.98	2.19	8	1.61	1.42	13	2078	1002	3.59	137.33	10.0578	-1.92352	0	1.59964	0	63.59	0	0	10.0578	-1.92352	0	63.59	300	230	62.8	1.98	502.9	2.22	-52	2.76	39.24	9	0.81	5.212	10.004	0	20.6	0.204	18.4	2.8	8.01	140.2	0.89
438	Ba8Y1Fe7O24	1.02958	0.992678	0.476607	0.434821	3.01	2.06725	2.27725	8	1.61	1.42	13	2078	1002	3.59	137.33	10.0578	-1.92352	0	1.59964	0	63.59	0	0	10.0578	-1.92352	0	63.59	300	230	62.8	1.98	502.9	2.22	-52	2.76	39.24	9	0.81	5.212	10.004	0	20.6	0.204	18.4	2.8	8.01	140.2	0.89
439	Ba8Y2Fe6O24	1.01328	0.96447	0.500357	0.476786	3.01	2.1005	2.3105	8	1.61	1.42	13	2078	1002	3.59	137.33	10.0578	-1.92352	0	1.59964	0	63.59	0	0	10.0578	-1.92352	0	63.59	300	230	62.8	1.98	502.9	2.22	-52	2.76	39.24	9	0.81	5.212	10.004	0	20.6	0.204	18.4	2.8	8.01	140.2	0.89
440	Ba8Y4Fe4O24	0.982183	0.912605	0.547857	0.560714	3.01	2.167	2.377	8	1.61	1.42	13	2078	1002	3.59	137.33	10.0578	-1.92352	0	1.59964	0	63.59	0	0	10.0578	-1.92352	0	63.59	300	230	62.8	1.98	502.9	2.22	-52	2.76	39.24	9	0.81	5.212	10.004	0	20.6	0.204	18.4	2.8	8.01	140.2	0.89
441	Ba8Y8O24	0.925388	0.823984	0.642857	0.728571	3.01	2.3	2.51	8	1.61	1.42	13	2078	1002	3.59	137.33	10.0578	-1.92352	0	1.59964	0	63.59	0	0	10.0578	-1.92352	0	63.59	300	230	62.8	1.98	502.9	2.22	-52	2.76	39.24	9	0.81	5.212	10.004	0	20.6	0.204	18.4	2.8	8.01	140.2	0.89
442	Ba8Zn1Fe7O24	1.03963	1.01028	0.462321	0.409821	3.01	2.04725	2.25725	8	1.61	1.42	13	2078	1002	3.59	137.33	10.0578	-1.92352	0	1.59964	0	63.59	0	0	10.0578	-1.92352	0	63.59	300	230	62.8	1.98	502.9	2.22	-52	2.76	39.24	9	0.81	5.212	10.004	0	20.6	0.204	18.4	2.8	8.01	140.2	0.89
443	Ba8Zn2Fe6O24	1.03295	0.998268	0.471786	0.426786	3.01	2.0605	2.2705	8	1.61	1.42	13	2078	1002	3.59	137.33	10.0578	-1.92352	0	1.59964	0	63.59	0	0	10.0578	-1.92352	0	63.59	300	230	62.8	1.98	502.9	2.22	-52	2.76	39.24	9	0.81	5.212	10.004	0	20.6	0.204	18.4	2.8	8.01	140.2	0.89
444	Ba8Zn4Fe4O24	1.01983	0.975081	0.490714	0.460714	3.01	2.087	2.297	8	1.61	1.42	13	2078	1002	3.59	137.33	10.0578	-1.92352	0	1.59964	0	63.59	0	0	10.0578	-1.92352	0	63.59	300	230	62.8	1.98	502.9	2.22	-52	2.76	39.24	9	0.81	5.212	10.004	0	20.6	0.204	18.4	2.8	8.01	140.2	0.89
445	Ba8Zn6Fe2O24	1.00705	0.952947	0.509643	0.494643	3.01	2.1135	2.3235	8	1.61	1.42	13	2078	1002	3.59	137.33	10.0578	-1.92352	0	1.59964	0	63.59	0	0	10.0578	-1.92352	0	63.59	300	230	62.8	1.98	502.9	2.22	-52	2.76	39.24	9	0.81	5.212	10.004	0	20.6	0.204	18.4	2.8	8.01	140.2	0.89
446	Ba8Zn8O24	0.994575	0.931795	0.528571	0.528571	3.01	2.14	2.35	8	1.61	1.42	13	2078	1002	3.59	137.33	10.0578	-1.92352	0	1.59964	0	63.59	0	0	10.0578	-1.92352	0	63.59	300	230	62.8	1.98	502.9	2.22	-52	2.76	39.24	9	0.81	5.212	10.004	0	20.6	0.204	18.4	2.8	8.01	140.2	0.89
447	Ba8Zr1Fe7O24	1.04091	1.00392	0.460536	0.41875	3.01	2.04475	2.25475	8	1.61	1.42	13	2078	1002	3.59	137.33	10.0578	-1.92352	0	1.59964	0	63.59	0	0	10.0578	-1.92352	0	63.59	300	230	62.8	1.98	502.9	2.22	-52	2.76	39.24	9	0.81	5.212	10.004	0	20.6	0.204	18.4	2.8	8.01	140.2	0.89
448	Ba8Zr2Fe6O24	1.03546	0.985929	0.468214	0.444643	3.01	2.0555	2.2655	8	1.61	1.42	13	2078	1002	3.59	137.33	10.0578	-1.92352	0	1.59964	0	63.59	0	0	10.0578	-1.92352	0	63.59	300	230	62.8	1.98	502.9	2.22	-52	2.76	39.24	9	0.81	5.212	10.004	0	20.6	0.204	18.4	2.8	8.01	140.2	0.89
449	Ba8Zr3Fe1Co4O24	1.05667	0.945603	0.43875	0.50625	3.01	2.01425	2.22425	8	1.61	1.42	13	2078	1002	3.59	137.33	10.0578	-1.92352	0	1.59964	0	63.59	0	0	10.0578	-1.92352	0	63.59	300	230	62.8	1.98	502.9	2.22	-52	2.76	39.24	9	0.81	5.212	10.004	0	20.6	0.204	18.4	2.8	8.01	140.2	0.89
450	Ba8Zr3Fe1Cu4O24	1.00669	0.928001	0.510179	0.534821	3.01	2.11425	2.32425	8	1.61	1.42	13	2078	1002	3.59	137.33	10.0578	-1.92352	0	1.59964	0	63.59	0	0	10.0578	-1.92352	0	63.59	300	230	62.8	1.98	502.9	2.22	-52	2.76	39.24	9	0.81	5.212	10.004	0	20.6	0.204	18.4	2.8	8.01	140.2	0.89
451	Ba8Zr3Fe1Mo4O24	1.0261	0.95925	0.481607	0.484821	3.01	2.07425	2.28425	8	1.61	1.42	13	2078	1002	3.59	137.33	10.0578	-1.92352	0	1.59964	0	63.59	0	0	10.0578	-1.92352	0	63.59	300	230	62.8	1.98	502.9	2.22	-52	2.76	39.24	9	0.81	5.212	10.004	0	20.6	0.204	18.4	2.8	8.01	140.2	0.89
452	Ba8Zr3Fe1Ni4O24	1.06995	0.936719	0.420893	0.520536	3.01	1.98925	2.19925	8	1.61	1.42	13	2078	1002	3.59	137.33	10.0578	-1.92352	0	1.59964	0	63.59	0	0	10.0578	-1.92352	0	63.59	300	230	62.8	1.98	502.9	2.22	-52	2.76	39.24	9	0.81	5.212	10.004	0	20.6	0.204	18.4	2.8	8.01	140.2	0.89
453	Ba8Zr3Fe5O24	1.03007	0.968569	0.475893	0.470536	3.01	2.06625	2.27625	8	1.61	1.42	13	2078	1002	3.59	137.33	10.0578	-1.92352	0	1.59964	0	63.59	0	0	10.0578	-1.92352	0	63.59	300	230	62.8	1.98	502.9	2.22	-52	2.76	39.24	9	0.81	5.212	10.004	0	20.6	0.204	18.4	2.8	8.01	140.2	0.89
454	Ba8Zr3Nb4Fe1O24	1.01873	0.947851	0.492321	0.502679	3.01	2.08925	2.29925	8	1.61	1.42	13	2078	1002	3.59	137.33	10.0578	-1.92352	0	1.59964	0	63.59	0	0	10.0578	-1.92352	0	63.59	300	230	62.8	1.98	502.9	2.22	-52	2.76	39.24	9	0.81	5.212	10.004	0	20.6	0.204	18.4	2.8	8.01	140.2	0.89
455	Ba8Zr3Ta4Fe1O24	1.01873	0.947851	0.492321	0.502679	3.01	2.08925	2.29925	8	1.61	1.42	13	2078	1002	3.59	137.33	10.0578	-1.92352	0	1.59964	0	63.59	0	0	10.0578	-1.92352	0	63.59	300	230	62.8	1.98	502.9	2.22	-52	2.76	39.24	9	0.81	5.212	10.004	0	20.6	0.204	18.4	2.8	8.01	140.2	0.89
456	Ba8Zr3Zn4Fe1O24	1.00431	0.925846	0.51375	0.538393	3.01	2.11925	2.32925	8	1.61	1.42	13	2078	1002	3.59	137.33	10.0578	-1.92352	0	1.59964	0	63.59	0	0	10.0578	-1.92352	0	63.59	300	230	62.8	1.98	502.9	2.22	-52	2.76	39.24	9	0.81	5.212	10.004	0	20.6	0.204	18.4	2.8	8.01	140.2	0.89
457	Ba8Zr4Co4O24	1.05106	0.929623	0.446429	0.532143	3.01	2.025	2.235	8	1.61	1.42	13	2078	1002	3.59	137.33	10.0578	-1.92352	0	1.59964	0	63.59	0	0	10.0578	-1.92352	0	63.59	300	230	62.8	1.98	502.9	2.22	-52	2.76	39.24	9	0.81	5.212	10.004	0	20.6	0.204	18.4	2.8	8.01	140.2	0.89
458	Ba8Zr4Fe4O24	1.02474	0.95181	0.483571	0.496429	3.01	2.077	2.287	8	1.61	1.42	13	2078	1002	3.59	137.33	10.0578	-1.92352	0	1.59964	0	63.59	0	0	10.0578	-1.92352	0	63.59	300	230	62.8	1.98	502.9	2.22	-52	2.76	39.24	9	0.81	5.212	10.004	0	20.6	0.204	18.4	2.8	8.01	140.2	0.89
459	Ba8Zr4Ni4O24	1.0642	0.921035	0.428571	0.546429	3.01	2	2.21	8	1.61	1.42	13	2078	1002	3.59	137.33	10.0578	-1.92352	0	1.59964	0	63.59	0	0	10.0578	-1.92352	0	63.59	300	230	62.8	1.98	502.9	2.22	-52	2.76	39.24	9	0.81	5.212	10.004	0	20.6	0.204	18.4	2.8	8.01	140.2	0.89
460	Ba8Zr5Fe1Co2O24	1.03232	0.924773	0.472679	0.540179	3.01	2.06175	2.27175	8	1.61	1.42	13	2078	1002	3.59	137.33	10.0578	-1.92352	0	1.59964	0	63.59	0	0	10.0578	-1.92352	0	63.59	300	230	62.8	1.98	502.9	2.22	-52	2.76	39.24	9	0.81	5.212	10.004	0	20.6	0.204	18.4	2.8	8.01	140.2	0.89
461	Ba8Zr5Fe1Cu2O24	1.00788	0.916274	0.508393	0.554464	3.01	2.11175	2.32175	8	1.61	1.42	13	2078	1002	3.59	137.33	10.0578	-1.92352	0	1.59964	0	63.59	0	0	10.0578	-1.92352	0	63.59	300	230	62.8	1.98	502.9	2.22	-52	2.76	39.24	9	0.81	5.212	10.004	0	20.6	0.204	18.4	2.8	8.01	140.2	0.89
462	Ba8Zr5Fe1Mo2O24	1.01752	0.931251	0.494107	0.529464	3.01	2.09175	2.30175	8	1.61	1.42	13	2078	1002	3.59	137.33	10.0578	-1.92352	0	1.59964	0	63.59	0	0	10.0578	-1.92352	0	63.59	300	230	62.8	1.98	502.9	2.22	-52	2.76	39.24	9	0.81	5.212	10.004	0	20.6	0.204	18.4	2.8	8.01	140.2	0.89
463	Ba8Zr5Fe1Ni2O24	1.03862	0.920504	0.46375	0.547321	3.01	2.04925	2.25925	8	1.61	1.42	13	2078	1002	3.59	137.33	10.0578	-1.92352	0	1.59964	0	63.59	0	0	10.0578	-1.92352	0	63.59	300	230	62.8	1.98	502.9	2.22	-52	2.76	39.24	9	0.81	5.212	10.004	0	20.6	0.204	18.4	2.8	8.01	140.2	0.89
464	Ba8Zr5Nb2Fe1O24	1.01388	0.925846	0.499464	0.538393	3.01	2.09925	2.30925	8	1.61	1.42	13	2078	1002	3.59	137.33	10.0578	-1.92352	0	1.59964	0	63.59	0	0	10.0578	-1.92352	0	63.59	300	230	62.8	1.98	502.9	2.22	-52	2.76	39.24	9	0.81	5.212	10.004	0	20.6	0.204	18.4	2.8	8.01	140.2	0.89
465	Ba8Zr5Ta2Fe1O24	1.01388	0.925846	0.499464	0.538393	3.01	2.09925	2.30925	8	1.61	1.42	13	2078	1002	3.59	137.33	10.0578	-1.92352	0	1.59964	0	63.59	0	0	10.0578	-1.92352	0	63.59	300	230	62.8	1.98	502.9	2.22	-52	2.76	39.24	9	0.81	5.212	10.004	0	20.6	0.204	18.4	2.8	8.01	140.2	0.89
466	Ba8Zr5Zn2Fe1O24	1.00669	0.915223	0.510179	0.55625	3.01	2.11425	2.32425	8	1.61	1.42	13	2078	1002	3.59	137.33	10.0578	-1.92352	0	1.59964	0	63.59	0	0	10.0578	-1.92352	0	63.59	300	230	62.8	1.98	502.9	2.22	-52	2.76	39.24	9	0.81	5.212	10.004	0	20.6	0.204	18.4	2.8	8.01	140.2	0.89
467	Ba8Zr6Co2O24	1.02697	0.909483	0.480357	0.566071	3.01	2.0725	2.2825	8	1.61	1.42	13	2078	1002	3.59	137.33	10.0578	-1.92352	0	1.59964	0	63.59	0	0	10.0578	-1.92352	0	63.59	300	230	62.8	1.98	502.9	2.22	-52	2.76	39.24	9	0.81	5.212	10.004	0	20.6	0.204	18.4	2.8	8.01	140.2	0.89
468	Ba8Zr6Fe1Co1O24	1.02057	0.914698	0.489643	0.557143	3.01	2.0855	2.2955	8	1.61	1.42	13	2078	1002	3.59	137.33	10.0578	-1.92352	0	1.59964	0	63.59	0	0	10.0578	-1.92352	0	63.59	300	230	62.8	1.98	502.9	2.22	-52	2.76	39.24	9	0.81	5.212	10.004	0	20.6	0.204	18.4	2.8	8.01	140.2	0.89
469	Ba8Zr6Fe1Cu1O24	1.00848	0.910521	0.5075	0.564286	3.01	2.1105	2.3205	8	1.61	1.42	13	2078	1002	3.59	137.33	10.0578	-1.92352	0	1.59964	0	63.59	0	0	10.0578	-1.92352	0	63.59	300	230	62.8	1.98	502.9	2.22	-52	2.76	39.24	9	0.81	5.212	10.004	0	20.6	0.204	18.4	2.8	8.01	140.2	0.89
470	Ba8Zr6Fe1Mo1O24	1.01328	0.917856	0.500357	0.551786	3.01	2.1005	2.3105	8	1.61	1.42	13	2078	1002	3.59	137.33	10.0578	-1.92352	0	1.59964	0	63.59	0	0	10.0578	-1.92352	0	63.59	300	230	62.8	1.98	502.9	2.22	-52	2.76	39.24	9	0.81	5.212	10.004	0	20.6	0.204	18.4	2.8	8.01	140.2	0.89
471	Ba8Zr6Fe1Ni1O24	1.02363	0.912605	0.485179	0.560714	3.01	2.07925	2.28925	8	1.61	1.42	13	2078	1002	3.59	137.33	10.0578	-1.92352	0	1.59964	0	63.59	0	0	10.0578	-1.92352	0	63.59	300	230	62.8	1.98	502.9	2.22	-52	2.76	39.24	9	0.81	5.212	10.004	0	20.6	0.204	18.4	2.8	8.01	140.2	0.89
472	Ba8Zr6Fe1W1O24	1.01268	0.917328	0.50125	0.552679	3.01	2.10175	2.31175	8	1.61	1.42	13	2078	1002	3.59	137.33	10.0578	-1.92352	0	1.59964	0	63.59	0	0	10.0578	-1.92352	0	63.59	300	230	62.8	1.98	502.9	2.22	-52	2.76	39.24	9	0.81	5.212	10.004	0	20.6	0.204	18.4	2.8	8.01	140.2	0.89
473	Ba8Zr6Fe2O24	1.01424	0.919973	0.498929	0.548214	3.01	2.0985	2.3085	8	1.61	1.42	13	2078	1002	3.59	137.33	10.0578	-1.92352	0	1.59964	0	63.59	0	0	10.0578	-1.92352	0	63.59	300	230	62.8	1.98	502.9	2.22	-52	2.76	39.24	9	0.81	5.212	10.004	0	20.6	0.204	18.4	2.8	8.01	140.2	0.89
474	Ba8Zr6Nb1Fe1O24	1.01147	0.915223	0.503036	0.55625	3.01	2.10425	2.31425	8	1.61	1.42	13	2078	1002	3.59	137.33	10.0578	-1.92352	0	1.59964	0	63.59	0	0	10.0578	-1.92352	0	63.59	300	230	62.8	1.98	502.9	2.22	-52	2.76	39.24	9	0.81	5.212	10.004	0	20.6	0.204	18.4	2.8	8.01	140.2	0.89
475	Ba8Zr6Ni2O24	1.0332	0.905354	0.471429	0.573214	3.01	2.06	2.27	8	1.61	1.42	13	2078	1002	3.59	137.33	10.0578	-1.92352	0	1.59964	0	63.59	0	0	10.0578	-1.92352	0	63.59	300	230	62.8	1.98	502.9	2.22	-52	2.76	39.24	9	0.81	5.212	10.004	0	20.6	0.204	18.4	2.8	8.01	140.2	0.89
476	Ba8Zr6Ta1Fe1O24	1.01147	0.915223	0.503036	0.55625	3.01	2.10425	2.31425	8	1.61	1.42	13	2078	1002	3.59	137.33	10.0578	-1.92352	0	1.59964	0	63.59	0	0	10.0578	-1.92352	0	63.59	300	230	62.8	1.98	502.9	2.22	-52	2.76	39.24	9	0.81	5.212	10.004	0	20.6	0.204	18.4	2.8	8.01	140.2	0.89
477	Ba8Zr6Zn1Fe1O24	1.00788	0.910002	0.508393	0.565179	3.01	2.11175	2.32175	8	1.61	1.42	13	2078	1002	3.59	137.33	10.0578	-1.92352	0	1.59964	0	63.59	0	0	10.0578	-1.92352	0	63.59	300	230	62.8	1.98	502.9	2.22	-52	2.76	39.24	9	0.81	5.212	10.004	0	20.6	0.204	18.4	2.8	8.01	140.2	0.89
478	Ba8Zr7Co1O24	1.01533	0.899737	0.497321	0.583036	3.01	2.09625	2.30625	8	1.61	1.42	13	2078	1002	3.59	137.33	10.0578	-1.92352	0	1.59964	0	63.59	0	0	10.0578	-1.92352	0	63.59	300	230	62.8	1.98	502.9	2.22	-52	2.76	39.24	9	0.81	5.212	10.004	0	20.6	0.204	18.4	2.8	8.01	140.2	0.89
479	Ba8Zr7Fe1O24	1.00907	0.90484	0.506607	0.574107	3.01	2.10925	2.31925	8	1.61	1.42	13	2078	1002	3.59	137.33	10.0578	-1.92352	0	1.59964	0	63.59	0	0	10.0578	-1.92352	0	63.59	300	230	62.8	1.98	502.9	2.22	-52	2.76	39.24	9	0.81	5.212	10.004	0	20.6	0.204	18.4	2.8	8.01	140.2	0.89
480	Ba8Zr7Ni1O24	1.01837	0.897711	0.492857	0.586607	3.01	2.09	2.3	8	1.61	1.42	13	2078	1002	3.59	137.33	10.0578	-1.92352	0	1.59964	0	63.59	0	0	10.0578	-1.92352	0	63.59	300	230	62.8	1.98	502.9	2.22	-52	2.76	39.24	9	0.81	5.212	10.004	0	20.6	0.204	18.4	2.8	8.01	140.2	0.89
481	Ba8Zr8O24	1.00396	0.890197	0.514286	0.6	3.01	2.12	2.33	8	1.61	1.42	13	2078	1002	3.59	137.33	10.0578	-1.92352	0	1.59964	0	63.59	0	0	10.0578	-1.92352	0	63.59	300	230	62.8	1.98	502.9	2.22	-52	2.76	39.24	9	0.81	5.212	10.004	0	20.6	0.204	18.4	2.8	8.01	140.2	0.89
482	Bi1Ba3Sr4Fe2Co6O24	1.03752	0.939754	0.397143	0.446429	2.87	1.956	2.026	4	1.44	1.26	15	1655	1042	2.54	87.62	9.45989	-1.67794	0.00487369	1.71057	0	52.91	-1.32	0	9.53791	-1.68281	0	54.23	420	300	56	1.91	549.5	2.15	-168	2.45	33.7	8	0.84	5.695	11.03	43.6	22.5	0.3	3.53	5	8.2	136.9	0.95
483	Bi2Ba2Sr4Fe2Co6O24	1.01764	0.922731	0.397143	0.446429	2.815	1.956	1.971	4	1.44	1.26	15	1655	1042	2.54	87.62	9.45989	-1.67794	0.00487369	1.71057	0	52.91	-1.32	0	9.53791	-1.68281	0	54.23	420	300	56	1.91	549.5	2.15	-168	2.45	33.7	8	0.84	5.695	11.03	43.6	22.5	0.3	3.53	5	8.2	136.9	0.95
484	Bi4Pr4Co8O24	0.947083	0.855427	0.378571	0.464286	2.585	1.93	1.715	4	1.17	1.03	34	1837	544.59	9.75	208.98	7.8219	-3.89538	0.0783107	8.46316	0	29.91	-3.04	0	8.0784	-3.97369	0	32.95	530	600	35.3	1.46	703.3	1.7	110	1.63	21.3	86	1.16	7.289	16.687	25.559	13.4	0.122	7.87	0.9	11	179	2.02
485	Bi4Sr4Fe2Co6O24	0.977875	0.888685	0.397143	0.446429	2.705	1.956	1.861	4	1.17	1.03	34	1837	544.59	9.75	208.98	7.8219	-3.89538	0.0783107	8.46316	0	29.91	-3.04	0	8.0784	-3.97369	0	32.95	530	600	35.3	1.46	703.3	1.7	110	1.63	21.3	86	1.16	7.289	16.687	25.559	13.4	0.122	7.87	0.9	11	179	2.02
486	Ca2La6Co8O24	1.00937	0.869224	0.378571	0.464286	2.755	1.93	1.885	6	1.36	1.16	50	3737	1191	6.15	138.905	8.43208	-4.79586	0.131682	7.77495	0.0008051	37.47	0.5725	0	8.38891	-4.92755	0	36.8975	950	310	37.4	1.25	538.1	1.877	50	2.74	20.73	13	1.18	5.58	11.059	19.174	5.2	0.19	13.5	1.9	11.3	399.57	1.1
487	Ca2La6Cr8O24	0.999015	0.882133	0.392857	0.442857	2.755	1.95	1.905	6	1.36	1.16	50	3737	1191	6.15	138.905	8.43208	-4.79586	0.131682	7.77495	0.0008051	37.47	0.5725	0	8.38891	-4.92755	0	36.8975	950	310	37.4	1.25	538.1	1.877	50	2.74	20.73	13	1.18	5.58	11.059	19.174	5.2	0.19	13.5	1.9	11.3	399.57	1.1
488	Ca2La6Fe8O24	0.957758	0.9138	0.452857	0.392857	2.755	2.034	1.989	6	1.36	1.16	50	3737	1191	6.15	138.905	8.43208	-4.79586	0.131682	7.77495	0.0008051	37.47	0.5725	0	8.38891	-4.92755	0	36.8975	950	310	37.4	1.25	538.1	1.877	50	2.74	20.73	13	1.18	5.58	11.059	19.174	5.2	0.19	13.5	1.9	11.3	399.57	1.1
489	Ca2La6Ga8O24	0.964396	0.882133	0.442857	0.442857	2.755	2.02	1.975	6	1.36	1.16	50	3737	1191	6.15	138.905	8.43208	-4.79586	0.131682	7.77495	0.0008051	37.47	0.5725	0	8.38891	-4.92755	0	36.8975	950	310	37.4	1.25	538.1	1.877	50	2.74	20.73	13	1.18	5.58	11.059	19.174	5.2	0.19	13.5	1.9	11.3	399.57	1.1
490	Ca2La6Mn8O24	0.964873	0.860826	0.442143	0.478571	2.755	2.019	1.974	6	1.36	1.16	50	3737	1191	6.15	138.905	8.43208	-4.79586	0.131682	7.77495	0.0008051	37.47	0.5725	0	8.38891	-4.92755	0	36.8975	950	310	37.4	1.25	538.1	1.877	50	2.74	20.73	13	1.18	5.58	11.059	19.174	5.2	0.19	13.5	1.9	11.3	399.57	1.1
491	Ca2La6Ni8O24	1.03621	0.852588	0.342857	0.492857	2.755	1.88	1.835	6	1.36	1.16	50	3737	1191	6.15	138.905	8.43208	-4.79586	0.131682	7.77495	0.0008051	37.47	0.5725	0	8.38891	-4.92755	0	36.8975	950	310	37.4	1.25	538.1	1.877	50	2.74	20.73	13	1.18	5.58	11.059	19.174	5.2	0.19	13.5	1.9	11.3	399.57	1.1
492	Ca2La6Sc8O24	0.908195	0.828795	0.532143	0.535714	2.755	2.145	2.1	6	1.36	1.16	50	3737	1191	6.15	138.905	8.43208	-4.79586	0.131682	7.77495	0.0008051	37.47	0.5725	0	8.38891	-4.92755	0	36.8975	950	310	37.4	1.25	538.1	1.877	50	2.74	20.73	13	1.18	5.58	11.059	19.174	5.2	0.19	13.5	1.9	11.3	399.57	1.1
493	Ca2La6Ti8O24	0.971611	0.886522	0.432143	0.435714	2.755	2.005	1.96	6	1.36	1.16	50	3737	1191	6.15	138.905	8.43208	-4.79586	0.131682	7.77495	0.0008051	37.47	0.5725	0	8.38891	-4.92755	0	36.8975	950	310	37.4	1.25	538.1	1.877	50	2.74	20.73	13	1.18	5.58	11.059	19.174	5.2	0.19	13.5	1.9	11.3	399.57	1.1
494	Ca2La6V8O24	0.983878	0.91851	0.414286	0.385714	2.755	1.98	1.935	6	1.36	1.16	50	3737	1191	6.15	138.905	8.43208	-4.79586	0.131682	7.77495	0.0008051	37.47	0.5725	0	8.38891	-4.92755	0	36.8975	950	310	37.4	1.25	538.1	1.877	50	2.74	20.73	13	1.18	5.58	11.059	19.174	5.2	0.19	13.5	1.9	11.3	399.57	1.1
495	Ca2Pr6Co8O24	0.965402	0.861463	0.378571	0.464286	2.635	1.93	1.765	6	1.2	1.13	50	3785	1204	6.77	140.908	8.31185	-4.64854	0.12529	3.59202	0	35.89	0.215	0	8.29522	-4.77383	0	35.675	950	310	34.5	1.65	523	1.828	50	2.67	20.8	17	1.2	5.46	10.551	21.62	5.4	0.193	12.5	1.5	10.04	332.63	1.13
496	Ca2Pr6Cr8O24	0.955501	0.874257	0.392857	0.442857	2.635	1.95	1.785	6	1.2	1.13	50	3785	1204	6.77	140.908	8.31185	-4.64854	0.12529	3.59202	0	35.89	0.215	0	8.29522	-4.77383	0	35.675	950	310	34.5	1.65	523	1.828	50	2.67	20.8	17	1.2	5.46	10.551	21.62	5.4	0.193	12.5	1.5	10.04	332.63	1.13
497	Ca2Pr6Fe8O24	0.91604	0.905641	0.452857	0.392857	2.635	2.034	1.869	6	1.2	1.13	50	3785	1204	6.77	140.908	8.31185	-4.64854	0.12529	3.59202	0	35.89	0.215	0	8.29522	-4.77383	0	35.675	950	310	34.5	1.65	523	1.828	50	2.67	20.8	17	1.2	5.46	10.551	21.62	5.4	0.193	12.5	1.5	10.04	332.63	1.13
498	Ca2Pr6Ga8O24	0.922389	0.874257	0.442857	0.442857	2.635	2.02	1.855	6	1.2	1.13	50	3785	1204	6.77	140.908	8.31185	-4.64854	0.12529	3.59202	0	35.89	0.215	0	8.29522	-4.77383	0	35.675	950	310	34.5	1.65	523	1.828	50	2.67	20.8	17	1.2	5.46	10.551	21.62	5.4	0.193	12.5	1.5	10.04	332.63	1.13
499	Ca2Pr6Mn8O24	0.922846	0.85314	0.442143	0.478571	2.635	2.019	1.854	6	1.2	1.13	50	3785	1204	6.77	140.908	8.31185	-4.64854	0.12529	3.59202	0	35.89	0.215	0	8.29522	-4.77383	0	35.675	950	310	34.5	1.65	523	1.828	50	2.67	20.8	17	1.2	5.46	10.551	21.62	5.4	0.193	12.5	1.5	10.04	332.63	1.13
500	Ca2Pr6Ni8O24	0.991078	0.844976	0.342857	0.492857	2.635	1.88	1.715	6	1.2	1.13	50	3785	1204	6.77	140.908	8.31185	-4.64854	0.12529	3.59202	0	35.89	0.215	0	8.29522	-4.77383	0	35.675	950	310	34.5	1.65	523	1.828	50	2.67	20.8	17	1.2	5.46	10.551	21.62	5.4	0.193	12.5	1.5	10.04	332.63	1.13
501	Ca2Pr6Sc8O24	0.868637	0.821395	0.532143	0.535714	2.635	2.145	1.98	6	1.2	1.13	50	3785	1204	6.77	140.908	8.31185	-4.64854	0.12529	3.59202	0	35.89	0.215	0	8.29522	-4.77383	0	35.675	950	310	34.5	1.65	523	1.828	50	2.67	20.8	17	1.2	5.46	10.551	21.62	5.4	0.193	12.5	1.5	10.04	332.63	1.13
502	Ca2Pr6Ti8O24	0.92929	0.878607	0.432143	0.435714	2.635	2.005	1.84	6	1.2	1.13	50	3785	1204	6.77	140.908	8.31185	-4.64854	0.12529	3.59202	0	35.89	0.215	0	8.29522	-4.77383	0	35.675	950	310	34.5	1.65	523	1.828	50	2.67	20.8	17	1.2	5.46	10.551	21.62	5.4	0.193	12.5	1.5	10.04	332.63	1.13
503	Ca2Pr6V8O24	0.941023	0.910309	0.414286	0.385714	2.635	1.98	1.815	6	1.2	1.13	50	3785	1204	6.77	140.908	8.31185	-4.64854	0.12529	3.59202	0	35.89	0.215	0	8.29522	-4.77383	0	35.675	950	310	34.5	1.65	523	1.828	50	2.67	20.8	17	1.2	5.46	10.551	21.62	5.4	0.193	12.5	1.5	10.04	332.63	1.13
504	Ca2Y6Co8O24	0.931054	0.833006	0.378571	0.464286	2.54125	1.93	1.67125	6	1.075	1.02	64.4	3611	1795	4.47	88.9059	8.04393	-6.3403	0.124302	3.23209	0	32.53	0.165	0	8.0303	-6.4646	0	32.365	980	260	32.9	1.62	616	1.81	0	2.27	19.8	12	1.21	6.38	12.24	20.52	11.3	0.3	17.2	1.8	17.15	393.3	1.22
505	Ca2Y6Cr8O24	0.921505	0.845378	0.392857	0.442857	2.54125	1.95	1.69125	6	1.075	1.02	64.4	3611	1795	4.47	88.9059	8.04393	-6.3403	0.124302	3.23209	0	32.53	0.165	0	8.0303	-6.4646	0	32.365	980	260	32.9	1.62	616	1.81	0	2.27	19.8	12	1.21	6.38	12.24	20.52	11.3	0.3	17.2	1.8	17.15	393.3	1.22
506	Ca2Y6Fe8O24	0.883449	0.875725	0.452857	0.392857	2.54125	2.034	1.77525	6	1.075	1.02	64.4	3611	1795	4.47	88.9059	8.04393	-6.3403	0.124302	3.23209	0	32.53	0.165	0	8.0303	-6.4646	0	32.365	980	260	32.9	1.62	616	1.81	0	2.27	19.8	12	1.21	6.38	12.24	20.52	11.3	0.3	17.2	1.8	17.15	393.3	1.22
507	Ca2Y6Ga8O24	0.889572	0.845378	0.442857	0.442857	2.54125	2.02	1.76125	6	1.075	1.02	64.4	3611	1795	4.47	88.9059	8.04393	-6.3403	0.124302	3.23209	0	32.53	0.165	0	8.0303	-6.4646	0	32.365	980	260	32.9	1.62	616	1.81	0	2.27	19.8	12	1.21	6.38	12.24	20.52	11.3	0.3	17.2	1.8	17.15	393.3	1.22
508	Ca2Y6Mn8O24	0.890012	0.824958	0.442143	0.478571	2.54125	2.019	1.76025	6	1.075	1.02	64.4	3611	1795	4.47	88.9059	8.04393	-6.3403	0.124302	3.23209	0	32.53	0.165	0	8.0303	-6.4646	0	32.365	980	260	32.9	1.62	616	1.81	0	2.27	19.8	12	1.21	6.38	12.24	20.52	11.3	0.3	17.2	1.8	17.15	393.3	1.22
509	Ca2Y6Ni8O24	0.955817	0.817064	0.342857	0.492857	2.54125	1.88	1.62125	6	1.075	1.02	64.4	3611	1795	4.47	88.9059	8.04393	-6.3403	0.124302	3.23209	0	32.53	0.165	0	8.0303	-6.4646	0	32.365	980	260	32.9	1.62	616	1.81	0	2.27	19.8	12	1.21	6.38	12.24	20.52	11.3	0.3	17.2	1.8	17.15	393.3	1.22
510	Ca2Y6Sc8O24	0.837732	0.794262	0.532143	0.535714	2.54125	2.145	1.88625	6	1.075	1.02	64.4	3611	1795	4.47	88.9059	8.04393	-6.3403	0.124302	3.23209	0	32.53	0.165	0	8.0303	-6.4646	0	32.365	980	260	32.9	1.62	616	1.81	0	2.27	19.8	12	1.21	6.38	12.24	20.52	11.3	0.3	17.2	1.8	17.15	393.3	1.22
511	Ca2Y6Ti8O24	0.896227	0.849584	0.432143	0.435714	2.54125	2.005	1.74625	6	1.075	1.02	64.4	3611	1795	4.47	88.9059	8.04393	-6.3403	0.124302	3.23209	0	32.53	0.165	0	8.0303	-6.4646	0	32.365	980	260	32.9	1.62	616	1.81	0	2.27	19.8	12	1.21	6.38	12.24	20.52	11.3	0.3	17.2	1.8	17.15	393.3	1.22
512	Ca2Y6V8O24	0.907543	0.880239	0.414286	0.385714	2.54125	1.98	1.72125	6	1.075	1.02	64.4	3611	1795	4.47	88.9059	8.04393	-6.3403	0.124302	3.23209	0	32.53	0.165	0	8.0303	-6.4646	0	32.365	980	260	32.9	1.62	616	1.81	0	2.27	19.8	12	1.21	6.38	12.24	20.52	11.3	0.3	17.2	1.8	17.15	393.3	1.22
513	Ca4Ba4Co4Ni4O24	1.06716	0.891569	0.360714	0.478571	2.875	1.905	1.98	4	1.34	1	21	1757	1112	1.55	40.078	8.38303	-1.92726	0.0210704	2.89542	0	36.82	-0.95	0	8.45452	-1.94833	0	37.77	390	150	44.1	1.74	589.8	1.97	-156	2.23	25.9	7	0.91	6.113	11.871	50.908	22.3	0.647	200	31.3	8.53	154.67	1
514	Ca4Ba4Co6Ni2O24	1.0602	0.895897	0.369643	0.471429	2.875	1.9175	1.9925	4	1.34	1	21	1757	1112	1.55	40.078	8.38303	-1.92726	0.0210704	2.89542	0	36.82	-0.95	0	8.45452	-1.94833	0	37.77	390	150	44.1	1.74	589.8	1.97	-156	2.23	25.9	7	0.91	6.113	11.871	50.908	22.3	0.647	200	31.3	8.53	154.67	1
515	Ca4Ba4Co7Ni1O24	1.05675	0.898077	0.374107	0.467857	2.875	1.92375	1.99875	4	1.34	1	21	1757	1112	1.55	40.078	8.38303	-1.92726	0.0210704	2.89542	0	36.82	-0.95	0	8.45452	-1.94833	0	37.77	390	150	44.1	1.74	589.8	1.97	-156	2.23	25.9	7	0.91	6.113	11.871	50.908	22.3	0.647	200	31.3	8.53	154.67	1
516	Ca4Ba4Fe1Co7O24	1.04629	0.905791	0.387857	0.455357	2.875	1.943	2.018	4	1.34	1	21	1757	1112	1.55	40.078	8.38303	-1.92726	0.0210704	2.89542	0	36.82	-0.95	0	8.45452	-1.94833	0	37.77	390	150	44.1	1.74	589.8	1.97	-156	2.23	25.9	7	0.91	6.113	11.871	50.908	22.3	0.647	200	31.3	8.53	154.67	1
517	Ca4Ba4Fe1Ni7O24	1.07039	0.890494	0.356607	0.480357	2.875	1.89925	1.97425	4	1.34	1	21	1757	1112	1.55	40.078	8.38303	-1.92726	0.0210704	2.89542	0	36.82	-0.95	0	8.45452	-1.94833	0	37.77	390	150	44.1	1.74	589.8	1.97	-156	2.23	25.9	7	0.91	6.113	11.871	50.908	22.3	0.647	200	31.3	8.53	154.67	1
518	Ca4Ba4Fe2Co6O24	1.03933	0.911382	0.397143	0.446429	2.875	1.956	2.031	4	1.34	1	21	1757	1112	1.55	40.078	8.38303	-1.92726	0.0210704	2.89542	0	36.82	-0.95	0	8.45452	-1.94833	0	37.77	390	150	44.1	1.74	589.8	1.97	-156	2.23	25.9	7	0.91	6.113	11.871	50.908	22.3	0.647	200	31.3	8.53	154.67	1
519	Ca4Ba4Fe2Ni6O24	1.05965	0.898077	0.370357	0.467857	2.875	1.9185	1.9935	4	1.34	1	21	1757	1112	1.55	40.078	8.38303	-1.92726	0.0210704	2.89542	0	36.82	-0.95	0	8.45452	-1.94833	0	37.77	390	150	44.1	1.74	589.8	1.97	-156	2.23	25.9	7	0.91	6.113	11.871	50.908	22.3	0.647	200	31.3	8.53	154.67	1
520	Ca4Ba4Mn1Co7O24	1.0473	0.899171	0.386518	0.466071	2.875	1.94112	2.01613	4	1.34	1	21	1757	1112	1.55	40.078	8.38303	-1.92726	0.0210704	2.89542	0	36.82	-0.95	0	8.45452	-1.94833	0	37.77	390	150	44.1	1.74	589.8	1.97	-156	2.23	25.9	7	0.91	6.113	11.871	50.908	22.3	0.647	200	31.3	8.53	154.67	1
521	Ca4Ba4Mn1Ni7O24	1.07144	0.884095	0.355268	0.491071	2.875	1.89738	1.97237	4	1.34	1	21	1757	1112	1.55	40.078	8.38303	-1.92726	0.0210704	2.89542	0	36.82	-0.95	0	8.45452	-1.94833	0	37.77	390	150	44.1	1.74	589.8	1.97	-156	2.23	25.9	7	0.91	6.113	11.871	50.908	22.3	0.647	200	31.3	8.53	154.67	1
522	Ca4Ba4Mn2Co6O24	1.04133	0.898077	0.394464	0.467857	2.875	1.95225	2.02725	4	1.34	1	21	1757	1112	1.55	40.078	8.38303	-1.92726	0.0210704	2.89542	0	36.82	-0.95	0	8.45452	-1.94833	0	37.77	390	150	44.1	1.74	589.8	1.97	-156	2.23	25.9	7	0.91	6.113	11.871	50.908	22.3	0.647	200	31.3	8.53	154.67	1
523	Ca4Ba4Mn2Fe6O24	1.00132	0.932095	0.450179	0.414286	2.875	2.03025	2.10525	4	1.34	1	21	1757	1112	1.55	40.078	8.38303	-1.92726	0.0210704	2.89542	0	36.82	-0.95	0	8.45452	-1.94833	0	37.77	390	150	44.1	1.74	589.8	1.97	-156	2.23	25.9	7	0.91	6.113	11.871	50.908	22.3	0.647	200	31.3	8.53	154.67	1
524	Ca4Ba4Mn2Ni6O24	1.06172	0.885155	0.367679	0.489286	2.875	1.91475	1.98975	4	1.34	1	21	1757	1112	1.55	40.078	8.38303	-1.92726	0.0210704	2.89542	0	36.82	-0.95	0	8.45452	-1.94833	0	37.77	390	150	44.1	1.74	589.8	1.97	-156	2.23	25.9	7	0.91	6.113	11.871	50.908	22.3	0.647	200	31.3	8.53	154.67	1
525	Ca4Ba4Mn4Co4O24	1.02959	0.895897	0.410357	0.471429	2.875	1.9745	2.0495	4	1.34	1	21	1757	1112	1.55	40.078	8.38303	-1.92726	0.0210704	2.89542	0	36.82	-0.95	0	8.45452	-1.94833	0	37.77	390	150	44.1	1.74	589.8	1.97	-156	2.23	25.9	7	0.91	6.113	11.871	50.908	22.3	0.647	200	31.3	8.53	154.67	1
526	Ca4Ba4Mn4Ni4O24	1.0428	0.887283	0.3925	0.485714	2.875	1.9495	2.0245	4	1.34	1	21	1757	1112	1.55	40.078	8.38303	-1.92726	0.0210704	2.89542	0	36.82	-0.95	0	8.45452	-1.94833	0	37.77	390	150	44.1	1.74	589.8	1.97	-156	2.23	25.9	7	0.91	6.113	11.871	50.908	22.3	0.647	200	31.3	8.53	154.67	1
527	Ca4Ba4Mn6Co2O24	1.01812	0.893728	0.42625	0.475	2.875	1.99675	2.07175	4	1.34	1	21	1757	1112	1.55	40.078	8.38303	-1.92726	0.0210704	2.89542	0	36.82	-0.95	0	8.45452	-1.94833	0	37.77	390	150	44.1	1.74	589.8	1.97	-156	2.23	25.9	7	0.91	6.113	11.871	50.908	22.3	0.647	200	31.3	8.53	154.67	1
528	Ca4Ba4Mn6Fe2O24	1.00503	0.904681	0.444821	0.457143	2.875	2.02275	2.09775	4	1.34	1	21	1757	1112	1.55	40.078	8.38303	-1.92726	0.0210704	2.89542	0	36.82	-0.95	0	8.45452	-1.94833	0	37.77	390	150	44.1	1.74	589.8	1.97	-156	2.23	25.9	7	0.91	6.113	11.871	50.908	22.3	0.647	200	31.3	8.53	154.67	1
529	Ca4Ba4Mn6Ni2O24	1.02453	0.889421	0.417321	0.482143	2.875	1.98425	2.05925	4	1.34	1	21	1757	1112	1.55	40.078	8.38303	-1.92726	0.0210704	2.89542	0	36.82	-0.95	0	8.45452	-1.94833	0	37.77	390	150	44.1	1.74	589.8	1.97	-156	2.23	25.9	7	0.91	6.113	11.871	50.908	22.3	0.647	200	31.3	8.53	154.67	1
530	Ca4Ba4Mn7Co1O24	1.01248	0.892647	0.434196	0.476786	2.875	2.00787	2.08288	4	1.34	1	21	1757	1112	1.55	40.078	8.38303	-1.92726	0.0210704	2.89542	0	36.82	-0.95	0	8.45452	-1.94833	0	37.77	390	150	44.1	1.74	589.8	1.97	-156	2.23	25.9	7	0.91	6.113	11.871	50.908	22.3	0.647	200	31.3	8.53	154.67	1
531	Ca4Ba4Mn7Fe1O24	1.00597	0.898077	0.443482	0.467857	2.875	2.02088	2.09587	4	1.34	1	21	1757	1112	1.55	40.078	8.38303	-1.92726	0.0210704	2.89542	0	36.82	-0.95	0	8.45452	-1.94833	0	37.77	390	150	44.1	1.74	589.8	1.97	-156	2.23	25.9	7	0.91	6.113	11.871	50.908	22.3	0.647	200	31.3	8.53	154.67	1
532	Ca4Ba4Mn7Ni1O24	1.01564	0.890494	0.429732	0.480357	2.875	2.00163	2.07662	4	1.34	1	21	1757	1112	1.55	40.078	8.38303	-1.92726	0.0210704	2.89542	0	36.82	-0.95	0	8.45452	-1.94833	0	37.77	390	150	44.1	1.74	589.8	1.97	-156	2.23	25.9	7	0.91	6.113	11.871	50.908	22.3	0.647	200	31.3	8.53	154.67	1
533	Ca4Ba4Ni4Co4O24	1.06716	0.891569	0.360714	0.478571	2.875	1.905	1.98	4	1.34	1	21	1757	1112	1.55	40.078	8.38303	-1.92726	0.0210704	2.89542	0	36.82	-0.95	0	8.45452	-1.94833	0	37.77	390	150	44.1	1.74	589.8	1.97	-156	2.23	25.9	7	0.91	6.113	11.871	50.908	22.3	0.647	200	31.3	8.53	154.67	1
534	Ca4Ba4Ni6Co2O24	1.0742	0.887283	0.351786	0.485714	2.875	1.8925	1.9675	4	1.34	1	21	1757	1112	1.55	40.078	8.38303	-1.92726	0.0210704	2.89542	0	36.82	-0.95	0	8.45452	-1.94833	0	37.77	390	150	44.1	1.74	589.8	1.97	-156	2.23	25.9	7	0.91	6.113	11.871	50.908	22.3	0.647	200	31.3	8.53	154.67	1
535	Ca4Ba4Ni7Co1O24	1.07776	0.885155	0.347321	0.489286	2.875	1.88625	1.96125	4	1.34	1	21	1757	1112	1.55	40.078	8.38303	-1.92726	0.0210704	2.89542	0	36.82	-0.95	0	8.45452	-1.94833	0	37.77	390	150	44.1	1.74	589.8	1.97	-156	2.23	25.9	7	0.91	6.113	11.871	50.908	22.3	0.647	200	31.3	8.53	154.67	1
536	Ca4La4Co8O24	1.00754	0.855427	0.378571	0.464286	2.75	1.93	1.88	4	1.34	1	21	1757	1112	1.55	40.078	8.38303	-1.92726	0.0210704	2.89542	0	36.82	-0.95	0	8.45452	-1.94833	0	37.77	390	150	44.1	1.74	589.8	1.97	-156	2.23	25.9	7	0.91	6.113	11.871	50.908	22.3	0.647	200	31.3	8.53	154.67	1
537	Ca4La4Cr8O24	0.997202	0.868131	0.392857	0.442857	2.75	1.95	1.9	4	1.34	1	21	1757	1112	1.55	40.078	8.38303	-1.92726	0.0210704	2.89542	0	36.82	-0.95	0	8.45452	-1.94833	0	37.77	390	150	44.1	1.74	589.8	1.97	-156	2.23	25.9	7	0.91	6.113	11.871	50.908	22.3	0.647	200	31.3	8.53	154.67	1
538	Ca4La4Fe8O24	0.956019	0.899295	0.452857	0.392857	2.75	2.034	1.984	4	1.34	1	21	1757	1112	1.55	40.078	8.38303	-1.92726	0.0210704	2.89542	0	36.82	-0.95	0	8.45452	-1.94833	0	37.77	390	150	44.1	1.74	589.8	1.97	-156	2.23	25.9	7	0.91	6.113	11.871	50.908	22.3	0.647	200	31.3	8.53	154.67	1
539	Ca4La4Ga8O24	0.962645	0.868131	0.442857	0.442857	2.75	2.02	1.97	4	1.34	1	21	1757	1112	1.55	40.078	8.38303	-1.92726	0.0210704	2.89542	0	36.82	-0.95	0	8.45452	-1.94833	0	37.77	390	150	44.1	1.74	589.8	1.97	-156	2.23	25.9	7	0.91	6.113	11.871	50.908	22.3	0.647	200	31.3	8.53	154.67	1
540	Ca4La4Mn8O24	0.963122	0.847162	0.442143	0.478571	2.75	2.019	1.969	4	1.34	1	21	1757	1112	1.55	40.078	8.38303	-1.92726	0.0210704	2.89542	0	36.82	-0.95	0	8.45452	-1.94833	0	37.77	390	150	44.1	1.74	589.8	1.97	-156	2.23	25.9	7	0.91	6.113	11.871	50.908	22.3	0.647	200	31.3	8.53	154.67	1
541	Ca4La4Ni8O24	1.03433	0.839055	0.342857	0.492857	2.75	1.88	1.83	4	1.34	1	21	1757	1112	1.55	40.078	8.38303	-1.92726	0.0210704	2.89542	0	36.82	-0.95	0	8.45452	-1.94833	0	37.77	390	150	44.1	1.74	589.8	1.97	-156	2.23	25.9	7	0.91	6.113	11.871	50.908	22.3	0.647	200	31.3	8.53	154.67	1
542	Ca4La4Sc8O24	0.906547	0.815639	0.532143	0.535714	2.75	2.145	2.095	4	1.34	1	21	1757	1112	1.55	40.078	8.38303	-1.92726	0.0210704	2.89542	0	36.82	-0.95	0	8.45452	-1.94833	0	37.77	390	150	44.1	1.74	589.8	1.97	-156	2.23	25.9	7	0.91	6.113	11.871	50.908	22.3	0.647	200	31.3	8.53	154.67	1
543	Ca4La4Ti8O24	0.969847	0.87245	0.432143	0.435714	2.75	2.005	1.955	4	1.34	1	21	1757	1112	1.55	40.078	8.38303	-1.92726	0.0210704	2.89542	0	36.82	-0.95	0	8.45452	-1.94833	0	37.77	390	150	44.1	1.74	589.8	1.97	-156	2.23	25.9	7	0.91	6.113	11.871	50.908	22.3	0.647	200	31.3	8.53	154.67	1
544	Ca4La4V8O24	0.982093	0.90393	0.414286	0.385714	2.75	1.98	1.93	4	1.34	1	21	1757	1112	1.55	40.078	8.38303	-1.92726	0.0210704	2.89542	0	36.82	-0.95	0	8.45452	-1.94833	0	37.77	390	150	44.1	1.74	589.8	1.97	-156	2.23	25.9	7	0.91	6.113	11.871	50.908	22.3	0.647	200	31.3	8.53	154.67	1
545	Ca4Pr4Co8O24	0.978225	0.850253	0.378571	0.464286	2.67	1.93	1.8	4	1.34	1	21	1757	1112	1.55	40.078	8.38303	-1.92726	0.0210704	2.89542	0	36.82	-0.95	0	8.45452	-1.94833	0	37.77	390	150	44.1	1.74	589.8	1.97	-156	2.23	25.9	7	0.91	6.113	11.871	50.908	22.3	0.647	200	31.3	8.53	154.67	1
546	Ca4Pr4Cr8O24	0.968192	0.86288	0.392857	0.442857	2.67	1.95	1.82	4	1.34	1	21	1757	1112	1.55	40.078	8.38303	-1.92726	0.0210704	2.89542	0	36.82	-0.95	0	8.45452	-1.94833	0	37.77	390	150	44.1	1.74	589.8	1.97	-156	2.23	25.9	7	0.91	6.113	11.871	50.908	22.3	0.647	200	31.3	8.53	154.67	1
547	Ca4Pr4Fe8O24	0.928208	0.893855	0.452857	0.392857	2.67	2.034	1.904	4	1.34	1	21	1757	1112	1.55	40.078	8.38303	-1.92726	0.0210704	2.89542	0	36.82	-0.95	0	8.45452	-1.94833	0	37.77	390	150	44.1	1.74	589.8	1.97	-156	2.23	25.9	7	0.91	6.113	11.871	50.908	22.3	0.647	200	31.3	8.53	154.67	1
548	Ca4Pr4Ga8O24	0.934641	0.86288	0.442857	0.442857	2.67	2.02	1.89	4	1.34	1	21	1757	1112	1.55	40.078	8.38303	-1.92726	0.0210704	2.89542	0	36.82	-0.95	0	8.45452	-1.94833	0	37.77	390	150	44.1	1.74	589.8	1.97	-156	2.23	25.9	7	0.91	6.113	11.871	50.908	22.3	0.647	200	31.3	8.53	154.67	1
549	Ca4Pr4Mn8O24	0.935104	0.842038	0.442143	0.478571	2.67	2.019	1.889	4	1.34	1	21	1757	1112	1.55	40.078	8.38303	-1.92726	0.0210704	2.89542	0	36.82	-0.95	0	8.45452	-1.94833	0	37.77	390	150	44.1	1.74	589.8	1.97	-156	2.23	25.9	7	0.91	6.113	11.871	50.908	22.3	0.647	200	31.3	8.53	154.67	1
550	Ca4Pr4Ni8O24	1.00424	0.83398	0.342857	0.492857	2.67	1.88	1.75	4	1.34	1	21	1757	1112	1.55	40.078	8.38303	-1.92726	0.0210704	2.89542	0	36.82	-0.95	0	8.45452	-1.94833	0	37.77	390	150	44.1	1.74	589.8	1.97	-156	2.23	25.9	7	0.91	6.113	11.871	50.908	22.3	0.647	200	31.3	8.53	154.67	1
551	Ca4Pr4Sc8O24	0.880175	0.810706	0.532143	0.535714	2.67	2.145	2.015	4	1.34	1	21	1757	1112	1.55	40.078	8.38303	-1.92726	0.0210704	2.89542	0	36.82	-0.95	0	8.45452	-1.94833	0	37.77	390	150	44.1	1.74	589.8	1.97	-156	2.23	25.9	7	0.91	6.113	11.871	50.908	22.3	0.647	200	31.3	8.53	154.67	1
552	Ca4Pr4Ti8O24	0.941633	0.867173	0.432143	0.435714	2.67	2.005	1.875	4	1.34	1	21	1757	1112	1.55	40.078	8.38303	-1.92726	0.0210704	2.89542	0	36.82	-0.95	0	8.45452	-1.94833	0	37.77	390	150	44.1	1.74	589.8	1.97	-156	2.23	25.9	7	0.91	6.113	11.871	50.908	22.3	0.647	200	31.3	8.53	154.67	1
553	Ca4Pr4V8O24	0.953523	0.898463	0.414286	0.385714	2.67	1.98	1.85	4	1.34	1	21	1757	1112	1.55	40.078	8.38303	-1.92726	0.0210704	2.89542	0	36.82	-0.95	0	8.45452	-1.94833	0	37.77	390	150	44.1	1.74	589.8	1.97	-156	2.23	25.9	7	0.91	6.113	11.871	50.908	22.3	0.647	200	31.3	8.53	154.67	1
554	Ca4Sr4Co4Ni4O24	1.03561	0.864242	0.360714	0.478571	2.79	1.905	1.895	4	1.34	1	21	1757	1112	1.55	40.078	8.38303	-1.92726	0.0210704	2.89542	0	36.82	-0.95	0	8.45452	-1.94833	0	37.77	390	150	44.1	1.74	589.8	1.97	-156	2.23	25.9	7	0.91	6.113	11.871	50.908	22.3	0.647	200	31.3	8.53	154.67	1
555	Ca4Sr4Co6Ni2O24	1.02885	0.868437	0.369643	0.471429	2.79	1.9175	1.9075	4	1.34	1	21	1757	1112	1.55	40.078	8.38303	-1.92726	0.0210704	2.89542	0	36.82	-0.95	0	8.45452	-1.94833	0	37.77	390	150	44.1	1.74	589.8	1.97	-156	2.23	25.9	7	0.91	6.113	11.871	50.908	22.3	0.647	200	31.3	8.53	154.67	1
556	Ca4Sr4Co7Ni1O24	1.02551	0.87055	0.374107	0.467857	2.79	1.92375	1.91375	4	1.34	1	21	1757	1112	1.55	40.078	8.38303	-1.92726	0.0210704	2.89542	0	36.82	-0.95	0	8.45452	-1.94833	0	37.77	390	150	44.1	1.74	589.8	1.97	-156	2.23	25.9	7	0.91	6.113	11.871	50.908	22.3	0.647	200	31.3	8.53	154.67	1
557	Ca4Sr4Fe1Co7O24	1.01535	0.878027	0.387857	0.455357	2.79	1.943	1.933	4	1.34	1	21	1757	1112	1.55	40.078	8.38303	-1.92726	0.0210704	2.89542	0	36.82	-0.95	0	8.45452	-1.94833	0	37.77	390	150	44.1	1.74	589.8	1.97	-156	2.23	25.9	7	0.91	6.113	11.871	50.908	22.3	0.647	200	31.3	8.53	154.67	1
558	Ca4Sr4Fe1Ni7O24	1.03874	0.863199	0.356607	0.480357	2.79	1.89925	1.88925	4	1.34	1	21	1757	1112	1.55	40.078	8.38303	-1.92726	0.0210704	2.89542	0	36.82	-0.95	0	8.45452	-1.94833	0	37.77	390	150	44.1	1.74	589.8	1.97	-156	2.23	25.9	7	0.91	6.113	11.871	50.908	22.3	0.647	200	31.3	8.53	154.67	1
559	Ca4Sr4Fe2Co6O24	1.0086	0.883447	0.397143	0.446429	2.79	1.956	1.946	4	1.34	1	21	1757	1112	1.55	40.078	8.38303	-1.92726	0.0210704	2.89542	0	36.82	-0.95	0	8.45452	-1.94833	0	37.77	390	150	44.1	1.74	589.8	1.97	-156	2.23	25.9	7	0.91	6.113	11.871	50.908	22.3	0.647	200	31.3	8.53	154.67	1
560	Ca4Sr4Fe2Ni6O24	1.02832	0.87055	0.370357	0.467857	2.79	1.9185	1.9085	4	1.34	1	21	1757	1112	1.55	40.078	8.38303	-1.92726	0.0210704	2.89542	0	36.82	-0.95	0	8.45452	-1.94833	0	37.77	390	150	44.1	1.74	589.8	1.97	-156	2.23	25.9	7	0.91	6.113	11.871	50.908	22.3	0.647	200	31.3	8.53	154.67	1
561	Ca4Sr4Mn1Co7O24	1.01633	0.87161	0.386518	0.466071	2.79	1.94112	1.93112	4	1.34	1	21	1757	1112	1.55	40.078	8.38303	-1.92726	0.0210704	2.89542	0	36.82	-0.95	0	8.45452	-1.94833	0	37.77	390	150	44.1	1.74	589.8	1.97	-156	2.23	25.9	7	0.91	6.113	11.871	50.908	22.3	0.647	200	31.3	8.53	154.67	1
562	Ca4Sr4Mn1Ni7O24	1.03977	0.856996	0.355268	0.491071	2.79	1.89738	1.88738	4	1.34	1	21	1757	1112	1.55	40.078	8.38303	-1.92726	0.0210704	2.89542	0	36.82	-0.95	0	8.45452	-1.94833	0	37.77	390	150	44.1	1.74	589.8	1.97	-156	2.23	25.9	7	0.91	6.113	11.871	50.908	22.3	0.647	200	31.3	8.53	154.67	1
563	Ca4Sr4Mn2Co6O24	1.01054	0.87055	0.394464	0.467857	2.79	1.95225	1.94225	4	1.34	1	21	1757	1112	1.55	40.078	8.38303	-1.92726	0.0210704	2.89542	0	36.82	-0.95	0	8.45452	-1.94833	0	37.77	390	150	44.1	1.74	589.8	1.97	-156	2.23	25.9	7	0.91	6.113	11.871	50.908	22.3	0.647	200	31.3	8.53	154.67	1
564	Ca4Sr4Mn4Co4O24	0.999153	0.868437	0.410357	0.471429	2.79	1.9745	1.9645	4	1.34	1	21	1757	1112	1.55	40.078	8.38303	-1.92726	0.0210704	2.89542	0	36.82	-0.95	0	8.45452	-1.94833	0	37.77	390	150	44.1	1.74	589.8	1.97	-156	2.23	25.9	7	0.91	6.113	11.871	50.908	22.3	0.647	200	31.3	8.53	154.67	1
565	Ca4Sr4Mn4Ni4O24	1.01197	0.860087	0.3925	0.485714	2.79	1.9495	1.9395	4	1.34	1	21	1757	1112	1.55	40.078	8.38303	-1.92726	0.0210704	2.89542	0	36.82	-0.95	0	8.45452	-1.94833	0	37.77	390	150	44.1	1.74	589.8	1.97	-156	2.23	25.9	7	0.91	6.113	11.871	50.908	22.3	0.647	200	31.3	8.53	154.67	1
566	Ca4Sr4Mn6Co2O24	0.988019	0.866334	0.42625	0.475	2.79	1.99675	1.98675	4	1.34	1	21	1757	1112	1.55	40.078	8.38303	-1.92726	0.0210704	2.89542	0	36.82	-0.95	0	8.45452	-1.94833	0	37.77	390	150	44.1	1.74	589.8	1.97	-156	2.23	25.9	7	0.91	6.113	11.871	50.908	22.3	0.647	200	31.3	8.53	154.67	1
567	Ca4Sr4Mn6Fe2O24	0.97532	0.876951	0.444821	0.457143	2.79	2.02275	2.01275	4	1.34	1	21	1757	1112	1.55	40.078	8.38303	-1.92726	0.0210704	2.89542	0	36.82	-0.95	0	8.45452	-1.94833	0	37.77	390	150	44.1	1.74	589.8	1.97	-156	2.23	25.9	7	0.91	6.113	11.871	50.908	22.3	0.647	200	31.3	8.53	154.67	1
568	Ca4Sr4Mn6Ni2O24	0.994244	0.862159	0.417321	0.482143	2.79	1.98425	1.97425	4	1.34	1	21	1757	1112	1.55	40.078	8.38303	-1.92726	0.0210704	2.89542	0	36.82	-0.95	0	8.45452	-1.94833	0	37.77	390	150	44.1	1.74	589.8	1.97	-156	2.23	25.9	7	0.91	6.113	11.871	50.908	22.3	0.647	200	31.3	8.53	154.67	1
569	Ca4Sr4Mn7Co1O24	0.982545	0.865287	0.434196	0.476786	2.79	2.00787	1.99788	4	1.34	1	21	1757	1112	1.55	40.078	8.38303	-1.92726	0.0210704	2.89542	0	36.82	-0.95	0	8.45452	-1.94833	0	37.77	390	150	44.1	1.74	589.8	1.97	-156	2.23	25.9	7	0.91	6.113	11.871	50.908	22.3	0.647	200	31.3	8.53	154.67	1
570	Ca4Sr4Mn7Fe1O24	0.976225	0.87055	0.443482	0.467857	2.79	2.02088	2.01087	4	1.34	1	21	1757	1112	1.55	40.078	8.38303	-1.92726	0.0210704	2.89542	0	36.82	-0.95	0	8.45452	-1.94833	0	37.77	390	150	44.1	1.74	589.8	1.97	-156	2.23	25.9	7	0.91	6.113	11.871	50.908	22.3	0.647	200	31.3	8.53	154.67	1
571	Ca4Sr4Mn7Ni1O24	0.985613	0.863199	0.429732	0.480357	2.79	2.00163	1.99162	4	1.34	1	21	1757	1112	1.55	40.078	8.38303	-1.92726	0.0210704	2.89542	0	36.82	-0.95	0	8.45452	-1.94833	0	37.77	390	150	44.1	1.74	589.8	1.97	-156	2.23	25.9	7	0.91	6.113	11.871	50.908	22.3	0.647	200	31.3	8.53	154.67	1
572	Ca4Sr4Ni4Co4O24	1.03561	0.864242	0.360714	0.478571	2.79	1.905	1.895	4	1.34	1	21	1757	1112	1.55	40.078	8.38303	-1.92726	0.0210704	2.89542	0	36.82	-0.95	0	8.45452	-1.94833	0	37.77	390	150	44.1	1.74	589.8	1.97	-156	2.23	25.9	7	0.91	6.113	11.871	50.908	22.3	0.647	200	31.3	8.53	154.67	1
573	Ca4Sr4Ni6Co2O24	1.04245	0.860087	0.351786	0.485714	2.79	1.8925	1.8825	4	1.34	1	21	1757	1112	1.55	40.078	8.38303	-1.92726	0.0210704	2.89542	0	36.82	-0.95	0	8.45452	-1.94833	0	37.77	390	150	44.1	1.74	589.8	1.97	-156	2.23	25.9	7	0.91	6.113	11.871	50.908	22.3	0.647	200	31.3	8.53	154.67	1
574	Ca4Sr4Ni7Co1O24	1.0459	0.858024	0.347321	0.489286	2.79	1.88625	1.87625	4	1.34	1	21	1757	1112	1.55	40.078	8.38303	-1.92726	0.0210704	2.89542	0	36.82	-0.95	0	8.45452	-1.94833	0	37.77	390	150	44.1	1.74	589.8	1.97	-156	2.23	25.9	7	0.91	6.113	11.871	50.908	22.3	0.647	200	31.3	8.53	154.67	1
575	Ca4Y4Co8O24	0.955327	0.831282	0.378571	0.464286	2.6075	1.93	1.7375	4	1.34	1	21	1757	1112	1.55	40.078	8.38303	-1.92726	0.0210704	2.89542	0	36.82	-0.95	0	8.45452	-1.94833	0	37.77	390	150	44.1	1.74	589.8	1.97	-156	2.23	25.9	7	0.91	6.113	11.871	50.908	22.3	0.647	200	31.3	8.53	154.67	1
576	Ca4Y4Cr8O24	0.945529	0.843627	0.392857	0.442857	2.6075	1.95	1.7575	4	1.34	1	21	1757	1112	1.55	40.078	8.38303	-1.92726	0.0210704	2.89542	0	36.82	-0.95	0	8.45452	-1.94833	0	37.77	390	150	44.1	1.74	589.8	1.97	-156	2.23	25.9	7	0.91	6.113	11.871	50.908	22.3	0.647	200	31.3	8.53	154.67	1
577	Ca4Y4Fe8O24	0.90648	0.873911	0.452857	0.392857	2.6075	2.034	1.8415	4	1.34	1	21	1757	1112	1.55	40.078	8.38303	-1.92726	0.0210704	2.89542	0	36.82	-0.95	0	8.45452	-1.94833	0	37.77	390	150	44.1	1.74	589.8	1.97	-156	2.23	25.9	7	0.91	6.113	11.871	50.908	22.3	0.647	200	31.3	8.53	154.67	1
578	Ca4Y4Ga8O24	0.912763	0.843627	0.442857	0.442857	2.6075	2.02	1.8275	4	1.34	1	21	1757	1112	1.55	40.078	8.38303	-1.92726	0.0210704	2.89542	0	36.82	-0.95	0	8.45452	-1.94833	0	37.77	390	150	44.1	1.74	589.8	1.97	-156	2.23	25.9	7	0.91	6.113	11.871	50.908	22.3	0.647	200	31.3	8.53	154.67	1
579	Ca4Y4Mn8O24	0.913215	0.82325	0.442143	0.478571	2.6075	2.019	1.8265	4	1.34	1	21	1757	1112	1.55	40.078	8.38303	-1.92726	0.0210704	2.89542	0	36.82	-0.95	0	8.45452	-1.94833	0	37.77	390	150	44.1	1.74	589.8	1.97	-156	2.23	25.9	7	0.91	6.113	11.871	50.908	22.3	0.647	200	31.3	8.53	154.67	1
580	Ca4Y4Ni8O24	0.980735	0.815372	0.342857	0.492857	2.6075	1.88	1.6875	4	1.34	1	21	1757	1112	1.55	40.078	8.38303	-1.92726	0.0210704	2.89542	0	36.82	-0.95	0	8.45452	-1.94833	0	37.77	390	150	44.1	1.74	589.8	1.97	-156	2.23	25.9	7	0.91	6.113	11.871	50.908	22.3	0.647	200	31.3	8.53	154.67	1
581	Ca4Y4Sc8O24	0.859572	0.792617	0.532143	0.535714	2.6075	2.145	1.9525	4	1.34	1	21	1757	1112	1.55	40.078	8.38303	-1.92726	0.0210704	2.89542	0	36.82	-0.95	0	8.45452	-1.94833	0	37.77	390	150	44.1	1.74	589.8	1.97	-156	2.23	25.9	7	0.91	6.113	11.871	50.908	22.3	0.647	200	31.3	8.53	154.67	1
582	Ca4Y4Ti8O24	0.919591	0.847825	0.432143	0.435714	2.6075	2.005	1.8125	4	1.34	1	21	1757	1112	1.55	40.078	8.38303	-1.92726	0.0210704	2.89542	0	36.82	-0.95	0	8.45452	-1.94833	0	37.77	390	150	44.1	1.74	589.8	1.97	-156	2.23	25.9	7	0.91	6.113	11.871	50.908	22.3	0.647	200	31.3	8.53	154.67	1
583	Ca4Y4V8O24	0.931202	0.878416	0.414286	0.385714	2.6075	1.98	1.7875	4	1.34	1	21	1757	1112	1.55	40.078	8.38303	-1.92726	0.0210704	2.89542	0	36.82	-0.95	0	8.45452	-1.94833	0	37.77	390	150	44.1	1.74	589.8	1.97	-156	2.23	25.9	7	0.91	6.113	11.871	50.908	22.3	0.647	200	31.3	8.53	154.67	1
584	Ca8Co4Ni4O24	1.01705	0.819834	0.360714	0.478571	2.74	1.905	1.845	8	1.34	1	21	1757	1112	1.55	40.078	8.38303	-1.92726	0.0210704	2.89542	0	36.82	-0.95	0	8.45452	-1.94833	0	37.77	390	150	44.1	1.74	589.8	1.97	-156	2.23	25.9	7	0.91	6.113	11.871	50.908	22.3	0.647	200	31.3	8.53	154.67	1
585	Ca8Co6Ni2O24	1.01042	0.823814	0.369643	0.471429	2.74	1.9175	1.8575	8	1.34	1	21	1757	1112	1.55	40.078	8.38303	-1.92726	0.0210704	2.89542	0	36.82	-0.95	0	8.45452	-1.94833	0	37.77	390	150	44.1	1.74	589.8	1.97	-156	2.23	25.9	7	0.91	6.113	11.871	50.908	22.3	0.647	200	31.3	8.53	154.67	1
586	Ca8Co7Ni1O24	1.00713	0.825818	0.374107	0.467857	2.74	1.92375	1.86375	8	1.34	1	21	1757	1112	1.55	40.078	8.38303	-1.92726	0.0210704	2.89542	0	36.82	-0.95	0	8.45452	-1.94833	0	37.77	390	150	44.1	1.74	589.8	1.97	-156	2.23	25.9	7	0.91	6.113	11.871	50.908	22.3	0.647	200	31.3	8.53	154.67	1
587	Ca8Co8O24	1.00387	0.827832	0.378571	0.464286	2.74	1.93	1.87	8	1.34	1	21	1757	1112	1.55	40.078	8.38303	-1.92726	0.0210704	2.89542	0	36.82	-0.95	0	8.45452	-1.94833	0	37.77	390	150	44.1	1.74	589.8	1.97	-156	2.23	25.9	7	0.91	6.113	11.871	50.908	22.3	0.647	200	31.3	8.53	154.67	1
588	Ca8Cr8O24	0.993576	0.840127	0.392857	0.442857	2.74	1.95	1.89	8	1.34	1	21	1757	1112	1.55	40.078	8.38303	-1.92726	0.0210704	2.89542	0	36.82	-0.95	0	8.45452	-1.94833	0	37.77	390	150	44.1	1.74	589.8	1.97	-156	2.23	25.9	7	0.91	6.113	11.871	50.908	22.3	0.647	200	31.3	8.53	154.67	1
589	Ca8Fe1Co7O24	0.997155	0.832911	0.387857	0.455357	2.74	1.943	1.883	8	1.34	1	21	1757	1112	1.55	40.078	8.38303	-1.92726	0.0210704	2.89542	0	36.82	-0.95	0	8.45452	-1.94833	0	37.77	390	150	44.1	1.74	589.8	1.97	-156	2.23	25.9	7	0.91	6.113	11.871	50.908	22.3	0.647	200	31.3	8.53	154.67	1
590	Ca8Fe1Ni7O24	1.02013	0.818845	0.356607	0.480357	2.74	1.89925	1.83925	8	1.34	1	21	1757	1112	1.55	40.078	8.38303	-1.92726	0.0210704	2.89542	0	36.82	-0.95	0	8.45452	-1.94833	0	37.77	390	150	44.1	1.74	589.8	1.97	-156	2.23	25.9	7	0.91	6.113	11.871	50.908	22.3	0.647	200	31.3	8.53	154.67	1
591	Ca8Fe2Co6O24	0.990528	0.838052	0.397143	0.446429	2.74	1.956	1.896	8	1.34	1	21	1757	1112	1.55	40.078	8.38303	-1.92726	0.0210704	2.89542	0	36.82	-0.95	0	8.45452	-1.94833	0	37.77	390	150	44.1	1.74	589.8	1.97	-156	2.23	25.9	7	0.91	6.113	11.871	50.908	22.3	0.647	200	31.3	8.53	154.67	1
592	Ca8Fe2Ni6O24	1.00989	0.825818	0.370357	0.467857	2.74	1.9185	1.8585	8	1.34	1	21	1757	1112	1.55	40.078	8.38303	-1.92726	0.0210704	2.89542	0	36.82	-0.95	0	8.45452	-1.94833	0	37.77	390	150	44.1	1.74	589.8	1.97	-156	2.23	25.9	7	0.91	6.113	11.871	50.908	22.3	0.647	200	31.3	8.53	154.67	1
593	Ca8Fe4Co4O24	0.977534	0.848528	0.415714	0.428571	2.74	1.982	1.922	8	1.34	1	21	1757	1112	1.55	40.078	8.38303	-1.92726	0.0210704	2.89542	0	36.82	-0.95	0	8.45452	-1.94833	0	37.77	390	150	44.1	1.74	589.8	1.97	-156	2.23	25.9	7	0.91	6.113	11.871	50.908	22.3	0.647	200	31.3	8.53	154.67	1
594	Ca8Fe4Ni4O24	0.990022	0.840127	0.397857	0.442857	2.74	1.957	1.897	8	1.34	1	21	1757	1112	1.55	40.078	8.38303	-1.92726	0.0210704	2.89542	0	36.82	-0.95	0	8.45452	-1.94833	0	37.77	390	150	44.1	1.74	589.8	1.97	-156	2.23	25.9	7	0.91	6.113	11.871	50.908	22.3	0.647	200	31.3	8.53	154.67	1
595	Ca8Fe6Co2O24	0.964877	0.859269	0.434286	0.410714	2.74	2.008	1.948	8	1.34	1	21	1757	1112	1.55	40.078	8.38303	-1.92726	0.0210704	2.89542	0	36.82	-0.95	0	8.45452	-1.94833	0	37.77	390	150	44.1	1.74	589.8	1.97	-156	2.23	25.9	7	0.91	6.113	11.871	50.908	22.3	0.647	200	31.3	8.53	154.67	1
596	Ca8Fe6Ni2O24	0.970921	0.85494	0.425357	0.417857	2.74	1.9955	1.9355	8	1.34	1	21	1757	1112	1.55	40.078	8.38303	-1.92726	0.0210704	2.89542	0	36.82	-0.95	0	8.45452	-1.94833	0	37.77	390	150	44.1	1.74	589.8	1.97	-156	2.23	25.9	7	0.91	6.113	11.871	50.908	22.3	0.647	200	31.3	8.53	154.67	1
597	Ca8Fe7Co1O24	0.95867	0.864742	0.443571	0.401786	2.74	2.021	1.961	8	1.34	1	21	1757	1112	1.55	40.078	8.38303	-1.92726	0.0210704	2.89542	0	36.82	-0.95	0	8.45452	-1.94833	0	37.77	390	150	44.1	1.74	589.8	1.97	-156	2.23	25.9	7	0.91	6.113	11.871	50.908	22.3	0.647	200	31.3	8.53	154.67	1
598	Ca8Fe7Ni1O24	0.961644	0.862544	0.439107	0.405357	2.74	2.01475	1.95475	8	1.34	1	21	1757	1112	1.55	40.078	8.38303	-1.92726	0.0210704	2.89542	0	36.82	-0.95	0	8.45452	-1.94833	0	37.77	390	150	44.1	1.74	589.8	1.97	-156	2.23	25.9	7	0.91	6.113	11.871	50.908	22.3	0.647	200	31.3	8.53	154.67	1
599	Ca8Fe8O24	0.952543	0.870285	0.452857	0.392857	2.74	2.034	1.974	8	1.34	1	21	1757	1112	1.55	40.078	8.38303	-1.92726	0.0210704	2.89542	0	36.82	-0.95	0	8.45452	-1.94833	0	37.77	390	150	44.1	1.74	589.8	1.97	-156	2.23	25.9	7	0.91	6.113	11.871	50.908	22.3	0.647	200	31.3	8.53	154.67	1
600	Ca8Mn1Co7O24	0.998118	0.826824	0.386518	0.466071	2.74	1.94112	1.88112	8	1.34	1	21	1757	1112	1.55	40.078	8.38303	-1.92726	0.0210704	2.89542	0	36.82	-0.95	0	8.45452	-1.94833	0	37.77	390	150	44.1	1.74	589.8	1.97	-156	2.23	25.9	7	0.91	6.113	11.871	50.908	22.3	0.647	200	31.3	8.53	154.67	1
601	Ca8Mn1Fe7O24	0.953422	0.863642	0.451518	0.403571	2.74	2.03213	1.97212	8	1.34	1	21	1757	1112	1.55	40.078	8.38303	-1.92726	0.0210704	2.89542	0	36.82	-0.95	0	8.45452	-1.94833	0	37.77	390	150	44.1	1.74	589.8	1.97	-156	2.23	25.9	7	0.91	6.113	11.871	50.908	22.3	0.647	200	31.3	8.53	154.67	1
602	Ca8Mn1Ni7O24	1.02113	0.812961	0.355268	0.491071	2.74	1.89738	1.83737	8	1.34	1	21	1757	1112	1.55	40.078	8.38303	-1.92726	0.0210704	2.89542	0	36.82	-0.95	0	8.45452	-1.94833	0	37.77	390	150	44.1	1.74	589.8	1.97	-156	2.23	25.9	7	0.91	6.113	11.871	50.908	22.3	0.647	200	31.3	8.53	154.67	1
603	Ca8Mn2Co6O24	0.992431	0.825818	0.394464	0.467857	2.74	1.95225	1.89225	8	1.34	1	21	1757	1112	1.55	40.078	8.38303	-1.92726	0.0210704	2.89542	0	36.82	-0.95	0	8.45452	-1.94833	0	37.77	390	150	44.1	1.74	589.8	1.97	-156	2.23	25.9	7	0.91	6.113	11.871	50.908	22.3	0.647	200	31.3	8.53	154.67	1
604	Ca8Mn2Fe6O24	0.954302	0.857099	0.450179	0.414286	2.74	2.03025	1.97025	8	1.34	1	21	1757	1112	1.55	40.078	8.38303	-1.92726	0.0210704	2.89542	0	36.82	-0.95	0	8.45452	-1.94833	0	37.77	390	150	44.1	1.74	589.8	1.97	-156	2.23	25.9	7	0.91	6.113	11.871	50.908	22.3	0.647	200	31.3	8.53	154.67	1
605	Ca8Mn2Ni6O24	1.01187	0.813936	0.367679	0.489286	2.74	1.91475	1.85475	8	1.34	1	21	1757	1112	1.55	40.078	8.38303	-1.92726	0.0210704	2.89542	0	36.82	-0.95	0	8.45452	-1.94833	0	37.77	390	150	44.1	1.74	589.8	1.97	-156	2.23	25.9	7	0.91	6.113	11.871	50.908	22.3	0.647	200	31.3	8.53	154.67	1
606	Ca8Mn4Co4O24	0.981247	0.823814	0.410357	0.471429	2.74	1.9745	1.9145	8	1.34	1	21	1757	1112	1.55	40.078	8.38303	-1.92726	0.0210704	2.89542	0	36.82	-0.95	0	8.45452	-1.94833	0	37.77	390	150	44.1	1.74	589.8	1.97	-156	2.23	25.9	7	0.91	6.113	11.871	50.908	22.3	0.647	200	31.3	8.53	154.67	1
607	Ca8Mn4Fe4O24	0.956068	0.844307	0.4475	0.435714	2.74	2.0265	1.9665	8	1.34	1	21	1757	1112	1.55	40.078	8.38303	-1.92726	0.0210704	2.89542	0	36.82	-0.95	0	8.45452	-1.94833	0	37.77	390	150	44.1	1.74	589.8	1.97	-156	2.23	25.9	7	0.91	6.113	11.871	50.908	22.3	0.647	200	31.3	8.53	154.67	1
608	Ca8Mn4Ni4O24	0.993831	0.815892	0.3925	0.485714	2.74	1.9495	1.8895	8	1.34	1	21	1757	1112	1.55	40.078	8.38303	-1.92726	0.0210704	2.89542	0	36.82	-0.95	0	8.45452	-1.94833	0	37.77	390	150	44.1	1.74	589.8	1.97	-156	2.23	25.9	7	0.91	6.113	11.871	50.908	22.3	0.647	200	31.3	8.53	154.67	1
609	Ca8Mn6Co2O24	0.970313	0.821819	0.42625	0.475	2.74	1.99675	1.93675	8	1.34	1	21	1757	1112	1.55	40.078	8.38303	-1.92726	0.0210704	2.89542	0	36.82	-0.95	0	8.45452	-1.94833	0	37.77	390	150	44.1	1.74	589.8	1.97	-156	2.23	25.9	7	0.91	6.113	11.871	50.908	22.3	0.647	200	31.3	8.53	154.67	1
610	Ca8Mn6Fe2O24	0.957841	0.83189	0.444821	0.457143	2.74	2.02275	1.96275	8	1.34	1	21	1757	1112	1.55	40.078	8.38303	-1.92726	0.0210704	2.89542	0	36.82	-0.95	0	8.45452	-1.94833	0	37.77	390	150	44.1	1.74	589.8	1.97	-156	2.23	25.9	7	0.91	6.113	11.871	50.908	22.3	0.647	200	31.3	8.53	154.67	1
611	Ca8Mn6Ni2O24	0.976426	0.817858	0.417321	0.482143	2.74	1.98425	1.92425	8	1.34	1	21	1757	1112	1.55	40.078	8.38303	-1.92726	0.0210704	2.89542	0	36.82	-0.95	0	8.45452	-1.94833	0	37.77	390	150	44.1	1.74	589.8	1.97	-156	2.23	25.9	7	0.91	6.113	11.871	50.908	22.3	0.647	200	31.3	8.53	154.67	1
612	Ca8Mn7Co1O24	0.964937	0.820825	0.434196	0.476786	2.74	2.00787	1.94788	8	1.34	1	21	1757	1112	1.55	40.078	8.38303	-1.92726	0.0210704	2.89542	0	36.82	-0.95	0	8.45452	-1.94833	0	37.77	390	150	44.1	1.74	589.8	1.97	-156	2.23	25.9	7	0.91	6.113	11.871	50.908	22.3	0.647	200	31.3	8.53	154.67	1
613	Ca8Mn7Fe1O24	0.95873	0.825818	0.443482	0.467857	2.74	2.02088	1.96087	8	1.34	1	21	1757	1112	1.55	40.078	8.38303	-1.92726	0.0210704	2.89542	0	36.82	-0.95	0	8.45452	-1.94833	0	37.77	390	150	44.1	1.74	589.8	1.97	-156	2.23	25.9	7	0.91	6.113	11.871	50.908	22.3	0.647	200	31.3	8.53	154.67	1
614	Ca8Mn7Ni1O24	0.96795	0.818845	0.429732	0.480357	2.74	2.00163	1.94162	8	1.34	1	21	1757	1112	1.55	40.078	8.38303	-1.92726	0.0210704	2.89542	0	36.82	-0.95	0	8.45452	-1.94833	0	37.77	390	150	44.1	1.74	589.8	1.97	-156	2.23	25.9	7	0.91	6.113	11.871	50.908	22.3	0.647	200	31.3	8.53	154.67	1
615	Ca8Mn8O24	0.95962	0.819834	0.442143	0.478571	2.74	2.019	1.959	8	1.34	1	21	1757	1112	1.55	40.078	8.38303	-1.92726	0.0210704	2.89542	0	36.82	-0.95	0	8.45452	-1.94833	0	37.77	390	150	44.1	1.74	589.8	1.97	-156	2.23	25.9	7	0.91	6.113	11.871	50.908	22.3	0.647	200	31.3	8.53	154.67	1
616	Ca8Ni4Co4O24	1.01705	0.819834	0.360714	0.478571	2.74	1.905	1.845	8	1.34	1	21	1757	1112	1.55	40.078	8.38303	-1.92726	0.0210704	2.89542	0	36.82	-0.95	0	8.45452	-1.94833	0	37.77	390	150	44.1	1.74	589.8	1.97	-156	2.23	25.9	7	0.91	6.113	11.871	50.908	22.3	0.647	200	31.3	8.53	154.67	1
617	Ca8Ni6Co2O24	1.02376	0.815892	0.351786	0.485714	2.74	1.8925	1.8325	8	1.34	1	21	1757	1112	1.55	40.078	8.38303	-1.92726	0.0210704	2.89542	0	36.82	-0.95	0	8.45452	-1.94833	0	37.77	390	150	44.1	1.74	589.8	1.97	-156	2.23	25.9	7	0.91	6.113	11.871	50.908	22.3	0.647	200	31.3	8.53	154.67	1
618	Ca8Ni7Co1O24	1.02716	0.813936	0.347321	0.489286	2.74	1.88625	1.82625	8	1.34	1	21	1757	1112	1.55	40.078	8.38303	-1.92726	0.0210704	2.89542	0	36.82	-0.95	0	8.45452	-1.94833	0	37.77	390	150	44.1	1.74	589.8	1.97	-156	2.23	25.9	7	0.91	6.113	11.871	50.908	22.3	0.647	200	31.3	8.53	154.67	1
619	Ca8Ni8O24	1.03057	0.811989	0.342857	0.492857	2.74	1.88	1.82	8	1.34	1	21	1757	1112	1.55	40.078	8.38303	-1.92726	0.0210704	2.89542	0	36.82	-0.95	0	8.45452	-1.94833	0	37.77	390	150	44.1	1.74	589.8	1.97	-156	2.23	25.9	7	0.91	6.113	11.871	50.908	22.3	0.647	200	31.3	8.53	154.67	1
620	Ca8Ti8O24	0.96632	0.844307	0.432143	0.435714	2.74	2.005	1.945	8	1.34	1	21	1757	1112	1.55	40.078	8.38303	-1.92726	0.0210704	2.89542	0	36.82	-0.95	0	8.45452	-1.94833	0	37.77	390	150	44.1	1.74	589.8	1.97	-156	2.23	25.9	7	0.91	6.113	11.871	50.908	22.3	0.647	200	31.3	8.53	154.67	1
621	Ca8V8O24	0.978522	0.874771	0.414286	0.385714	2.74	1.98	1.92	8	1.34	1	21	1757	1112	1.55	40.078	8.38303	-1.92726	0.0210704	2.89542	0	36.82	-0.95	0	8.45452	-1.94833	0	37.77	390	150	44.1	1.74	589.8	1.97	-156	2.23	25.9	7	0.91	6.113	11.871	50.908	22.3	0.647	200	31.3	8.53	154.67	1
622	Cd4Pr4Ni8O24	0.9986	0.825522	0.342857	0.492857	2.655	1.88	1.735	4	1.31	0.95	62	1040	594.26	8.65	112.41	6.79977	-0.740339	0.0718352	3.93829	0	19.65	0.155	0	6.78184	-0.812174	0	19.495	170	130	21.5	1.41	867.7	1.489	0	1.71	13.1	70	1.24	8.993	16.908	37.48	30.8	0.232	96.8	14.7	6.07	99.87	1.69
623	Dy2Y6Co8O24	0.907515	0.835593	0.378571	0.464286	2.477	1.93	1.607	6	1.075	1.02	64.4	3611	1795	4.47	88.9059	8.04393	-6.3403	0.124302	3.23209	0	32.53	0.165	0	8.0303	-6.4646	0	32.365	980	260	32.9	1.62	616	1.81	0	2.27	19.8	12	1.21	6.38	12.24	20.52	11.3	0.3	17.2	1.8	17.15	393.3	1.22
624	Dy2Y6Cr8O24	0.898207	0.848003	0.392857	0.442857	2.477	1.95	1.627	6	1.075	1.02	64.4	3611	1795	4.47	88.9059	8.04393	-6.3403	0.124302	3.23209	0	32.53	0.165	0	8.0303	-6.4646	0	32.365	980	260	32.9	1.62	616	1.81	0	2.27	19.8	12	1.21	6.38	12.24	20.52	11.3	0.3	17.2	1.8	17.15	393.3	1.22
625	Dy2Y6Fe8O24	0.861113	0.878444	0.452857	0.392857	2.477	2.034	1.711	6	1.075	1.02	64.4	3611	1795	4.47	88.9059	8.04393	-6.3403	0.124302	3.23209	0	32.53	0.165	0	8.0303	-6.4646	0	32.365	980	260	32.9	1.62	616	1.81	0	2.27	19.8	12	1.21	6.38	12.24	20.52	11.3	0.3	17.2	1.8	17.15	393.3	1.22
626	Dy2Y6Ga8O24	0.867081	0.848003	0.442857	0.442857	2.477	2.02	1.697	6	1.075	1.02	64.4	3611	1795	4.47	88.9059	8.04393	-6.3403	0.124302	3.23209	0	32.53	0.165	0	8.0303	-6.4646	0	32.365	980	260	32.9	1.62	616	1.81	0	2.27	19.8	12	1.21	6.38	12.24	20.52	11.3	0.3	17.2	1.8	17.15	393.3	1.22
627	Dy2Y6Mn8O24	0.86751	0.82752	0.442143	0.478571	2.477	2.019	1.696	6	1.075	1.02	64.4	3611	1795	4.47	88.9059	8.04393	-6.3403	0.124302	3.23209	0	32.53	0.165	0	8.0303	-6.4646	0	32.365	980	260	32.9	1.62	616	1.81	0	2.27	19.8	12	1.21	6.38	12.24	20.52	11.3	0.3	17.2	1.8	17.15	393.3	1.22
628	Dy2Y6Ni8O24	0.931651	0.819601	0.342857	0.492857	2.477	1.88	1.557	6	1.075	1.02	64.4	3611	1795	4.47	88.9059	8.04393	-6.3403	0.124302	3.23209	0	32.53	0.165	0	8.0303	-6.4646	0	32.365	980	260	32.9	1.62	616	1.81	0	2.27	19.8	12	1.21	6.38	12.24	20.52	11.3	0.3	17.2	1.8	17.15	393.3	1.22
629	Dy2Y6Sc8O24	0.816552	0.796728	0.532143	0.535714	2.477	2.145	1.822	6	1.075	1.02	64.4	3611	1795	4.47	88.9059	8.04393	-6.3403	0.124302	3.23209	0	32.53	0.165	0	8.0303	-6.4646	0	32.365	980	260	32.9	1.62	616	1.81	0	2.27	19.8	12	1.21	6.38	12.24	20.52	11.3	0.3	17.2	1.8	17.15	393.3	1.22
630	Dy2Y6Ti8O24	0.873568	0.852222	0.432143	0.435714	2.477	2.005	1.682	6	1.075	1.02	64.4	3611	1795	4.47	88.9059	8.04393	-6.3403	0.124302	3.23209	0	32.53	0.165	0	8.0303	-6.4646	0	32.365	980	260	32.9	1.62	616	1.81	0	2.27	19.8	12	1.21	6.38	12.24	20.52	11.3	0.3	17.2	1.8	17.15	393.3	1.22
631	Dy2Y6V8O24	0.884598	0.882972	0.414286	0.385714	2.477	1.98	1.657	6	1.075	1.02	64.4	3611	1795	4.47	88.9059	8.04393	-6.3403	0.124302	3.23209	0	32.53	0.165	0	8.0303	-6.4646	0	32.365	980	260	32.9	1.62	616	1.81	0	2.27	19.8	12	1.21	6.38	12.24	20.52	11.3	0.3	17.2	1.8	17.15	393.3	1.22
632	Dy4Y4Co8O24	0.908248	0.836456	0.378571	0.464286	2.479	1.93	1.609	4	1.083	1.03	63	2840	1685	8.55	162.5	7.93362	-4.45538	0.146174	3.35771	0	31.21	-0.03	0	7.93616	-4.60155	0	31.24	950	310	31.6	1.59	572	1.773	50	2.49	19	31	1.22	5.94	11.67	22.802	9.6	0.173	10.7	1.1	11.06	230	1.22
633	Dy4Y4Cr8O24	0.898932	0.848878	0.392857	0.442857	2.479	1.95	1.629	4	1.083	1.03	63	2840	1685	8.55	162.5	7.93362	-4.45538	0.146174	3.35771	0	31.21	-0.03	0	7.93616	-4.60155	0	31.24	950	310	31.6	1.59	572	1.773	50	2.49	19	31	1.22	5.94	11.67	22.802	9.6	0.173	10.7	1.1	11.06	230	1.22
634	Dy4Y4Fe8O24	0.861808	0.879351	0.452857	0.392857	2.479	2.034	1.713	4	1.083	1.03	63	2840	1685	8.55	162.5	7.93362	-4.45538	0.146174	3.35771	0	31.21	-0.03	0	7.93616	-4.60155	0	31.24	950	310	31.6	1.59	572	1.773	50	2.49	19	31	1.22	5.94	11.67	22.802	9.6	0.173	10.7	1.1	11.06	230	1.22
635	Dy4Y4Ga8O24	0.867781	0.848878	0.442857	0.442857	2.479	2.02	1.699	4	1.083	1.03	63	2840	1685	8.55	162.5	7.93362	-4.45538	0.146174	3.35771	0	31.21	-0.03	0	7.93616	-4.60155	0	31.24	950	310	31.6	1.59	572	1.773	50	2.49	19	31	1.22	5.94	11.67	22.802	9.6	0.173	10.7	1.1	11.06	230	1.22
636	Dy4Y4Mn8O24	0.868211	0.828374	0.442143	0.478571	2.479	2.019	1.698	4	1.083	1.03	63	2840	1685	8.55	162.5	7.93362	-4.45538	0.146174	3.35771	0	31.21	-0.03	0	7.93616	-4.60155	0	31.24	950	310	31.6	1.59	572	1.773	50	2.49	19	31	1.22	5.94	11.67	22.802	9.6	0.173	10.7	1.1	11.06	230	1.22
637	Dy4Y4Ni8O24	0.932403	0.820447	0.342857	0.492857	2.479	1.88	1.559	4	1.083	1.03	63	2840	1685	8.55	162.5	7.93362	-4.45538	0.146174	3.35771	0	31.21	-0.03	0	7.93616	-4.60155	0	31.24	950	310	31.6	1.59	572	1.773	50	2.49	19	31	1.22	5.94	11.67	22.802	9.6	0.173	10.7	1.1	11.06	230	1.22
638	Dy4Y4Sc8O24	0.817211	0.797551	0.532143	0.535714	2.479	2.145	1.824	4	1.083	1.03	63	2840	1685	8.55	162.5	7.93362	-4.45538	0.146174	3.35771	0	31.21	-0.03	0	7.93616	-4.60155	0	31.24	950	310	31.6	1.59	572	1.773	50	2.49	19	31	1.22	5.94	11.67	22.802	9.6	0.173	10.7	1.1	11.06	230	1.22
639	Dy4Y4Ti8O24	0.874273	0.853101	0.432143	0.435714	2.479	2.005	1.684	4	1.083	1.03	63	2840	1685	8.55	162.5	7.93362	-4.45538	0.146174	3.35771	0	31.21	-0.03	0	7.93616	-4.60155	0	31.24	950	310	31.6	1.59	572	1.773	50	2.49	19	31	1.22	5.94	11.67	22.802	9.6	0.173	10.7	1.1	11.06	230	1.22
640	Dy4Y4V8O24	0.885312	0.883883	0.414286	0.385714	2.479	1.98	1.659	4	1.083	1.03	63	2840	1685	8.55	162.5	7.93362	-4.45538	0.146174	3.35771	0	31.21	-0.03	0	7.93616	-4.60155	0	31.24	950	310	31.6	1.59	572	1.773	50	2.49	19	31	1.22	5.94	11.67	22.802	9.6	0.173	10.7	1.1	11.06	230	1.22
641	Dy8Fe8O24	0.863199	0.881164	0.452857	0.392857	2.483	2.034	1.717	8	1.083	1.03	63	2840	1685	8.55	162.5	7.93362	-4.45538	0.146174	3.35771	0	31.21	-0.03	0	7.93616	-4.60155	0	31.24	950	310	31.6	1.59	572	1.773	50	2.49	19	31	1.22	5.94	11.67	22.802	9.6	0.173	10.7	1.1	11.06	230	1.22
642	Gd2Y6Co8O24	0.909713	0.837318	0.378571	0.464286	2.483	1.93	1.613	6	1.075	1.02	64.4	3611	1795	4.47	88.9059	8.04393	-6.3403	0.124302	3.23209	0	32.53	0.165	0	8.0303	-6.4646	0	32.365	980	260	32.9	1.62	616	1.81	0	2.27	19.8	12	1.21	6.38	12.24	20.52	11.3	0.3	17.2	1.8	17.15	393.3	1.22
643	Gd2Y6Cr8O24	0.900383	0.849753	0.392857	0.442857	2.483	1.95	1.633	6	1.075	1.02	64.4	3611	1795	4.47	88.9059	8.04393	-6.3403	0.124302	3.23209	0	32.53	0.165	0	8.0303	-6.4646	0	32.365	980	260	32.9	1.62	616	1.81	0	2.27	19.8	12	1.21	6.38	12.24	20.52	11.3	0.3	17.2	1.8	17.15	393.3	1.22
644	Gd2Y6Fe8O24	0.863199	0.880257	0.452857	0.392857	2.483	2.034	1.717	6	1.075	1.02	64.4	3611	1795	4.47	88.9059	8.04393	-6.3403	0.124302	3.23209	0	32.53	0.165	0	8.0303	-6.4646	0	32.365	980	260	32.9	1.62	616	1.81	0	2.27	19.8	12	1.21	6.38	12.24	20.52	11.3	0.3	17.2	1.8	17.15	393.3	1.22
645	Gd2Y6Ga8O24	0.869181	0.849753	0.442857	0.442857	2.483	2.02	1.703	6	1.075	1.02	64.4	3611	1795	4.47	88.9059	8.04393	-6.3403	0.124302	3.23209	0	32.53	0.165	0	8.0303	-6.4646	0	32.365	980	260	32.9	1.62	616	1.81	0	2.27	19.8	12	1.21	6.38	12.24	20.52	11.3	0.3	17.2	1.8	17.15	393.3	1.22
646	Gd2Y6Mn8O24	0.869612	0.829228	0.442143	0.478571	2.483	2.019	1.702	6	1.075	1.02	64.4	3611	1795	4.47	88.9059	8.04393	-6.3403	0.124302	3.23209	0	32.53	0.165	0	8.0303	-6.4646	0	32.365	980	260	32.9	1.62	616	1.81	0	2.27	19.8	12	1.21	6.38	12.24	20.52	11.3	0.3	17.2	1.8	17.15	393.3	1.22
647	Gd2Y6Ni8O24	0.933908	0.821293	0.342857	0.492857	2.483	1.88	1.563	6	1.075	1.02	64.4	3611	1795	4.47	88.9059	8.04393	-6.3403	0.124302	3.23209	0	32.53	0.165	0	8.0303	-6.4646	0	32.365	980	260	32.9	1.62	616	1.81	0	2.27	19.8	12	1.21	6.38	12.24	20.52	11.3	0.3	17.2	1.8	17.15	393.3	1.22
648	Gd2Y6Sc8O24	0.81853	0.798373	0.532143	0.535714	2.483	2.145	1.828	6	1.075	1.02	64.4	3611	1795	4.47	88.9059	8.04393	-6.3403	0.124302	3.23209	0	32.53	0.165	0	8.0303	-6.4646	0	32.365	980	260	32.9	1.62	616	1.81	0	2.27	19.8	12	1.21	6.38	12.24	20.52	11.3	0.3	17.2	1.8	17.15	393.3	1.22
649	Gd2Y6Ti8O24	0.875684	0.853981	0.432143	0.435714	2.483	2.005	1.688	6	1.075	1.02	64.4	3611	1795	4.47	88.9059	8.04393	-6.3403	0.124302	3.23209	0	32.53	0.165	0	8.0303	-6.4646	0	32.365	980	260	32.9	1.62	616	1.81	0	2.27	19.8	12	1.21	6.38	12.24	20.52	11.3	0.3	17.2	1.8	17.15	393.3	1.22
650	Gd2Y6V8O24	0.88674	0.884795	0.414286	0.385714	2.483	1.98	1.663	6	1.075	1.02	64.4	3611	1795	4.47	88.9059	8.04393	-6.3403	0.124302	3.23209	0	32.53	0.165	0	8.0303	-6.4646	0	32.365	980	260	32.9	1.62	616	1.81	0	2.27	19.8	12	1.21	6.38	12.24	20.52	11.3	0.3	17.2	1.8	17.15	393.3	1.22
651	Gd4Y4Co8O24	0.912644	0.839905	0.378571	0.464286	2.491	1.93	1.621	4	1.107	1.05	55	3545	1585	7.9	157.25	8.05216	-4.51069	0.143734	3.39848	0	32.63	0.58	0	8.00416	-4.65442	0	32.05	950	310	32.9	1.61	592	1.802	50	2.54	19.9	27	1.21	6.15	12.095	20.635	-2	0.236	10.6	0.8	15.48	311.71	1.2
652	Gd4Y4Cr8O24	0.903284	0.852379	0.392857	0.442857	2.491	1.95	1.641	4	1.107	1.05	55	3545	1585	7.9	157.25	8.05216	-4.51069	0.143734	3.39848	0	32.63	0.58	0	8.00416	-4.65442	0	32.05	950	310	32.9	1.61	592	1.802	50	2.54	19.9	27	1.21	6.15	12.095	20.635	-2	0.236	10.6	0.8	15.48	311.71	1.2
653	Gd4Y4Fe8O24	0.86598	0.882977	0.452857	0.392857	2.491	2.034	1.725	4	1.107	1.05	55	3545	1585	7.9	157.25	8.05216	-4.51069	0.143734	3.39848	0	32.63	0.58	0	8.00416	-4.65442	0	32.05	950	310	32.9	1.61	592	1.802	50	2.54	19.9	27	1.21	6.15	12.095	20.635	-2	0.236	10.6	0.8	15.48	311.71	1.2
654	Gd4Y4Ga8O24	0.871982	0.852379	0.442857	0.442857	2.491	2.02	1.711	4	1.107	1.05	55	3545	1585	7.9	157.25	8.05216	-4.51069	0.143734	3.39848	0	32.63	0.58	0	8.00416	-4.65442	0	32.05	950	310	32.9	1.61	592	1.802	50	2.54	19.9	27	1.21	6.15	12.095	20.635	-2	0.236	10.6	0.8	15.48	311.71	1.2
655	Gd4Y4Mn8O24	0.872414	0.83179	0.442143	0.478571	2.491	2.019	1.71	4	1.107	1.05	55	3545	1585	7.9	157.25	8.05216	-4.51069	0.143734	3.39848	0	32.63	0.58	0	8.00416	-4.65442	0	32.05	950	310	32.9	1.61	592	1.802	50	2.54	19.9	27	1.21	6.15	12.095	20.635	-2	0.236	10.6	0.8	15.48	311.71	1.2
656	Gd4Y4Ni8O24	0.936916	0.82383	0.342857	0.492857	2.491	1.88	1.571	4	1.107	1.05	55	3545	1585	7.9	157.25	8.05216	-4.51069	0.143734	3.39848	0	32.63	0.58	0	8.00416	-4.65442	0	32.05	950	310	32.9	1.61	592	1.802	50	2.54	19.9	27	1.21	6.15	12.095	20.635	-2	0.236	10.6	0.8	15.48	311.71	1.2
657	Gd4Y4Sc8O24	0.821167	0.80084	0.532143	0.535714	2.491	2.145	1.836	4	1.107	1.05	55	3545	1585	7.9	157.25	8.05216	-4.51069	0.143734	3.39848	0	32.63	0.58	0	8.00416	-4.65442	0	32.05	950	310	32.9	1.61	592	1.802	50	2.54	19.9	27	1.21	6.15	12.095	20.635	-2	0.236	10.6	0.8	15.48	311.71	1.2
658	Gd4Y4Ti8O24	0.878505	0.856619	0.432143	0.435714	2.491	2.005	1.696	4	1.107	1.05	55	3545	1585	7.9	157.25	8.05216	-4.51069	0.143734	3.39848	0	32.63	0.58	0	8.00416	-4.65442	0	32.05	950	310	32.9	1.61	592	1.802	50	2.54	19.9	27	1.21	6.15	12.095	20.635	-2	0.236	10.6	0.8	15.48	311.71	1.2
659	Gd4Y4V8O24	0.889597	0.887528	0.414286	0.385714	2.491	1.98	1.671	4	1.107	1.05	55	3545	1585	7.9	157.25	8.05216	-4.51069	0.143734	3.39848	0	32.63	0.58	0	8.00416	-4.65442	0	32.05	950	310	32.9	1.61	592	1.802	50	2.54	19.9	27	1.21	6.15	12.095	20.635	-2	0.236	10.6	0.8	15.48	311.71	1.2
660	Gd8Fe8O24	0.871542	0.888416	0.452857	0.392857	2.507	2.034	1.741	8	1.107	1.05	55	3545	1585	7.9	157.25	8.05216	-4.51069	0.143734	3.39848	0	32.63	0.58	0	8.00416	-4.65442	0	32.05	950	310	32.9	1.61	592	1.802	50	2.54	19.9	27	1.21	6.15	12.095	20.635	-2	0.236	10.6	0.8	15.48	311.71	1.2
661	Ho8Fe8O24	0.876061	0.877538	0.452857	0.392857	2.52	2.034	1.754	8	1.12	1.02	72	2968	1747	8.8	164.93	7.94293	-4.43472	0.142693	3.13511	0	31.32	0.586667	0	7.89302	-4.57742	0	30.7333	950	310	31.1	1.58	581	1.766	50	2.47	18.7	33	1.22	6.018	11.805	22.843	9.8	0.165	16.2	1.1	17.15	251.04	1.23
662	La1Pr4Mn8Zn3O24	0.878192	0.815564	0.442143	0.478571	2.5075	2.019	1.7265	4	1.2	1.13	50	3785	1204	6.77	140.908	8.31185	-4.64854	0.12529	3.59202	0	35.89	0.215	0	8.29522	-4.77383	0	35.675	950	310	34.5	1.65	523	1.828	50	2.67	20.8	17	1.2	5.46	10.551	21.62	5.4	0.193	12.5	1.5	10.04	332.63	1.13
663	La1Pr4Zn3Co8O24	0.918689	0.823521	0.378571	0.464286	2.5075	1.93	1.6375	4	1.2	1.13	50	3785	1204	6.77	140.908	8.31185	-4.64854	0.12529	3.59202	0	35.89	0.215	0	8.29522	-4.77383	0	35.675	950	310	34.5	1.65	523	1.828	50	2.67	20.8	17	1.2	5.46	10.551	21.62	5.4	0.193	12.5	1.5	10.04	332.63	1.13
664	La1Pr4Zn3Fe8O24	0.871716	0.865753	0.452857	0.392857	2.5075	2.034	1.7415	4	1.2	1.13	50	3785	1204	6.77	140.908	8.31185	-4.64854	0.12529	3.59202	0	35.89	0.215	0	8.29522	-4.77383	0	35.675	950	310	34.5	1.65	523	1.828	50	2.67	20.8	17	1.2	5.46	10.551	21.62	5.4	0.193	12.5	1.5	10.04	332.63	1.13
665	La1Pr4Zn3Ni8O24	0.943122	0.80776	0.342857	0.492857	2.5075	1.88	1.5875	4	1.2	1.13	50	3785	1204	6.77	140.908	8.31185	-4.64854	0.12529	3.59202	0	35.89	0.215	0	8.29522	-4.77383	0	35.675	950	310	34.5	1.65	523	1.828	50	2.67	20.8	17	1.2	5.46	10.551	21.62	5.4	0.193	12.5	1.5	10.04	332.63	1.13
666	La1Y4Mn8Zn3O24	0.856303	0.796776	0.442143	0.478571	2.445	2.019	1.664	4	1.075	1.02	64.4	3611	1795	4.47	88.9059	8.04393	-6.3403	0.124302	3.23209	0	32.53	0.165	0	8.0303	-6.4646	0	32.365	980	260	32.9	1.62	616	1.81	0	2.27	19.8	12	1.21	6.38	12.24	20.52	11.3	0.3	17.2	1.8	17.15	393.3	1.22
667	La1Y4Zn3Co8O24	0.895791	0.80455	0.378571	0.464286	2.445	1.93	1.575	4	1.075	1.02	64.4	3611	1795	4.47	88.9059	8.04393	-6.3403	0.124302	3.23209	0	32.53	0.165	0	8.0303	-6.4646	0	32.365	980	260	32.9	1.62	616	1.81	0	2.27	19.8	12	1.21	6.38	12.24	20.52	11.3	0.3	17.2	1.8	17.15	393.3	1.22
668	La1Y4Zn3Fe8O24	0.849988	0.845808	0.452857	0.392857	2.445	2.034	1.679	4	1.075	1.02	64.4	3611	1795	4.47	88.9059	8.04393	-6.3403	0.124302	3.23209	0	32.53	0.165	0	8.0303	-6.4646	0	32.365	980	260	32.9	1.62	616	1.81	0	2.27	19.8	12	1.21	6.38	12.24	20.52	11.3	0.3	17.2	1.8	17.15	393.3	1.22
669	La1Y4Zn3Ni8O24	0.919615	0.789151	0.342857	0.492857	2.445	1.88	1.525	4	1.075	1.02	64.4	3611	1795	4.47	88.9059	8.04393	-6.3403	0.124302	3.23209	0	32.53	0.165	0	8.0303	-6.4646	0	32.365	980	260	32.9	1.62	616	1.81	0	2.27	19.8	12	1.21	6.38	12.24	20.52	11.3	0.3	17.2	1.8	17.15	393.3	1.22
670	La2Sr6Cr2Fe6O24	0.990582	0.947002	0.437857	0.405357	2.82	2.013	2.033	6	1.44	1.26	15	1655	1042	2.54	87.62	9.45989	-1.67794	0.00487369	1.71057	0	52.91	-1.32	0	9.53791	-1.68281	0	54.23	420	300	56	1.91	549.5	2.15	-168	2.45	33.7	8	0.84	5.695	11.03	43.6	22.5	0.3	3.53	5	8.2	136.9	0.95
671	La4Ba4Co4Ni4O24	1.07087	0.918897	0.360714	0.478571	2.885	1.905	1.99	4	1.36	1.16	50	3737	1191	6.15	138.905	8.43208	-4.79586	0.131682	7.77495	0.0008051	37.47	0.5725	0	8.38891	-4.92755	0	36.8975	950	310	37.4	1.25	538.1	1.877	50	2.74	20.73	13	1.18	5.58	11.059	19.174	5.2	0.19	13.5	1.9	11.3	399.57	1.1
672	La4Ba4Co6Ni2O24	1.06389	0.923358	0.369643	0.471429	2.885	1.9175	2.0025	4	1.36	1.16	50	3737	1191	6.15	138.905	8.43208	-4.79586	0.131682	7.77495	0.0008051	37.47	0.5725	0	8.38891	-4.92755	0	36.8975	950	310	37.4	1.25	538.1	1.877	50	2.74	20.73	13	1.18	5.58	11.059	19.174	5.2	0.19	13.5	1.9	11.3	399.57	1.1
673	La4Ba4Co7Ni1O24	1.06043	0.925604	0.374107	0.467857	2.885	1.92375	2.00875	4	1.36	1.16	50	3737	1191	6.15	138.905	8.43208	-4.79586	0.131682	7.77495	0.0008051	37.47	0.5725	0	8.38891	-4.92755	0	36.8975	950	310	37.4	1.25	538.1	1.877	50	2.74	20.73	13	1.18	5.58	11.059	19.174	5.2	0.19	13.5	1.9	11.3	399.57	1.1
674	La4Ba4Fe1Co7O24	1.04992	0.933554	0.387857	0.455357	2.885	1.943	2.028	4	1.36	1.16	50	3737	1191	6.15	138.905	8.43208	-4.79586	0.131682	7.77495	0.0008051	37.47	0.5725	0	8.38891	-4.92755	0	36.8975	950	310	37.4	1.25	538.1	1.877	50	2.74	20.73	13	1.18	5.58	11.059	19.174	5.2	0.19	13.5	1.9	11.3	399.57	1.1
675	La4Ba4Fe1Ni7O24	1.07411	0.917789	0.356607	0.480357	2.885	1.89925	1.98425	4	1.36	1.16	50	3737	1191	6.15	138.905	8.43208	-4.79586	0.131682	7.77495	0.0008051	37.47	0.5725	0	8.38891	-4.92755	0	36.8975	950	310	37.4	1.25	538.1	1.877	50	2.74	20.73	13	1.18	5.58	11.059	19.174	5.2	0.19	13.5	1.9	11.3	399.57	1.1
676	La4Ba4Fe2Co6O24	1.04295	0.939317	0.397143	0.446429	2.885	1.956	2.041	4	1.36	1.16	50	3737	1191	6.15	138.905	8.43208	-4.79586	0.131682	7.77495	0.0008051	37.47	0.5725	0	8.38891	-4.92755	0	36.8975	950	310	37.4	1.25	538.1	1.877	50	2.74	20.73	13	1.18	5.58	11.059	19.174	5.2	0.19	13.5	1.9	11.3	399.57	1.1
677	La4Ba4Fe2Ni6O24	1.06333	0.925604	0.370357	0.467857	2.885	1.9185	2.0035	4	1.36	1.16	50	3737	1191	6.15	138.905	8.43208	-4.79586	0.131682	7.77495	0.0008051	37.47	0.5725	0	8.38891	-4.92755	0	36.8975	950	310	37.4	1.25	538.1	1.877	50	2.74	20.73	13	1.18	5.58	11.059	19.174	5.2	0.19	13.5	1.9	11.3	399.57	1.1
678	La4Ba4Mn1Co7O24	1.05094	0.926732	0.386518	0.466071	2.885	1.94112	2.02612	4	1.36	1.16	50	3737	1191	6.15	138.905	8.43208	-4.79586	0.131682	7.77495	0.0008051	37.47	0.5725	0	8.38891	-4.92755	0	36.8975	950	310	37.4	1.25	538.1	1.877	50	2.74	20.73	13	1.18	5.58	11.059	19.174	5.2	0.19	13.5	1.9	11.3	399.57	1.1
679	La4Ba4Mn1Ni7O24	1.07517	0.911194	0.355268	0.491071	2.885	1.89738	1.98237	4	1.36	1.16	50	3737	1191	6.15	138.905	8.43208	-4.79586	0.131682	7.77495	0.0008051	37.47	0.5725	0	8.38891	-4.92755	0	36.8975	950	310	37.4	1.25	538.1	1.877	50	2.74	20.73	13	1.18	5.58	11.059	19.174	5.2	0.19	13.5	1.9	11.3	399.57	1.1
680	La4Ba4Mn2Co6O24	1.04495	0.925604	0.394464	0.467857	2.885	1.95225	2.03725	4	1.36	1.16	50	3737	1191	6.15	138.905	8.43208	-4.79586	0.131682	7.77495	0.0008051	37.47	0.5725	0	8.38891	-4.92755	0	36.8975	950	310	37.4	1.25	538.1	1.877	50	2.74	20.73	13	1.18	5.58	11.059	19.174	5.2	0.19	13.5	1.9	11.3	399.57	1.1
681	La4Ba4Mn2Fe6O24	1.0048	0.960665	0.450179	0.414286	2.885	2.03025	2.11525	4	1.36	1.16	50	3737	1191	6.15	138.905	8.43208	-4.79586	0.131682	7.77495	0.0008051	37.47	0.5725	0	8.38891	-4.92755	0	36.8975	950	310	37.4	1.25	538.1	1.877	50	2.74	20.73	13	1.18	5.58	11.059	19.174	5.2	0.19	13.5	1.9	11.3	399.57	1.1
682	La4Ba4Mn2Ni6O24	1.06541	0.912286	0.367679	0.489286	2.885	1.91475	1.99975	4	1.36	1.16	50	3737	1191	6.15	138.905	8.43208	-4.79586	0.131682	7.77495	0.0008051	37.47	0.5725	0	8.38891	-4.92755	0	36.8975	950	310	37.4	1.25	538.1	1.877	50	2.74	20.73	13	1.18	5.58	11.059	19.174	5.2	0.19	13.5	1.9	11.3	399.57	1.1
683	La4Ba4Mn4Co4O24	1.03317	0.923358	0.410357	0.471429	2.885	1.9745	2.0595	4	1.36	1.16	50	3737	1191	6.15	138.905	8.43208	-4.79586	0.131682	7.77495	0.0008051	37.47	0.5725	0	8.38891	-4.92755	0	36.8975	950	310	37.4	1.25	538.1	1.877	50	2.74	20.73	13	1.18	5.58	11.059	19.174	5.2	0.19	13.5	1.9	11.3	399.57	1.1
684	La4Ba4Mn4Ni4O24	1.04642	0.914479	0.3925	0.485714	2.885	1.9495	2.0345	4	1.36	1.16	50	3737	1191	6.15	138.905	8.43208	-4.79586	0.131682	7.77495	0.0008051	37.47	0.5725	0	8.38891	-4.92755	0	36.8975	950	310	37.4	1.25	538.1	1.877	50	2.74	20.73	13	1.18	5.58	11.059	19.174	5.2	0.19	13.5	1.9	11.3	399.57	1.1
685	La4Ba4Mn6Co2O24	1.02166	0.921122	0.42625	0.475	2.885	1.99675	2.08175	4	1.36	1.16	50	3737	1191	6.15	138.905	8.43208	-4.79586	0.131682	7.77495	0.0008051	37.47	0.5725	0	8.38891	-4.92755	0	36.8975	950	310	37.4	1.25	538.1	1.877	50	2.74	20.73	13	1.18	5.58	11.059	19.174	5.2	0.19	13.5	1.9	11.3	399.57	1.1
686	La4Ba4Mn6Fe2O24	1.00853	0.93241	0.444821	0.457143	2.885	2.02275	2.10775	4	1.36	1.16	50	3737	1191	6.15	138.905	8.43208	-4.79586	0.131682	7.77495	0.0008051	37.47	0.5725	0	8.38891	-4.92755	0	36.8975	950	310	37.4	1.25	538.1	1.877	50	2.74	20.73	13	1.18	5.58	11.059	19.174	5.2	0.19	13.5	1.9	11.3	399.57	1.1
687	La4Ba4Mn6Ni2O24	1.0281	0.916683	0.417321	0.482143	2.885	1.98425	2.06925	4	1.36	1.16	50	3737	1191	6.15	138.905	8.43208	-4.79586	0.131682	7.77495	0.0008051	37.47	0.5725	0	8.38891	-4.92755	0	36.8975	950	310	37.4	1.25	538.1	1.877	50	2.74	20.73	13	1.18	5.58	11.059	19.174	5.2	0.19	13.5	1.9	11.3	399.57	1.1
688	La4Ba4Mn7Co1O24	1.016	0.920008	0.434196	0.476786	2.885	2.00787	2.09287	4	1.36	1.16	50	3737	1191	6.15	138.905	8.43208	-4.79586	0.131682	7.77495	0.0008051	37.47	0.5725	0	8.38891	-4.92755	0	36.8975	950	310	37.4	1.25	538.1	1.877	50	2.74	20.73	13	1.18	5.58	11.059	19.174	5.2	0.19	13.5	1.9	11.3	399.57	1.1
689	La4Ba4Mn7Fe1O24	1.00947	0.925604	0.443482	0.467857	2.885	2.02088	2.10588	4	1.36	1.16	50	3737	1191	6.15	138.905	8.43208	-4.79586	0.131682	7.77495	0.0008051	37.47	0.5725	0	8.38891	-4.92755	0	36.8975	950	310	37.4	1.25	538.1	1.877	50	2.74	20.73	13	1.18	5.58	11.059	19.174	5.2	0.19	13.5	1.9	11.3	399.57	1.1
690	La4Ba4Mn7Ni1O24	1.01917	0.917789	0.429732	0.480357	2.885	2.00163	2.08663	4	1.36	1.16	50	3737	1191	6.15	138.905	8.43208	-4.79586	0.131682	7.77495	0.0008051	37.47	0.5725	0	8.38891	-4.92755	0	36.8975	950	310	37.4	1.25	538.1	1.877	50	2.74	20.73	13	1.18	5.58	11.059	19.174	5.2	0.19	13.5	1.9	11.3	399.57	1.1
691	La4Ba4Ni4Co4O24	1.07087	0.918897	0.360714	0.478571	2.885	1.905	1.99	4	1.36	1.16	50	3737	1191	6.15	138.905	8.43208	-4.79586	0.131682	7.77495	0.0008051	37.47	0.5725	0	8.38891	-4.92755	0	36.8975	950	310	37.4	1.25	538.1	1.877	50	2.74	20.73	13	1.18	5.58	11.059	19.174	5.2	0.19	13.5	1.9	11.3	399.57	1.1
692	La4Ba4Ni6Co2O24	1.07794	0.914479	0.351786	0.485714	2.885	1.8925	1.9775	4	1.36	1.16	50	3737	1191	6.15	138.905	8.43208	-4.79586	0.131682	7.77495	0.0008051	37.47	0.5725	0	8.38891	-4.92755	0	36.8975	950	310	37.4	1.25	538.1	1.877	50	2.74	20.73	13	1.18	5.58	11.059	19.174	5.2	0.19	13.5	1.9	11.3	399.57	1.1
693	La4Ba4Ni7Co1O24	1.08151	0.912286	0.347321	0.489286	2.885	1.88625	1.97125	4	1.36	1.16	50	3737	1191	6.15	138.905	8.43208	-4.79586	0.131682	7.77495	0.0008051	37.47	0.5725	0	8.38891	-4.92755	0	36.8975	950	310	37.4	1.25	538.1	1.877	50	2.74	20.73	13	1.18	5.58	11.059	19.174	5.2	0.19	13.5	1.9	11.3	399.57	1.1
694	La4Ca4Co4Ni4O24	1.02076	0.847162	0.360714	0.478571	2.75	1.905	1.855	4	1.36	1.16	50	3737	1191	6.15	138.905	8.43208	-4.79586	0.131682	7.77495	0.0008051	37.47	0.5725	0	8.38891	-4.92755	0	36.8975	950	310	37.4	1.25	538.1	1.877	50	2.74	20.73	13	1.18	5.58	11.059	19.174	5.2	0.19	13.5	1.9	11.3	399.57	1.1
695	La4Ca4Co6Ni2O24	1.0141	0.851274	0.369643	0.471429	2.75	1.9175	1.8675	4	1.36	1.16	50	3737	1191	6.15	138.905	8.43208	-4.79586	0.131682	7.77495	0.0008051	37.47	0.5725	0	8.38891	-4.92755	0	36.8975	950	310	37.4	1.25	538.1	1.877	50	2.74	20.73	13	1.18	5.58	11.059	19.174	5.2	0.19	13.5	1.9	11.3	399.57	1.1
696	La4Ca4Co7Ni1O24	1.01081	0.853345	0.374107	0.467857	2.75	1.92375	1.87375	4	1.36	1.16	50	3737	1191	6.15	138.905	8.43208	-4.79586	0.131682	7.77495	0.0008051	37.47	0.5725	0	8.38891	-4.92755	0	36.8975	950	310	37.4	1.25	538.1	1.877	50	2.74	20.73	13	1.18	5.58	11.059	19.174	5.2	0.19	13.5	1.9	11.3	399.57	1.1
697	La4Ca4Fe1Co7O24	1.00079	0.860675	0.387857	0.455357	2.75	1.943	1.893	4	1.36	1.16	50	3737	1191	6.15	138.905	8.43208	-4.79586	0.131682	7.77495	0.0008051	37.47	0.5725	0	8.38891	-4.92755	0	36.8975	950	310	37.4	1.25	538.1	1.877	50	2.74	20.73	13	1.18	5.58	11.059	19.174	5.2	0.19	13.5	1.9	11.3	399.57	1.1
698	La4Ca4Fe1Ni7O24	1.02385	0.84614	0.356607	0.480357	2.75	1.89925	1.84925	4	1.36	1.16	50	3737	1191	6.15	138.905	8.43208	-4.79586	0.131682	7.77495	0.0008051	37.47	0.5725	0	8.38891	-4.92755	0	36.8975	950	310	37.4	1.25	538.1	1.877	50	2.74	20.73	13	1.18	5.58	11.059	19.174	5.2	0.19	13.5	1.9	11.3	399.57	1.1
699	La4Ca4Fe2Co6O24	0.994143	0.865988	0.397143	0.446429	2.75	1.956	1.906	4	1.36	1.16	50	3737	1191	6.15	138.905	8.43208	-4.79586	0.131682	7.77495	0.0008051	37.47	0.5725	0	8.38891	-4.92755	0	36.8975	950	310	37.4	1.25	538.1	1.877	50	2.74	20.73	13	1.18	5.58	11.059	19.174	5.2	0.19	13.5	1.9	11.3	399.57	1.1
700	La4Ca4Fe2Ni6O24	1.01358	0.853345	0.370357	0.467857	2.75	1.9185	1.8685	4	1.36	1.16	50	3737	1191	6.15	138.905	8.43208	-4.79586	0.131682	7.77495	0.0008051	37.47	0.5725	0	8.38891	-4.92755	0	36.8975	950	310	37.4	1.25	538.1	1.877	50	2.74	20.73	13	1.18	5.58	11.059	19.174	5.2	0.19	13.5	1.9	11.3	399.57	1.1
701	La4Ca4Mn1Co7O24	1.00176	0.854385	0.386518	0.466071	2.75	1.94112	1.89112	4	1.36	1.16	50	3737	1191	6.15	138.905	8.43208	-4.79586	0.131682	7.77495	0.0008051	37.47	0.5725	0	8.38891	-4.92755	0	36.8975	950	310	37.4	1.25	538.1	1.877	50	2.74	20.73	13	1.18	5.58	11.059	19.174	5.2	0.19	13.5	1.9	11.3	399.57	1.1
702	La4Ca4Mn1Ni7O24	1.02486	0.84006	0.355268	0.491071	2.75	1.89738	1.84737	4	1.36	1.16	50	3737	1191	6.15	138.905	8.43208	-4.79586	0.131682	7.77495	0.0008051	37.47	0.5725	0	8.38891	-4.92755	0	36.8975	950	310	37.4	1.25	538.1	1.877	50	2.74	20.73	13	1.18	5.58	11.059	19.174	5.2	0.19	13.5	1.9	11.3	399.57	1.1
703	La4Ca4Mn2Co6O24	0.996053	0.853345	0.394464	0.467857	2.75	1.95225	1.90225	4	1.36	1.16	50	3737	1191	6.15	138.905	8.43208	-4.79586	0.131682	7.77495	0.0008051	37.47	0.5725	0	8.38891	-4.92755	0	36.8975	950	310	37.4	1.25	538.1	1.877	50	2.74	20.73	13	1.18	5.58	11.059	19.174	5.2	0.19	13.5	1.9	11.3	399.57	1.1
704	La4Ca4Mn2Ni6O24	1.01556	0.841067	0.367679	0.489286	2.75	1.91475	1.86475	4	1.36	1.16	50	3737	1191	6.15	138.905	8.43208	-4.79586	0.131682	7.77495	0.0008051	37.47	0.5725	0	8.38891	-4.92755	0	36.8975	950	310	37.4	1.25	538.1	1.877	50	2.74	20.73	13	1.18	5.58	11.059	19.174	5.2	0.19	13.5	1.9	11.3	399.57	1.1
705	La4Ca4Mn4Co4O24	0.984828	0.851274	0.410357	0.471429	2.75	1.9745	1.9245	4	1.36	1.16	50	3737	1191	6.15	138.905	8.43208	-4.79586	0.131682	7.77495	0.0008051	37.47	0.5725	0	8.38891	-4.92755	0	36.8975	950	310	37.4	1.25	538.1	1.877	50	2.74	20.73	13	1.18	5.58	11.059	19.174	5.2	0.19	13.5	1.9	11.3	399.57	1.1
706	La4Ca4Mn4Ni4O24	0.997458	0.843089	0.3925	0.485714	2.75	1.9495	1.8995	4	1.36	1.16	50	3737	1191	6.15	138.905	8.43208	-4.79586	0.131682	7.77495	0.0008051	37.47	0.5725	0	8.38891	-4.92755	0	36.8975	950	310	37.4	1.25	538.1	1.877	50	2.74	20.73	13	1.18	5.58	11.059	19.174	5.2	0.19	13.5	1.9	11.3	399.57	1.1
707	La4Ca4Mn6Co2O24	0.973854	0.849213	0.42625	0.475	2.75	1.99675	1.94675	4	1.36	1.16	50	3737	1191	6.15	138.905	8.43208	-4.79586	0.131682	7.77495	0.0008051	37.47	0.5725	0	8.38891	-4.92755	0	36.8975	950	310	37.4	1.25	538.1	1.877	50	2.74	20.73	13	1.18	5.58	11.059	19.174	5.2	0.19	13.5	1.9	11.3	399.57	1.1
708	La4Ca4Mn6Fe2O24	0.961337	0.85962	0.444821	0.457143	2.75	2.02275	1.97275	4	1.36	1.16	50	3737	1191	6.15	138.905	8.43208	-4.79586	0.131682	7.77495	0.0008051	37.47	0.5725	0	8.38891	-4.92755	0	36.8975	950	310	37.4	1.25	538.1	1.877	50	2.74	20.73	13	1.18	5.58	11.059	19.174	5.2	0.19	13.5	1.9	11.3	399.57	1.1
709	La4Ca4Mn6Ni2O24	0.979989	0.84512	0.417321	0.482143	2.75	1.98425	1.93425	4	1.36	1.16	50	3737	1191	6.15	138.905	8.43208	-4.79586	0.131682	7.77495	0.0008051	37.47	0.5725	0	8.38891	-4.92755	0	36.8975	950	310	37.4	1.25	538.1	1.877	50	2.74	20.73	13	1.18	5.58	11.059	19.174	5.2	0.19	13.5	1.9	11.3	399.57	1.1
710	La4Ca4Mn7Co1O24	0.968459	0.848186	0.434196	0.476786	2.75	2.00787	1.95788	4	1.36	1.16	50	3737	1191	6.15	138.905	8.43208	-4.79586	0.131682	7.77495	0.0008051	37.47	0.5725	0	8.38891	-4.92755	0	36.8975	950	310	37.4	1.25	538.1	1.877	50	2.74	20.73	13	1.18	5.58	11.059	19.174	5.2	0.19	13.5	1.9	11.3	399.57	1.1
711	La4Ca4Mn7Fe1O24	0.962229	0.853345	0.443482	0.467857	2.75	2.02088	1.97087	4	1.36	1.16	50	3737	1191	6.15	138.905	8.43208	-4.79586	0.131682	7.77495	0.0008051	37.47	0.5725	0	8.38891	-4.92755	0	36.8975	950	310	37.4	1.25	538.1	1.877	50	2.74	20.73	13	1.18	5.58	11.059	19.174	5.2	0.19	13.5	1.9	11.3	399.57	1.1
712	La4Ca4Mn7Ni1O24	0.971482	0.84614	0.429732	0.480357	2.75	2.00163	1.95162	4	1.36	1.16	50	3737	1191	6.15	138.905	8.43208	-4.79586	0.131682	7.77495	0.0008051	37.47	0.5725	0	8.38891	-4.92755	0	36.8975	950	310	37.4	1.25	538.1	1.877	50	2.74	20.73	13	1.18	5.58	11.059	19.174	5.2	0.19	13.5	1.9	11.3	399.57	1.1
713	La4Ca4Ni4Co4O24	1.02076	0.847162	0.360714	0.478571	2.75	1.905	1.855	4	1.36	1.16	50	3737	1191	6.15	138.905	8.43208	-4.79586	0.131682	7.77495	0.0008051	37.47	0.5725	0	8.38891	-4.92755	0	36.8975	950	310	37.4	1.25	538.1	1.877	50	2.74	20.73	13	1.18	5.58	11.059	19.174	5.2	0.19	13.5	1.9	11.3	399.57	1.1
714	La4Ca4Ni6Co2O24	1.0275	0.843089	0.351786	0.485714	2.75	1.8925	1.8425	4	1.36	1.16	50	3737	1191	6.15	138.905	8.43208	-4.79586	0.131682	7.77495	0.0008051	37.47	0.5725	0	8.38891	-4.92755	0	36.8975	950	310	37.4	1.25	538.1	1.877	50	2.74	20.73	13	1.18	5.58	11.059	19.174	5.2	0.19	13.5	1.9	11.3	399.57	1.1
715	La4Ca4Ni7Co1O24	1.0309	0.841067	0.347321	0.489286	2.75	1.88625	1.83625	4	1.36	1.16	50	3737	1191	6.15	138.905	8.43208	-4.79586	0.131682	7.77495	0.0008051	37.47	0.5725	0	8.38891	-4.92755	0	36.8975	950	310	37.4	1.25	538.1	1.877	50	2.74	20.73	13	1.18	5.58	11.059	19.174	5.2	0.19	13.5	1.9	11.3	399.57	1.1
716	La4Dy4Co8O24	0.960456	0.860601	0.378571	0.464286	2.6215	1.93	1.7515	4	1.36	1.16	50	3737	1191	6.15	138.905	8.43208	-4.79586	0.131682	7.77495	0.0008051	37.47	0.5725	0	8.38891	-4.92755	0	36.8975	950	310	37.4	1.25	538.1	1.877	50	2.74	20.73	13	1.18	5.58	11.059	19.174	5.2	0.19	13.5	1.9	11.3	399.57	1.1
717	La4Dy4Cr8O24	0.950605	0.873382	0.392857	0.442857	2.6215	1.95	1.7715	4	1.36	1.16	50	3737	1191	6.15	138.905	8.43208	-4.79586	0.131682	7.77495	0.0008051	37.47	0.5725	0	8.38891	-4.92755	0	36.8975	950	310	37.4	1.25	538.1	1.877	50	2.74	20.73	13	1.18	5.58	11.059	19.174	5.2	0.19	13.5	1.9	11.3	399.57	1.1
718	La4Dy4Fe8O24	0.911347	0.904734	0.452857	0.392857	2.6215	2.034	1.8555	4	1.36	1.16	50	3737	1191	6.15	138.905	8.43208	-4.79586	0.131682	7.77495	0.0008051	37.47	0.5725	0	8.38891	-4.92755	0	36.8975	950	310	37.4	1.25	538.1	1.877	50	2.74	20.73	13	1.18	5.58	11.059	19.174	5.2	0.19	13.5	1.9	11.3	399.57	1.1
719	La4Dy4Ga8O24	0.917664	0.873382	0.442857	0.442857	2.6215	2.02	1.8415	4	1.36	1.16	50	3737	1191	6.15	138.905	8.43208	-4.79586	0.131682	7.77495	0.0008051	37.47	0.5725	0	8.38891	-4.92755	0	36.8975	950	310	37.4	1.25	538.1	1.877	50	2.74	20.73	13	1.18	5.58	11.059	19.174	5.2	0.19	13.5	1.9	11.3	399.57	1.1
720	La4Dy4Mn8O24	0.918118	0.852286	0.442143	0.478571	2.6215	2.019	1.8405	4	1.36	1.16	50	3737	1191	6.15	138.905	8.43208	-4.79586	0.131682	7.77495	0.0008051	37.47	0.5725	0	8.38891	-4.92755	0	36.8975	950	310	37.4	1.25	538.1	1.877	50	2.74	20.73	13	1.18	5.58	11.059	19.174	5.2	0.19	13.5	1.9	11.3	399.57	1.1
721	La4Dy4Ni8O24	0.986	0.84413	0.342857	0.492857	2.6215	1.88	1.7015	4	1.36	1.16	50	3737	1191	6.15	138.905	8.43208	-4.79586	0.131682	7.77495	0.0008051	37.47	0.5725	0	8.38891	-4.92755	0	36.8975	950	310	37.4	1.25	538.1	1.877	50	2.74	20.73	13	1.18	5.58	11.059	19.174	5.2	0.19	13.5	1.9	11.3	399.57	1.1
722	La4Dy4Sc8O24	0.864187	0.820573	0.532143	0.535714	2.6215	2.145	1.9665	4	1.36	1.16	50	3737	1191	6.15	138.905	8.43208	-4.79586	0.131682	7.77495	0.0008051	37.47	0.5725	0	8.38891	-4.92755	0	36.8975	950	310	37.4	1.25	538.1	1.877	50	2.74	20.73	13	1.18	5.58	11.059	19.174	5.2	0.19	13.5	1.9	11.3	399.57	1.1
723	La4Dy4Ti8O24	0.924529	0.877727	0.432143	0.435714	2.6215	2.005	1.8265	4	1.36	1.16	50	3737	1191	6.15	138.905	8.43208	-4.79586	0.131682	7.77495	0.0008051	37.47	0.5725	0	8.38891	-4.92755	0	36.8975	950	310	37.4	1.25	538.1	1.877	50	2.74	20.73	13	1.18	5.58	11.059	19.174	5.2	0.19	13.5	1.9	11.3	399.57	1.1
724	La4Dy4V8O24	0.936202	0.909398	0.414286	0.385714	2.6215	1.98	1.8015	4	1.36	1.16	50	3737	1191	6.15	138.905	8.43208	-4.79586	0.131682	7.77495	0.0008051	37.47	0.5725	0	8.38891	-4.92755	0	36.8975	950	310	37.4	1.25	538.1	1.877	50	2.74	20.73	13	1.18	5.58	11.059	19.174	5.2	0.19	13.5	1.9	11.3	399.57	1.1
725	La4Gd4Co8O24	0.964853	0.86405	0.378571	0.464286	2.6335	1.93	1.7635	4	1.36	1.16	50	3737	1191	6.15	138.905	8.43208	-4.79586	0.131682	7.77495	0.0008051	37.47	0.5725	0	8.38891	-4.92755	0	36.8975	950	310	37.4	1.25	538.1	1.877	50	2.74	20.73	13	1.18	5.58	11.059	19.174	5.2	0.19	13.5	1.9	11.3	399.57	1.1
726	La4Gd4Cr8O24	0.954957	0.876882	0.392857	0.442857	2.6335	1.95	1.7835	4	1.36	1.16	50	3737	1191	6.15	138.905	8.43208	-4.79586	0.131682	7.77495	0.0008051	37.47	0.5725	0	8.38891	-4.92755	0	36.8975	950	310	37.4	1.25	538.1	1.877	50	2.74	20.73	13	1.18	5.58	11.059	19.174	5.2	0.19	13.5	1.9	11.3	399.57	1.1
727	La4Gd4Fe8O24	0.915519	0.90836	0.452857	0.392857	2.6335	2.034	1.8675	4	1.36	1.16	50	3737	1191	6.15	138.905	8.43208	-4.79586	0.131682	7.77495	0.0008051	37.47	0.5725	0	8.38891	-4.92755	0	36.8975	950	310	37.4	1.25	538.1	1.877	50	2.74	20.73	13	1.18	5.58	11.059	19.174	5.2	0.19	13.5	1.9	11.3	399.57	1.1
728	La4Gd4Ga8O24	0.921864	0.876882	0.442857	0.442857	2.6335	2.02	1.8535	4	1.36	1.16	50	3737	1191	6.15	138.905	8.43208	-4.79586	0.131682	7.77495	0.0008051	37.47	0.5725	0	8.38891	-4.92755	0	36.8975	950	310	37.4	1.25	538.1	1.877	50	2.74	20.73	13	1.18	5.58	11.059	19.174	5.2	0.19	13.5	1.9	11.3	399.57	1.1
729	La4Gd4Mn8O24	0.922321	0.855702	0.442143	0.478571	2.6335	2.019	1.8525	4	1.36	1.16	50	3737	1191	6.15	138.905	8.43208	-4.79586	0.131682	7.77495	0.0008051	37.47	0.5725	0	8.38891	-4.92755	0	36.8975	950	310	37.4	1.25	538.1	1.877	50	2.74	20.73	13	1.18	5.58	11.059	19.174	5.2	0.19	13.5	1.9	11.3	399.57	1.1
730	La4Gd4Sc8O24	0.868143	0.823862	0.532143	0.535714	2.6335	2.145	1.9785	4	1.36	1.16	50	3737	1191	6.15	138.905	8.43208	-4.79586	0.131682	7.77495	0.0008051	37.47	0.5725	0	8.38891	-4.92755	0	36.8975	950	310	37.4	1.25	538.1	1.877	50	2.74	20.73	13	1.18	5.58	11.059	19.174	5.2	0.19	13.5	1.9	11.3	399.57	1.1
731	La4Gd4Ti8O24	0.928761	0.881245	0.432143	0.435714	2.6335	2.005	1.8385	4	1.36	1.16	50	3737	1191	6.15	138.905	8.43208	-4.79586	0.131682	7.77495	0.0008051	37.47	0.5725	0	8.38891	-4.92755	0	36.8975	950	310	37.4	1.25	538.1	1.877	50	2.74	20.73	13	1.18	5.58	11.059	19.174	5.2	0.19	13.5	1.9	11.3	399.57	1.1
732	La4Gd4V8O24	0.940488	0.913043	0.414286	0.385714	2.6335	1.98	1.8135	4	1.36	1.16	50	3737	1191	6.15	138.905	8.43208	-4.79586	0.131682	7.77495	0.0008051	37.47	0.5725	0	8.38891	-4.92755	0	36.8975	950	310	37.4	1.25	538.1	1.877	50	2.74	20.73	13	1.18	5.58	11.059	19.174	5.2	0.19	13.5	1.9	11.3	399.57	1.1
733	La4Ho4Co8O24	0.967234	0.858876	0.378571	0.464286	2.64	1.93	1.77	4	1.36	1.16	50	3737	1191	6.15	138.905	8.43208	-4.79586	0.131682	7.77495	0.0008051	37.47	0.5725	0	8.38891	-4.92755	0	36.8975	950	310	37.4	1.25	538.1	1.877	50	2.74	20.73	13	1.18	5.58	11.059	19.174	5.2	0.19	13.5	1.9	11.3	399.57	1.1
734	La4Ho4Cr8O24	0.957314	0.871632	0.392857	0.442857	2.64	1.95	1.79	4	1.36	1.16	50	3737	1191	6.15	138.905	8.43208	-4.79586	0.131682	7.77495	0.0008051	37.47	0.5725	0	8.38891	-4.92755	0	36.8975	950	310	37.4	1.25	538.1	1.877	50	2.74	20.73	13	1.18	5.58	11.059	19.174	5.2	0.19	13.5	1.9	11.3	399.57	1.1
735	La4Ho4Fe8O24	0.917779	0.902921	0.452857	0.392857	2.64	2.034	1.874	4	1.36	1.16	50	3737	1191	6.15	138.905	8.43208	-4.79586	0.131682	7.77495	0.0008051	37.47	0.5725	0	8.38891	-4.92755	0	36.8975	950	310	37.4	1.25	538.1	1.877	50	2.74	20.73	13	1.18	5.58	11.059	19.174	5.2	0.19	13.5	1.9	11.3	399.57	1.1
736	La4Ho4Ga8O24	0.92414	0.871632	0.442857	0.442857	2.64	2.02	1.86	4	1.36	1.16	50	3737	1191	6.15	138.905	8.43208	-4.79586	0.131682	7.77495	0.0008051	37.47	0.5725	0	8.38891	-4.92755	0	36.8975	950	310	37.4	1.25	538.1	1.877	50	2.74	20.73	13	1.18	5.58	11.059	19.174	5.2	0.19	13.5	1.9	11.3	399.57	1.1
737	La4Ho4Mn8O24	0.924597	0.850578	0.442143	0.478571	2.64	2.019	1.859	4	1.36	1.16	50	3737	1191	6.15	138.905	8.43208	-4.79586	0.131682	7.77495	0.0008051	37.47	0.5725	0	8.38891	-4.92755	0	36.8975	950	310	37.4	1.25	538.1	1.877	50	2.74	20.73	13	1.18	5.58	11.059	19.174	5.2	0.19	13.5	1.9	11.3	399.57	1.1
738	La4Ho4Ni8O24	0.992958	0.842438	0.342857	0.492857	2.64	1.88	1.72	4	1.36	1.16	50	3737	1191	6.15	138.905	8.43208	-4.79586	0.131682	7.77495	0.0008051	37.47	0.5725	0	8.38891	-4.92755	0	36.8975	950	310	37.4	1.25	538.1	1.877	50	2.74	20.73	13	1.18	5.58	11.059	19.174	5.2	0.19	13.5	1.9	11.3	399.57	1.1
739	La4Ho4Sc8O24	0.870285	0.818928	0.532143	0.535714	2.64	2.145	1.985	4	1.36	1.16	50	3737	1191	6.15	138.905	8.43208	-4.79586	0.131682	7.77495	0.0008051	37.47	0.5725	0	8.38891	-4.92755	0	36.8975	950	310	37.4	1.25	538.1	1.877	50	2.74	20.73	13	1.18	5.58	11.059	19.174	5.2	0.19	13.5	1.9	11.3	399.57	1.1
740	La4Ho4Ti8O24	0.931053	0.875968	0.432143	0.435714	2.64	2.005	1.845	4	1.36	1.16	50	3737	1191	6.15	138.905	8.43208	-4.79586	0.131682	7.77495	0.0008051	37.47	0.5725	0	8.38891	-4.92755	0	36.8975	950	310	37.4	1.25	538.1	1.877	50	2.74	20.73	13	1.18	5.58	11.059	19.174	5.2	0.19	13.5	1.9	11.3	399.57	1.1
741	La4Ho4V8O24	0.942809	0.907575	0.414286	0.385714	2.64	1.98	1.82	4	1.36	1.16	50	3737	1191	6.15	138.905	8.43208	-4.79586	0.131682	7.77495	0.0008051	37.47	0.5725	0	8.38891	-4.92755	0	36.8975	950	310	37.4	1.25	538.1	1.877	50	2.74	20.73	13	1.18	5.58	11.059	19.174	5.2	0.19	13.5	1.9	11.3	399.57	1.1
742	La4Nd4Co8O24	0.994712	0.905442	0.378571	0.464286	2.715	1.93	1.845	4	1.36	1.16	50	3737	1191	6.15	138.905	8.43208	-4.79586	0.131682	7.77495	0.0008051	37.47	0.5725	0	8.38891	-4.92755	0	36.8975	950	310	37.4	1.25	538.1	1.877	50	2.74	20.73	13	1.18	5.58	11.059	19.174	5.2	0.19	13.5	1.9	11.3	399.57	1.1
743	La4Nd4Cr8O24	0.98451	0.918889	0.392857	0.442857	2.715	1.95	1.865	4	1.36	1.16	50	3737	1191	6.15	138.905	8.43208	-4.79586	0.131682	7.77495	0.0008051	37.47	0.5725	0	8.38891	-4.92755	0	36.8975	950	310	37.4	1.25	538.1	1.877	50	2.74	20.73	13	1.18	5.58	11.059	19.174	5.2	0.19	13.5	1.9	11.3	399.57	1.1
744	La4Nd4Fe8O24	0.943852	0.951875	0.452857	0.392857	2.715	2.034	1.949	4	1.36	1.16	50	3737	1191	6.15	138.905	8.43208	-4.79586	0.131682	7.77495	0.0008051	37.47	0.5725	0	8.38891	-4.92755	0	36.8975	950	310	37.4	1.25	538.1	1.877	50	2.74	20.73	13	1.18	5.58	11.059	19.174	5.2	0.19	13.5	1.9	11.3	399.57	1.1
745	La4Nd4Ga8O24	0.950394	0.918889	0.442857	0.442857	2.715	2.02	1.935	4	1.36	1.16	50	3737	1191	6.15	138.905	8.43208	-4.79586	0.131682	7.77495	0.0008051	37.47	0.5725	0	8.38891	-4.92755	0	36.8975	950	310	37.4	1.25	538.1	1.877	50	2.74	20.73	13	1.18	5.58	11.059	19.174	5.2	0.19	13.5	1.9	11.3	399.57	1.1
746	La4Nd4Mn8O24	0.950864	0.896693	0.442143	0.478571	2.715	2.019	1.934	4	1.36	1.16	50	3737	1191	6.15	138.905	8.43208	-4.79586	0.131682	7.77495	0.0008051	37.47	0.5725	0	8.38891	-4.92755	0	36.8975	950	310	37.4	1.25	538.1	1.877	50	2.74	20.73	13	1.18	5.58	11.059	19.174	5.2	0.19	13.5	1.9	11.3	399.57	1.1
747	La4Nd4Ni8O24	1.02117	0.888113	0.342857	0.492857	2.715	1.88	1.795	4	1.36	1.16	50	3737	1191	6.15	138.905	8.43208	-4.79586	0.131682	7.77495	0.0008051	37.47	0.5725	0	8.38891	-4.92755	0	36.8975	950	310	37.4	1.25	538.1	1.877	50	2.74	20.73	13	1.18	5.58	11.059	19.174	5.2	0.19	13.5	1.9	11.3	399.57	1.1
748	La4Nd4Sc8O24	0.895009	0.863328	0.532143	0.535714	2.715	2.145	2.06	4	1.36	1.16	50	3737	1191	6.15	138.905	8.43208	-4.79586	0.131682	7.77495	0.0008051	37.47	0.5725	0	8.38891	-4.92755	0	36.8975	950	310	37.4	1.25	538.1	1.877	50	2.74	20.73	13	1.18	5.58	11.059	19.174	5.2	0.19	13.5	1.9	11.3	399.57	1.1
749	La4Nd4Ti8O24	0.957504	0.92346	0.432143	0.435714	2.715	2.005	1.92	4	1.36	1.16	50	3737	1191	6.15	138.905	8.43208	-4.79586	0.131682	7.77495	0.0008051	37.47	0.5725	0	8.38891	-4.92755	0	36.8975	950	310	37.4	1.25	538.1	1.877	50	2.74	20.73	13	1.18	5.58	11.059	19.174	5.2	0.19	13.5	1.9	11.3	399.57	1.1
750	La4Sm4Co8O24	0.989217	0.869224	0.378571	0.464286	2.7	1.93	1.83	4	1.36	1.16	50	3737	1191	6.15	138.905	8.43208	-4.79586	0.131682	7.77495	0.0008051	37.47	0.5725	0	8.38891	-4.92755	0	36.8975	950	310	37.4	1.25	538.1	1.877	50	2.74	20.73	13	1.18	5.58	11.059	19.174	5.2	0.19	13.5	1.9	11.3	399.57	1.1
751	La4Sm4Cr8O24	0.979071	0.882133	0.392857	0.442857	2.7	1.95	1.85	4	1.36	1.16	50	3737	1191	6.15	138.905	8.43208	-4.79586	0.131682	7.77495	0.0008051	37.47	0.5725	0	8.38891	-4.92755	0	36.8975	950	310	37.4	1.25	538.1	1.877	50	2.74	20.73	13	1.18	5.58	11.059	19.174	5.2	0.19	13.5	1.9	11.3	399.57	1.1
752	La4Sm4Fe8O24	0.938637	0.9138	0.452857	0.392857	2.7	2.034	1.934	4	1.36	1.16	50	3737	1191	6.15	138.905	8.43208	-4.79586	0.131682	7.77495	0.0008051	37.47	0.5725	0	8.38891	-4.92755	0	36.8975	950	310	37.4	1.25	538.1	1.877	50	2.74	20.73	13	1.18	5.58	11.059	19.174	5.2	0.19	13.5	1.9	11.3	399.57	1.1
753	La4Sm4Ga8O24	0.945143	0.882133	0.442857	0.442857	2.7	2.02	1.92	4	1.36	1.16	50	3737	1191	6.15	138.905	8.43208	-4.79586	0.131682	7.77495	0.0008051	37.47	0.5725	0	8.38891	-4.92755	0	36.8975	950	310	37.4	1.25	538.1	1.877	50	2.74	20.73	13	1.18	5.58	11.059	19.174	5.2	0.19	13.5	1.9	11.3	399.57	1.1
754	La4Sm4Mn8O24	0.945611	0.860826	0.442143	0.478571	2.7	2.019	1.919	4	1.36	1.16	50	3737	1191	6.15	138.905	8.43208	-4.79586	0.131682	7.77495	0.0008051	37.47	0.5725	0	8.38891	-4.92755	0	36.8975	950	310	37.4	1.25	538.1	1.877	50	2.74	20.73	13	1.18	5.58	11.059	19.174	5.2	0.19	13.5	1.9	11.3	399.57	1.1
755	La4Sm4Ni8O24	1.01553	0.852588	0.342857	0.492857	2.7	1.88	1.78	4	1.36	1.16	50	3737	1191	6.15	138.905	8.43208	-4.79586	0.131682	7.77495	0.0008051	37.47	0.5725	0	8.38891	-4.92755	0	36.8975	950	310	37.4	1.25	538.1	1.877	50	2.74	20.73	13	1.18	5.58	11.059	19.174	5.2	0.19	13.5	1.9	11.3	399.57	1.1
756	La4Sm4Sc8O24	0.890064	0.828795	0.532143	0.535714	2.7	2.145	2.045	4	1.36	1.16	50	3737	1191	6.15	138.905	8.43208	-4.79586	0.131682	7.77495	0.0008051	37.47	0.5725	0	8.38891	-4.92755	0	36.8975	950	310	37.4	1.25	538.1	1.877	50	2.74	20.73	13	1.18	5.58	11.059	19.174	5.2	0.19	13.5	1.9	11.3	399.57	1.1
757	La4Sm4Ti8O24	0.952214	0.886522	0.432143	0.435714	2.7	2.005	1.905	4	1.36	1.16	50	3737	1191	6.15	138.905	8.43208	-4.79586	0.131682	7.77495	0.0008051	37.47	0.5725	0	8.38891	-4.92755	0	36.8975	950	310	37.4	1.25	538.1	1.877	50	2.74	20.73	13	1.18	5.58	11.059	19.174	5.2	0.19	13.5	1.9	11.3	399.57	1.1
758	La4Sm4V8O24	0.964237	0.91851	0.414286	0.385714	2.7	1.98	1.88	4	1.36	1.16	50	3737	1191	6.15	138.905	8.43208	-4.79586	0.131682	7.77495	0.0008051	37.47	0.5725	0	8.38891	-4.92755	0	36.8975	950	310	37.4	1.25	538.1	1.877	50	2.74	20.73	13	1.18	5.58	11.059	19.174	5.2	0.19	13.5	1.9	11.3	399.57	1.1
759	La4Sr4Co4Ni4O24	1.03932	0.891569	0.360714	0.478571	2.8	1.905	1.905	4	1.36	1.16	50	3737	1191	6.15	138.905	8.43208	-4.79586	0.131682	7.77495	0.0008051	37.47	0.5725	0	8.38891	-4.92755	0	36.8975	950	310	37.4	1.25	538.1	1.877	50	2.74	20.73	13	1.18	5.58	11.059	19.174	5.2	0.19	13.5	1.9	11.3	399.57	1.1
760	La4Sr4Co6Ni2O24	1.03254	0.895897	0.369643	0.471429	2.8	1.9175	1.9175	4	1.36	1.16	50	3737	1191	6.15	138.905	8.43208	-4.79586	0.131682	7.77495	0.0008051	37.47	0.5725	0	8.38891	-4.92755	0	36.8975	950	310	37.4	1.25	538.1	1.877	50	2.74	20.73	13	1.18	5.58	11.059	19.174	5.2	0.19	13.5	1.9	11.3	399.57	1.1
761	La4Sr4Co7Ni1O24	1.02919	0.898077	0.374107	0.467857	2.8	1.92375	1.92375	4	1.36	1.16	50	3737	1191	6.15	138.905	8.43208	-4.79586	0.131682	7.77495	0.0008051	37.47	0.5725	0	8.38891	-4.92755	0	36.8975	950	310	37.4	1.25	538.1	1.877	50	2.74	20.73	13	1.18	5.58	11.059	19.174	5.2	0.19	13.5	1.9	11.3	399.57	1.1
762	La4Sr4Fe1Co7O24	1.01899	0.905791	0.387857	0.455357	2.8	1.943	1.943	4	1.36	1.16	50	3737	1191	6.15	138.905	8.43208	-4.79586	0.131682	7.77495	0.0008051	37.47	0.5725	0	8.38891	-4.92755	0	36.8975	950	310	37.4	1.25	538.1	1.877	50	2.74	20.73	13	1.18	5.58	11.059	19.174	5.2	0.19	13.5	1.9	11.3	399.57	1.1
763	La4Sr4Fe1Ni7O24	1.04246	0.890494	0.356607	0.480357	2.8	1.89925	1.89925	4	1.36	1.16	50	3737	1191	6.15	138.905	8.43208	-4.79586	0.131682	7.77495	0.0008051	37.47	0.5725	0	8.38891	-4.92755	0	36.8975	950	310	37.4	1.25	538.1	1.877	50	2.74	20.73	13	1.18	5.58	11.059	19.174	5.2	0.19	13.5	1.9	11.3	399.57	1.1
764	La4Sr4Fe2Co6O24	1.01222	0.911382	0.397143	0.446429	2.8	1.956	1.956	4	1.36	1.16	50	3737	1191	6.15	138.905	8.43208	-4.79586	0.131682	7.77495	0.0008051	37.47	0.5725	0	8.38891	-4.92755	0	36.8975	950	310	37.4	1.25	538.1	1.877	50	2.74	20.73	13	1.18	5.58	11.059	19.174	5.2	0.19	13.5	1.9	11.3	399.57	1.1
765	La4Sr4Fe2Ni6O24	1.032	0.898077	0.370357	0.467857	2.8	1.9185	1.9185	4	1.36	1.16	50	3737	1191	6.15	138.905	8.43208	-4.79586	0.131682	7.77495	0.0008051	37.47	0.5725	0	8.38891	-4.92755	0	36.8975	950	310	37.4	1.25	538.1	1.877	50	2.74	20.73	13	1.18	5.58	11.059	19.174	5.2	0.19	13.5	1.9	11.3	399.57	1.1
766	La4Sr4Mn1Co7O24	1.01998	0.899171	0.386518	0.466071	2.8	1.94112	1.94112	4	1.36	1.16	50	3737	1191	6.15	138.905	8.43208	-4.79586	0.131682	7.77495	0.0008051	37.47	0.5725	0	8.38891	-4.92755	0	36.8975	950	310	37.4	1.25	538.1	1.877	50	2.74	20.73	13	1.18	5.58	11.059	19.174	5.2	0.19	13.5	1.9	11.3	399.57	1.1
767	La4Sr4Mn1Ni7O24	1.04349	0.884095	0.355268	0.491071	2.8	1.89738	1.89738	4	1.36	1.16	50	3737	1191	6.15	138.905	8.43208	-4.79586	0.131682	7.77495	0.0008051	37.47	0.5725	0	8.38891	-4.92755	0	36.8975	950	310	37.4	1.25	538.1	1.877	50	2.74	20.73	13	1.18	5.58	11.059	19.174	5.2	0.19	13.5	1.9	11.3	399.57	1.1
768	La4Sr4Mn2Co6O24	1.01416	0.898077	0.394464	0.467857	2.8	1.95225	1.95225	4	1.36	1.16	50	3737	1191	6.15	138.905	8.43208	-4.79586	0.131682	7.77495	0.0008051	37.47	0.5725	0	8.38891	-4.92755	0	36.8975	950	310	37.4	1.25	538.1	1.877	50	2.74	20.73	13	1.18	5.58	11.059	19.174	5.2	0.19	13.5	1.9	11.3	399.57	1.1
769	La4Sr4Mn4Co4O24	1.00273	0.895897	0.410357	0.471429	2.8	1.9745	1.9745	4	1.36	1.16	50	3737	1191	6.15	138.905	8.43208	-4.79586	0.131682	7.77495	0.0008051	37.47	0.5725	0	8.38891	-4.92755	0	36.8975	950	310	37.4	1.25	538.1	1.877	50	2.74	20.73	13	1.18	5.58	11.059	19.174	5.2	0.19	13.5	1.9	11.3	399.57	1.1
770	La4Sr4Mn4Ni4O24	1.01559	0.887283	0.3925	0.485714	2.8	1.9495	1.9495	4	1.36	1.16	50	3737	1191	6.15	138.905	8.43208	-4.79586	0.131682	7.77495	0.0008051	37.47	0.5725	0	8.38891	-4.92755	0	36.8975	950	310	37.4	1.25	538.1	1.877	50	2.74	20.73	13	1.18	5.58	11.059	19.174	5.2	0.19	13.5	1.9	11.3	399.57	1.1
771	La4Sr4Mn6Co2O24	0.991561	0.893728	0.42625	0.475	2.8	1.99675	1.99675	4	1.36	1.16	50	3737	1191	6.15	138.905	8.43208	-4.79586	0.131682	7.77495	0.0008051	37.47	0.5725	0	8.38891	-4.92755	0	36.8975	950	310	37.4	1.25	538.1	1.877	50	2.74	20.73	13	1.18	5.58	11.059	19.174	5.2	0.19	13.5	1.9	11.3	399.57	1.1
772	La4Sr4Mn6Fe2O24	0.978815	0.904681	0.444821	0.457143	2.8	2.02275	2.02275	4	1.36	1.16	50	3737	1191	6.15	138.905	8.43208	-4.79586	0.131682	7.77495	0.0008051	37.47	0.5725	0	8.38891	-4.92755	0	36.8975	950	310	37.4	1.25	538.1	1.877	50	2.74	20.73	13	1.18	5.58	11.059	19.174	5.2	0.19	13.5	1.9	11.3	399.57	1.1
773	La4Sr4Mn6Ni2O24	0.997807	0.889421	0.417321	0.482143	2.8	1.98425	1.98425	4	1.36	1.16	50	3737	1191	6.15	138.905	8.43208	-4.79586	0.131682	7.77495	0.0008051	37.47	0.5725	0	8.38891	-4.92755	0	36.8975	950	310	37.4	1.25	538.1	1.877	50	2.74	20.73	13	1.18	5.58	11.059	19.174	5.2	0.19	13.5	1.9	11.3	399.57	1.1
774	La4Sr4Mn7Co1O24	0.986067	0.892647	0.434196	0.476786	2.8	2.00787	2.00787	4	1.36	1.16	50	3737	1191	6.15	138.905	8.43208	-4.79586	0.131682	7.77495	0.0008051	37.47	0.5725	0	8.38891	-4.92755	0	36.8975	950	310	37.4	1.25	538.1	1.877	50	2.74	20.73	13	1.18	5.58	11.059	19.174	5.2	0.19	13.5	1.9	11.3	399.57	1.1
775	La4Sr4Mn7Fe1O24	0.979724	0.898077	0.443482	0.467857	2.8	2.02088	2.02088	4	1.36	1.16	50	3737	1191	6.15	138.905	8.43208	-4.79586	0.131682	7.77495	0.0008051	37.47	0.5725	0	8.38891	-4.92755	0	36.8975	950	310	37.4	1.25	538.1	1.877	50	2.74	20.73	13	1.18	5.58	11.059	19.174	5.2	0.19	13.5	1.9	11.3	399.57	1.1
776	La4Sr4Mn7Ni1O24	0.989146	0.890494	0.429732	0.480357	2.8	2.00163	2.00163	4	1.36	1.16	50	3737	1191	6.15	138.905	8.43208	-4.79586	0.131682	7.77495	0.0008051	37.47	0.5725	0	8.38891	-4.92755	0	36.8975	950	310	37.4	1.25	538.1	1.877	50	2.74	20.73	13	1.18	5.58	11.059	19.174	5.2	0.19	13.5	1.9	11.3	399.57	1.1
777	La4Sr4Ni4Co4O24	1.03932	0.891569	0.360714	0.478571	2.8	1.905	1.905	4	1.36	1.16	50	3737	1191	6.15	138.905	8.43208	-4.79586	0.131682	7.77495	0.0008051	37.47	0.5725	0	8.38891	-4.92755	0	36.8975	950	310	37.4	1.25	538.1	1.877	50	2.74	20.73	13	1.18	5.58	11.059	19.174	5.2	0.19	13.5	1.9	11.3	399.57	1.1
778	La4Sr4Ni6Co2O24	1.04618	0.887283	0.351786	0.485714	2.8	1.8925	1.8925	4	1.36	1.16	50	3737	1191	6.15	138.905	8.43208	-4.79586	0.131682	7.77495	0.0008051	37.47	0.5725	0	8.38891	-4.92755	0	36.8975	950	310	37.4	1.25	538.1	1.877	50	2.74	20.73	13	1.18	5.58	11.059	19.174	5.2	0.19	13.5	1.9	11.3	399.57	1.1
779	La4Sr4Ni7Co1O24	1.04965	0.885155	0.347321	0.489286	2.8	1.88625	1.88625	4	1.36	1.16	50	3737	1191	6.15	138.905	8.43208	-4.79586	0.131682	7.77495	0.0008051	37.47	0.5725	0	8.38891	-4.92755	0	36.8975	950	310	37.4	1.25	538.1	1.877	50	2.74	20.73	13	1.18	5.58	11.059	19.174	5.2	0.19	13.5	1.9	11.3	399.57	1.1
780	La5Mn8Zn3O24	0.90621	0.820688	0.442143	0.478571	2.5875	2.019	1.8065	5	1.36	1.16	50	3737	1191	6.15	138.905	8.43208	-4.79586	0.131682	7.77495	0.0008051	37.47	0.5725	0	8.38891	-4.92755	0	36.8975	950	310	37.4	1.25	538.1	1.877	50	2.74	20.73	13	1.18	5.58	11.059	19.174	5.2	0.19	13.5	1.9	11.3	399.57	1.1
781	La5Sr3Fe6Co2O24	0.982484	0.92998	0.434286	0.410714	2.79	2.008	1.998	5	1.36	1.16	50	3737	1191	6.15	138.905	8.43208	-4.79586	0.131682	7.77495	0.0008051	37.47	0.5725	0	8.38891	-4.92755	0	36.8975	950	310	37.4	1.25	538.1	1.877	50	2.74	20.73	13	1.18	5.58	11.059	19.174	5.2	0.19	13.5	1.9	11.3	399.57	1.1
782	La5Zn3Co8O24	0.947999	0.828695	0.378571	0.464286	2.5875	1.93	1.7175	5	1.36	1.16	50	3737	1191	6.15	138.905	8.43208	-4.79586	0.131682	7.77495	0.0008051	37.47	0.5725	0	8.38891	-4.92755	0	36.8975	950	310	37.4	1.25	538.1	1.877	50	2.74	20.73	13	1.18	5.58	11.059	19.174	5.2	0.19	13.5	1.9	11.3	399.57	1.1
783	La5Zn3Fe8O24	0.899527	0.871192	0.452857	0.392857	2.5875	2.034	1.8215	5	1.36	1.16	50	3737	1191	6.15	138.905	8.43208	-4.79586	0.131682	7.77495	0.0008051	37.47	0.5725	0	8.38891	-4.92755	0	36.8975	950	310	37.4	1.25	538.1	1.877	50	2.74	20.73	13	1.18	5.58	11.059	19.174	5.2	0.19	13.5	1.9	11.3	399.57	1.1
784	La5Zn3Ni8O24	0.973212	0.812834	0.342857	0.492857	2.5875	1.88	1.6675	5	1.36	1.16	50	3737	1191	6.15	138.905	8.43208	-4.79586	0.131682	7.77495	0.0008051	37.47	0.5725	0	8.38891	-4.92755	0	36.8975	950	310	37.4	1.25	538.1	1.877	50	2.74	20.73	13	1.18	5.58	11.059	19.174	5.2	0.19	13.5	1.9	11.3	399.57	1.1
785	La6Dy2Co8O24	0.985828	0.871811	0.378571	0.464286	2.69075	1.93	1.82075	6	1.36	1.16	50	3737	1191	6.15	138.905	8.43208	-4.79586	0.131682	7.77495	0.0008051	37.47	0.5725	0	8.38891	-4.92755	0	36.8975	950	310	37.4	1.25	538.1	1.877	50	2.74	20.73	13	1.18	5.58	11.059	19.174	5.2	0.19	13.5	1.9	11.3	399.57	1.1
786	La6Dy2Fe8O24	0.935422	0.916519	0.452857	0.392857	2.69075	2.034	1.92475	6	1.36	1.16	50	3737	1191	6.15	138.905	8.43208	-4.79586	0.131682	7.77495	0.0008051	37.47	0.5725	0	8.38891	-4.92755	0	36.8975	950	310	37.4	1.25	538.1	1.877	50	2.74	20.73	13	1.18	5.58	11.059	19.174	5.2	0.19	13.5	1.9	11.3	399.57	1.1
787	La6Dy2Ga8O24	0.941905	0.884759	0.442857	0.442857	2.69075	2.02	1.91075	6	1.36	1.16	50	3737	1191	6.15	138.905	8.43208	-4.79586	0.131682	7.77495	0.0008051	37.47	0.5725	0	8.38891	-4.92755	0	36.8975	950	310	37.4	1.25	538.1	1.877	50	2.74	20.73	13	1.18	5.58	11.059	19.174	5.2	0.19	13.5	1.9	11.3	399.57	1.1
788	La6Dy2Mn8O24	0.942371	0.863388	0.442143	0.478571	2.69075	2.019	1.90975	6	1.36	1.16	50	3737	1191	6.15	138.905	8.43208	-4.79586	0.131682	7.77495	0.0008051	37.47	0.5725	0	8.38891	-4.92755	0	36.8975	950	310	37.4	1.25	538.1	1.877	50	2.74	20.73	13	1.18	5.58	11.059	19.174	5.2	0.19	13.5	1.9	11.3	399.57	1.1
789	La6Dy2Ni8O24	1.01205	0.855126	0.342857	0.492857	2.69075	1.88	1.77075	6	1.36	1.16	50	3737	1191	6.15	138.905	8.43208	-4.79586	0.131682	7.77495	0.0008051	37.47	0.5725	0	8.38891	-4.92755	0	36.8975	950	310	37.4	1.25	538.1	1.877	50	2.74	20.73	13	1.18	5.58	11.059	19.174	5.2	0.19	13.5	1.9	11.3	399.57	1.1
790	La6Dy2Sc8O24	0.887015	0.831262	0.532143	0.535714	2.69075	2.145	2.03575	6	1.36	1.16	50	3737	1191	6.15	138.905	8.43208	-4.79586	0.131682	7.77495	0.0008051	37.47	0.5725	0	8.38891	-4.92755	0	36.8975	950	310	37.4	1.25	538.1	1.877	50	2.74	20.73	13	1.18	5.58	11.059	19.174	5.2	0.19	13.5	1.9	11.3	399.57	1.1
791	La6Dy2Ti8O24	0.948951	0.88916	0.432143	0.435714	2.69075	2.005	1.89575	6	1.36	1.16	50	3737	1191	6.15	138.905	8.43208	-4.79586	0.131682	7.77495	0.0008051	37.47	0.5725	0	8.38891	-4.92755	0	36.8975	950	310	37.4	1.25	538.1	1.877	50	2.74	20.73	13	1.18	5.58	11.059	19.174	5.2	0.19	13.5	1.9	11.3	399.57	1.1
792	La6Dy2V8O24	0.960933	0.921243	0.414286	0.385714	2.69075	1.98	1.87075	6	1.36	1.16	50	3737	1191	6.15	138.905	8.43208	-4.79586	0.131682	7.77495	0.0008051	37.47	0.5725	0	8.38891	-4.92755	0	36.8975	950	310	37.4	1.25	538.1	1.877	50	2.74	20.73	13	1.18	5.58	11.059	19.174	5.2	0.19	13.5	1.9	11.3	399.57	1.1
793	La6Gd2Co8O24	0.988026	0.873536	0.378571	0.464286	2.69675	1.93	1.82675	6	1.36	1.16	50	3737	1191	6.15	138.905	8.43208	-4.79586	0.131682	7.77495	0.0008051	37.47	0.5725	0	8.38891	-4.92755	0	36.8975	950	310	37.4	1.25	538.1	1.877	50	2.74	20.73	13	1.18	5.58	11.059	19.174	5.2	0.19	13.5	1.9	11.3	399.57	1.1
794	La6Gd2Cr8O24	0.977892	0.886509	0.392857	0.442857	2.69675	1.95	1.84675	6	1.36	1.16	50	3737	1191	6.15	138.905	8.43208	-4.79586	0.131682	7.77495	0.0008051	37.47	0.5725	0	8.38891	-4.92755	0	36.8975	950	310	37.4	1.25	538.1	1.877	50	2.74	20.73	13	1.18	5.58	11.059	19.174	5.2	0.19	13.5	1.9	11.3	399.57	1.1
795	La6Gd2Fe8O24	0.937507	0.918332	0.452857	0.392857	2.69675	2.034	1.93075	6	1.36	1.16	50	3737	1191	6.15	138.905	8.43208	-4.79586	0.131682	7.77495	0.0008051	37.47	0.5725	0	8.38891	-4.92755	0	36.8975	950	310	37.4	1.25	538.1	1.877	50	2.74	20.73	13	1.18	5.58	11.059	19.174	5.2	0.19	13.5	1.9	11.3	399.57	1.1
796	La6Gd2Ga8O24	0.944005	0.886509	0.442857	0.442857	2.69675	2.02	1.91675	6	1.36	1.16	50	3737	1191	6.15	138.905	8.43208	-4.79586	0.131682	7.77495	0.0008051	37.47	0.5725	0	8.38891	-4.92755	0	36.8975	950	310	37.4	1.25	538.1	1.877	50	2.74	20.73	13	1.18	5.58	11.059	19.174	5.2	0.19	13.5	1.9	11.3	399.57	1.1
797	La6Gd2Mn8O24	0.944473	0.865096	0.442143	0.478571	2.69675	2.019	1.91575	6	1.36	1.16	50	3737	1191	6.15	138.905	8.43208	-4.79586	0.131682	7.77495	0.0008051	37.47	0.5725	0	8.38891	-4.92755	0	36.8975	950	310	37.4	1.25	538.1	1.877	50	2.74	20.73	13	1.18	5.58	11.059	19.174	5.2	0.19	13.5	1.9	11.3	399.57	1.1
798	La6Gd2Ni8O24	1.0143	0.856817	0.342857	0.492857	2.69675	1.88	1.77675	6	1.36	1.16	50	3737	1191	6.15	138.905	8.43208	-4.79586	0.131682	7.77495	0.0008051	37.47	0.5725	0	8.38891	-4.92755	0	36.8975	950	310	37.4	1.25	538.1	1.877	50	2.74	20.73	13	1.18	5.58	11.059	19.174	5.2	0.19	13.5	1.9	11.3	399.57	1.1
799	La6Gd2Sc8O24	0.888993	0.832906	0.532143	0.535714	2.69675	2.145	2.04175	6	1.36	1.16	50	3737	1191	6.15	138.905	8.43208	-4.79586	0.131682	7.77495	0.0008051	37.47	0.5725	0	8.38891	-4.92755	0	36.8975	950	310	37.4	1.25	538.1	1.877	50	2.74	20.73	13	1.18	5.58	11.059	19.174	5.2	0.19	13.5	1.9	11.3	399.57	1.1
800	La6Gd2Ti8O24	0.951067	0.890919	0.432143	0.435714	2.69675	2.005	1.90175	6	1.36	1.16	50	3737	1191	6.15	138.905	8.43208	-4.79586	0.131682	7.77495	0.0008051	37.47	0.5725	0	8.38891	-4.92755	0	36.8975	950	310	37.4	1.25	538.1	1.877	50	2.74	20.73	13	1.18	5.58	11.059	19.174	5.2	0.19	13.5	1.9	11.3	399.57	1.1
801	La6Gd2V8O24	0.963076	0.923066	0.414286	0.385714	2.69675	1.98	1.87675	6	1.36	1.16	50	3737	1191	6.15	138.905	8.43208	-4.79586	0.131682	7.77495	0.0008051	37.47	0.5725	0	8.38891	-4.92755	0	36.8975	950	310	37.4	1.25	538.1	1.877	50	2.74	20.73	13	1.18	5.58	11.059	19.174	5.2	0.19	13.5	1.9	11.3	399.57	1.1
802	La6Hf2Mn6Zn2O24	0.916027	0.822724	0.458393	0.507143	2.645	2.04175	1.88675	6	1.36	1.16	50	3737	1191	6.15	138.905	8.43208	-4.79586	0.131682	7.77495	0.0008051	37.47	0.5725	0	8.38891	-4.92755	0	36.8975	950	310	37.4	1.25	538.1	1.877	50	2.74	20.73	13	1.18	5.58	11.059	19.174	5.2	0.19	13.5	1.9	11.3	399.57	1.1
803	La6Hf2Zn2Co6O24	0.946986	0.828614	0.410714	0.496429	2.645	1.975	1.82	6	1.36	1.16	50	3737	1191	6.15	138.905	8.43208	-4.79586	0.131682	7.77495	0.0008051	37.47	0.5725	0	8.38891	-4.92755	0	36.8975	950	310	37.4	1.25	538.1	1.877	50	2.74	20.73	13	1.18	5.58	11.059	19.174	5.2	0.19	13.5	1.9	11.3	399.57	1.1
804	La6Hf2Zn2Fe6O24	0.911007	0.85938	0.466429	0.442857	2.645	2.053	1.898	6	1.36	1.16	50	3737	1191	6.15	138.905	8.43208	-4.79586	0.131682	7.77495	0.0008051	37.47	0.5725	0	8.38891	-4.92755	0	36.8975	950	310	37.4	1.25	538.1	1.877	50	2.74	20.73	13	1.18	5.58	11.059	19.174	5.2	0.19	13.5	1.9	11.3	399.57	1.1
805	La6Hf2Zn2Ni6O24	0.965315	0.816916	0.383929	0.517857	2.645	1.9375	1.7825	6	1.36	1.16	50	3737	1191	6.15	138.905	8.43208	-4.79586	0.131682	7.77495	0.0008051	37.47	0.5725	0	8.38891	-4.92755	0	36.8975	950	310	37.4	1.25	538.1	1.877	50	2.74	20.73	13	1.18	5.58	11.059	19.174	5.2	0.19	13.5	1.9	11.3	399.57	1.1
806	La6Ho2Cr8O24	0.979071	0.883883	0.392857	0.442857	2.7	1.95	1.85	6	1.36	1.16	50	3737	1191	6.15	138.905	8.43208	-4.79586	0.131682	7.77495	0.0008051	37.47	0.5725	0	8.38891	-4.92755	0	36.8975	950	310	37.4	1.25	538.1	1.877	50	2.74	20.73	13	1.18	5.58	11.059	19.174	5.2	0.19	13.5	1.9	11.3	399.57	1.1
807	La6Ho2Fe8O24	0.938637	0.915613	0.452857	0.392857	2.7	2.034	1.934	6	1.36	1.16	50	3737	1191	6.15	138.905	8.43208	-4.79586	0.131682	7.77495	0.0008051	37.47	0.5725	0	8.38891	-4.92755	0	36.8975	950	310	37.4	1.25	538.1	1.877	50	2.74	20.73	13	1.18	5.58	11.059	19.174	5.2	0.19	13.5	1.9	11.3	399.57	1.1
808	La6Ho2Ga8O24	0.945143	0.883883	0.442857	0.442857	2.7	2.02	1.92	6	1.36	1.16	50	3737	1191	6.15	138.905	8.43208	-4.79586	0.131682	7.77495	0.0008051	37.47	0.5725	0	8.38891	-4.92755	0	36.8975	950	310	37.4	1.25	538.1	1.877	50	2.74	20.73	13	1.18	5.58	11.059	19.174	5.2	0.19	13.5	1.9	11.3	399.57	1.1
809	La6Ho2Mn8O24	0.945611	0.862534	0.442143	0.478571	2.7	2.019	1.919	6	1.36	1.16	50	3737	1191	6.15	138.905	8.43208	-4.79586	0.131682	7.77495	0.0008051	37.47	0.5725	0	8.38891	-4.92755	0	36.8975	950	310	37.4	1.25	538.1	1.877	50	2.74	20.73	13	1.18	5.58	11.059	19.174	5.2	0.19	13.5	1.9	11.3	399.57	1.1
810	La6Ho2Ni8O24	1.01553	0.85428	0.342857	0.492857	2.7	1.88	1.78	6	1.36	1.16	50	3737	1191	6.15	138.905	8.43208	-4.79586	0.131682	7.77495	0.0008051	37.47	0.5725	0	8.38891	-4.92755	0	36.8975	950	310	37.4	1.25	538.1	1.877	50	2.74	20.73	13	1.18	5.58	11.059	19.174	5.2	0.19	13.5	1.9	11.3	399.57	1.1
811	La6Ho2Sc8O24	0.890064	0.830439	0.532143	0.535714	2.7	2.145	2.045	6	1.36	1.16	50	3737	1191	6.15	138.905	8.43208	-4.79586	0.131682	7.77495	0.0008051	37.47	0.5725	0	8.38891	-4.92755	0	36.8975	950	310	37.4	1.25	538.1	1.877	50	2.74	20.73	13	1.18	5.58	11.059	19.174	5.2	0.19	13.5	1.9	11.3	399.57	1.1
812	La6Ho2Ti8O24	0.952214	0.888281	0.432143	0.435714	2.7	2.005	1.905	6	1.36	1.16	50	3737	1191	6.15	138.905	8.43208	-4.79586	0.131682	7.77495	0.0008051	37.47	0.5725	0	8.38891	-4.92755	0	36.8975	950	310	37.4	1.25	538.1	1.877	50	2.74	20.73	13	1.18	5.58	11.059	19.174	5.2	0.19	13.5	1.9	11.3	399.57	1.1
813	La6Ho2V8O24	0.964237	0.920332	0.414286	0.385714	2.7	1.98	1.88	6	1.36	1.16	50	3737	1191	6.15	138.905	8.43208	-4.79586	0.131682	7.77495	0.0008051	37.47	0.5725	0	8.38891	-4.92755	0	36.8975	950	310	37.4	1.25	538.1	1.877	50	2.74	20.73	13	1.18	5.58	11.059	19.174	5.2	0.19	13.5	1.9	11.3	399.57	1.1
814	La6Mn6Nb2Zn2O24	0.919404	0.841671	0.453036	0.473214	2.645	2.03425	1.87925	6	1.36	1.16	50	3737	1191	6.15	138.905	8.43208	-4.79586	0.131682	7.77495	0.0008051	37.47	0.5725	0	8.38891	-4.92755	0	36.8975	950	310	37.4	1.25	538.1	1.877	50	2.74	20.73	13	1.18	5.58	11.059	19.174	5.2	0.19	13.5	1.9	11.3	399.57	1.1
815	La6Mn8Zn2O24	0.926348	0.838622	0.442143	0.478571	2.645	2.019	1.864	6	1.36	1.16	50	3737	1191	6.15	138.905	8.43208	-4.79586	0.131682	7.77495	0.0008051	37.47	0.5725	0	8.38891	-4.92755	0	36.8975	950	310	37.4	1.25	538.1	1.877	50	2.74	20.73	13	1.18	5.58	11.059	19.174	5.2	0.19	13.5	1.9	11.3	399.57	1.1
816	La6Nb2Zn2Co6O24	0.950596	0.847837	0.405357	0.4625	2.645	1.9675	1.8125	6	1.36	1.16	50	3737	1191	6.15	138.905	8.43208	-4.79586	0.131682	7.77495	0.0008051	37.47	0.5725	0	8.38891	-4.92755	0	36.8975	950	310	37.4	1.25	538.1	1.877	50	2.74	20.73	13	1.18	5.58	11.059	19.174	5.2	0.19	13.5	1.9	11.3	399.57	1.1
817	La6Nb2Zn2Fe6O24	0.914347	0.880075	0.461071	0.408929	2.645	2.0455	1.8905	6	1.36	1.16	50	3737	1191	6.15	138.905	8.43208	-4.79586	0.131682	7.77495	0.0008051	37.47	0.5725	0	8.38891	-4.92755	0	36.8975	950	310	37.4	1.25	538.1	1.877	50	2.74	20.73	13	1.18	5.58	11.059	19.174	5.2	0.19	13.5	1.9	11.3	399.57	1.1
818	La6Nb2Zn2Ni6O24	0.969066	0.835594	0.378571	0.483929	2.645	1.93	1.775	6	1.36	1.16	50	3737	1191	6.15	138.905	8.43208	-4.79586	0.131682	7.77495	0.0008051	37.47	0.5725	0	8.38891	-4.92755	0	36.8975	950	310	37.4	1.25	538.1	1.877	50	2.74	20.73	13	1.18	5.58	11.059	19.174	5.2	0.19	13.5	1.9	11.3	399.57	1.1
819	La6Nd2Co8O24	1.00296	0.894231	0.378571	0.464286	2.7375	1.93	1.8675	6	1.36	1.16	50	3737	1191	6.15	138.905	8.43208	-4.79586	0.131682	7.77495	0.0008051	37.47	0.5725	0	8.38891	-4.92755	0	36.8975	950	310	37.4	1.25	538.1	1.877	50	2.74	20.73	13	1.18	5.58	11.059	19.174	5.2	0.19	13.5	1.9	11.3	399.57	1.1
820	La6Nd2Cr8O24	0.992669	0.907512	0.392857	0.442857	2.7375	1.95	1.8875	6	1.36	1.16	50	3737	1191	6.15	138.905	8.43208	-4.79586	0.131682	7.77495	0.0008051	37.47	0.5725	0	8.38891	-4.92755	0	36.8975	950	310	37.4	1.25	538.1	1.877	50	2.74	20.73	13	1.18	5.58	11.059	19.174	5.2	0.19	13.5	1.9	11.3	399.57	1.1
821	La6Nd2Fe8O24	0.951674	0.940089	0.452857	0.392857	2.7375	2.034	1.9715	6	1.36	1.16	50	3737	1191	6.15	138.905	8.43208	-4.79586	0.131682	7.77495	0.0008051	37.47	0.5725	0	8.38891	-4.92755	0	36.8975	950	310	37.4	1.25	538.1	1.877	50	2.74	20.73	13	1.18	5.58	11.059	19.174	5.2	0.19	13.5	1.9	11.3	399.57	1.1
822	La6Nd2Ga8O24	0.95827	0.907512	0.442857	0.442857	2.7375	2.02	1.9575	6	1.36	1.16	50	3737	1191	6.15	138.905	8.43208	-4.79586	0.131682	7.77495	0.0008051	37.47	0.5725	0	8.38891	-4.92755	0	36.8975	950	310	37.4	1.25	538.1	1.877	50	2.74	20.73	13	1.18	5.58	11.059	19.174	5.2	0.19	13.5	1.9	11.3	399.57	1.1
823	La6Nd2Mn8O24	0.958744	0.885591	0.442143	0.478571	2.7375	2.019	1.9565	6	1.36	1.16	50	3737	1191	6.15	138.905	8.43208	-4.79586	0.131682	7.77495	0.0008051	37.47	0.5725	0	8.38891	-4.92755	0	36.8975	950	310	37.4	1.25	538.1	1.877	50	2.74	20.73	13	1.18	5.58	11.059	19.174	5.2	0.19	13.5	1.9	11.3	399.57	1.1
824	La6Nd2Ni8O24	1.02963	0.877117	0.342857	0.492857	2.7375	1.88	1.8175	6	1.36	1.16	50	3737	1191	6.15	138.905	8.43208	-4.79586	0.131682	7.77495	0.0008051	37.47	0.5725	0	8.38891	-4.92755	0	36.8975	950	310	37.4	1.25	538.1	1.877	50	2.74	20.73	13	1.18	5.58	11.059	19.174	5.2	0.19	13.5	1.9	11.3	399.57	1.1
825	La6Nd2Sc8O24	0.902426	0.852639	0.532143	0.535714	2.7375	2.145	2.0825	6	1.36	1.16	50	3737	1191	6.15	138.905	8.43208	-4.79586	0.131682	7.77495	0.0008051	37.47	0.5725	0	8.38891	-4.92755	0	36.8975	950	310	37.4	1.25	538.1	1.877	50	2.74	20.73	13	1.18	5.58	11.059	19.174	5.2	0.19	13.5	1.9	11.3	399.57	1.1
826	La6Nd2V8O24	0.977629	0.944935	0.414286	0.385714	2.7375	1.98	1.9175	6	1.36	1.16	50	3737	1191	6.15	138.905	8.43208	-4.79586	0.131682	7.77495	0.0008051	37.47	0.5725	0	8.38891	-4.92755	0	36.8975	950	310	37.4	1.25	538.1	1.877	50	2.74	20.73	13	1.18	5.58	11.059	19.174	5.2	0.19	13.5	1.9	11.3	399.57	1.1
827	La6Sm2Co8O24	1.00021	0.876123	0.378571	0.464286	2.73	1.93	1.86	6	1.36	1.16	50	3737	1191	6.15	138.905	8.43208	-4.79586	0.131682	7.77495	0.0008051	37.47	0.5725	0	8.38891	-4.92755	0	36.8975	950	310	37.4	1.25	538.1	1.877	50	2.74	20.73	13	1.18	5.58	11.059	19.174	5.2	0.19	13.5	1.9	11.3	399.57	1.1
828	La6Sm2Cr8O24	0.989949	0.889134	0.392857	0.442857	2.73	1.95	1.88	6	1.36	1.16	50	3737	1191	6.15	138.905	8.43208	-4.79586	0.131682	7.77495	0.0008051	37.47	0.5725	0	8.38891	-4.92755	0	36.8975	950	310	37.4	1.25	538.1	1.877	50	2.74	20.73	13	1.18	5.58	11.059	19.174	5.2	0.19	13.5	1.9	11.3	399.57	1.1
829	La6Sm2Fe8O24	0.949067	0.921052	0.452857	0.392857	2.73	2.034	1.964	6	1.36	1.16	50	3737	1191	6.15	138.905	8.43208	-4.79586	0.131682	7.77495	0.0008051	37.47	0.5725	0	8.38891	-4.92755	0	36.8975	950	310	37.4	1.25	538.1	1.877	50	2.74	20.73	13	1.18	5.58	11.059	19.174	5.2	0.19	13.5	1.9	11.3	399.57	1.1
830	La6Sm2Ga8O24	0.955644	0.889134	0.442857	0.442857	2.73	2.02	1.95	6	1.36	1.16	50	3737	1191	6.15	138.905	8.43208	-4.79586	0.131682	7.77495	0.0008051	37.47	0.5725	0	8.38891	-4.92755	0	36.8975	950	310	37.4	1.25	538.1	1.877	50	2.74	20.73	13	1.18	5.58	11.059	19.174	5.2	0.19	13.5	1.9	11.3	399.57	1.1
831	La6Sm2Mn8O24	0.956118	0.867658	0.442143	0.478571	2.73	2.019	1.949	6	1.36	1.16	50	3737	1191	6.15	138.905	8.43208	-4.79586	0.131682	7.77495	0.0008051	37.47	0.5725	0	8.38891	-4.92755	0	36.8975	950	310	37.4	1.25	538.1	1.877	50	2.74	20.73	13	1.18	5.58	11.059	19.174	5.2	0.19	13.5	1.9	11.3	399.57	1.1
832	La6Sm2Ni8O24	1.02681	0.859355	0.342857	0.492857	2.73	1.88	1.81	6	1.36	1.16	50	3737	1191	6.15	138.905	8.43208	-4.79586	0.131682	7.77495	0.0008051	37.47	0.5725	0	8.38891	-4.92755	0	36.8975	950	310	37.4	1.25	538.1	1.877	50	2.74	20.73	13	1.18	5.58	11.059	19.174	5.2	0.19	13.5	1.9	11.3	399.57	1.1
833	La6Sm2Sc8O24	0.899954	0.835373	0.532143	0.535714	2.73	2.145	2.075	6	1.36	1.16	50	3737	1191	6.15	138.905	8.43208	-4.79586	0.131682	7.77495	0.0008051	37.47	0.5725	0	8.38891	-4.92755	0	36.8975	950	310	37.4	1.25	538.1	1.877	50	2.74	20.73	13	1.18	5.58	11.059	19.174	5.2	0.19	13.5	1.9	11.3	399.57	1.1
834	La6Sm2Ti8O24	0.962794	0.893558	0.432143	0.435714	2.73	2.005	1.935	6	1.36	1.16	50	3737	1191	6.15	138.905	8.43208	-4.79586	0.131682	7.77495	0.0008051	37.47	0.5725	0	8.38891	-4.92755	0	36.8975	950	310	37.4	1.25	538.1	1.877	50	2.74	20.73	13	1.18	5.58	11.059	19.174	5.2	0.19	13.5	1.9	11.3	399.57	1.1
835	La6Sm2V8O24	0.97495	0.9258	0.414286	0.385714	2.73	1.98	1.91	6	1.36	1.16	50	3737	1191	6.15	138.905	8.43208	-4.79586	0.131682	7.77495	0.0008051	37.47	0.5725	0	8.38891	-4.92755	0	36.8975	950	310	37.4	1.25	538.1	1.877	50	2.74	20.73	13	1.18	5.58	11.059	19.174	5.2	0.19	13.5	1.9	11.3	399.57	1.1
836	La6Ta2Mn6Zn2O24	0.919404	0.841671	0.453036	0.473214	2.645	2.03425	1.87925	6	1.36	1.16	50	3737	1191	6.15	138.905	8.43208	-4.79586	0.131682	7.77495	0.0008051	37.47	0.5725	0	8.38891	-4.92755	0	36.8975	950	310	37.4	1.25	538.1	1.877	50	2.74	20.73	13	1.18	5.58	11.059	19.174	5.2	0.19	13.5	1.9	11.3	399.57	1.1
837	La6Ta2Zn2Co6O24	0.950596	0.847837	0.405357	0.4625	2.645	1.9675	1.8125	6	1.36	1.16	50	3737	1191	6.15	138.905	8.43208	-4.79586	0.131682	7.77495	0.0008051	37.47	0.5725	0	8.38891	-4.92755	0	36.8975	950	310	37.4	1.25	538.1	1.877	50	2.74	20.73	13	1.18	5.58	11.059	19.174	5.2	0.19	13.5	1.9	11.3	399.57	1.1
838	La6Ta2Zn2Fe6O24	0.914347	0.880075	0.461071	0.408929	2.645	2.0455	1.8905	6	1.36	1.16	50	3737	1191	6.15	138.905	8.43208	-4.79586	0.131682	7.77495	0.0008051	37.47	0.5725	0	8.38891	-4.92755	0	36.8975	950	310	37.4	1.25	538.1	1.877	50	2.74	20.73	13	1.18	5.58	11.059	19.174	5.2	0.19	13.5	1.9	11.3	399.57	1.1
839	La6Ta2Zn2Ni6O24	0.969066	0.835594	0.378571	0.483929	2.645	1.93	1.775	6	1.36	1.16	50	3737	1191	6.15	138.905	8.43208	-4.79586	0.131682	7.77495	0.0008051	37.47	0.5725	0	8.38891	-4.92755	0	36.8975	950	310	37.4	1.25	538.1	1.877	50	2.74	20.73	13	1.18	5.58	11.059	19.174	5.2	0.19	13.5	1.9	11.3	399.57	1.1
840	La6Ti2Mn6Zn2O24	0.927957	0.844743	0.439643	0.467857	2.645	2.0155	1.8605	6	1.36	1.16	50	3737	1191	6.15	138.905	8.43208	-4.79586	0.131682	7.77495	0.0008051	37.47	0.5725	0	8.38891	-4.92755	0	36.8975	950	310	37.4	1.25	538.1	1.877	50	2.74	20.73	13	1.18	5.58	11.059	19.174	5.2	0.19	13.5	1.9	11.3	399.57	1.1
841	La6Ti2Zn2Co6O24	0.959742	0.850954	0.391964	0.457143	2.645	1.94875	1.79375	6	1.36	1.16	50	3737	1191	6.15	138.905	8.43208	-4.79586	0.131682	7.77495	0.0008051	37.47	0.5725	0	8.38891	-4.92755	0	36.8975	950	310	37.4	1.25	538.1	1.877	50	2.74	20.73	13	1.18	5.58	11.059	19.174	5.2	0.19	13.5	1.9	11.3	399.57	1.1
842	La6Ti2Zn2Fe6O24	0.922806	0.883434	0.447679	0.403571	2.645	2.02675	1.87175	6	1.36	1.16	50	3737	1191	6.15	138.905	8.43208	-4.79586	0.131682	7.77495	0.0008051	37.47	0.5725	0	8.38891	-4.92755	0	36.8975	950	310	37.4	1.25	538.1	1.877	50	2.74	20.73	13	1.18	5.58	11.059	19.174	5.2	0.19	13.5	1.9	11.3	399.57	1.1
843	La6Ti2Zn2Ni6O24	0.978573	0.838622	0.365179	0.478571	2.645	1.91125	1.75625	6	1.36	1.16	50	3737	1191	6.15	138.905	8.43208	-4.79586	0.131682	7.77495	0.0008051	37.47	0.5725	0	8.38891	-4.92755	0	36.8975	950	310	37.4	1.25	538.1	1.877	50	2.74	20.73	13	1.18	5.58	11.059	19.174	5.2	0.19	13.5	1.9	11.3	399.57	1.1
844	La6Zn2Co8O24	0.969066	0.846803	0.378571	0.464286	2.645	1.93	1.775	6	1.36	1.16	50	3737	1191	6.15	138.905	8.43208	-4.79586	0.131682	7.77495	0.0008051	37.47	0.5725	0	8.38891	-4.92755	0	36.8975	950	310	37.4	1.25	538.1	1.877	50	2.74	20.73	13	1.18	5.58	11.059	19.174	5.2	0.19	13.5	1.9	11.3	399.57	1.1
845	La6Zn2Fe8O24	0.919517	0.890229	0.452857	0.392857	2.645	2.034	1.879	6	1.36	1.16	50	3737	1191	6.15	138.905	8.43208	-4.79586	0.131682	7.77495	0.0008051	37.47	0.5725	0	8.38891	-4.92755	0	36.8975	950	310	37.4	1.25	538.1	1.877	50	2.74	20.73	13	1.18	5.58	11.059	19.174	5.2	0.19	13.5	1.9	11.3	399.57	1.1
846	La6Zn2Ni8O24	0.994839	0.830597	0.342857	0.492857	2.645	1.88	1.725	6	1.36	1.16	50	3737	1191	6.15	138.905	8.43208	-4.79586	0.131682	7.77495	0.0008051	37.47	0.5725	0	8.38891	-4.92755	0	36.8975	950	310	37.4	1.25	538.1	1.877	50	2.74	20.73	13	1.18	5.58	11.059	19.174	5.2	0.19	13.5	1.9	11.3	399.57	1.1
847	La6Zr2Mn6Zn2O24	0.914906	0.82175	0.460179	0.508929	2.645	2.04425	1.88925	6	1.36	1.16	50	3737	1191	6.15	138.905	8.43208	-4.79586	0.131682	7.77495	0.0008051	37.47	0.5725	0	8.38891	-4.92755	0	36.8975	950	310	37.4	1.25	538.1	1.877	50	2.74	20.73	13	1.18	5.58	11.059	19.174	5.2	0.19	13.5	1.9	11.3	399.57	1.1
848	La6Zr2Zn2Co6O24	0.945789	0.827627	0.4125	0.498214	2.645	1.9775	1.8225	6	1.36	1.16	50	3737	1191	6.15	138.905	8.43208	-4.79586	0.131682	7.77495	0.0008051	37.47	0.5725	0	8.38891	-4.92755	0	36.8975	950	310	37.4	1.25	538.1	1.877	50	2.74	20.73	13	1.18	5.58	11.059	19.174	5.2	0.19	13.5	1.9	11.3	399.57	1.1
849	La6Zr2Zn2Fe6O24	0.909899	0.858318	0.468214	0.444643	2.645	2.0555	1.9005	6	1.36	1.16	50	3737	1191	6.15	138.905	8.43208	-4.79586	0.131682	7.77495	0.0008051	37.47	0.5725	0	8.38891	-4.92755	0	36.8975	950	310	37.4	1.25	538.1	1.877	50	2.74	20.73	13	1.18	5.58	11.059	19.174	5.2	0.19	13.5	1.9	11.3	399.57	1.1
850	La6Zr2Zn2Ni6O24	0.964071	0.815956	0.385714	0.519643	2.645	1.94	1.785	6	1.36	1.16	50	3737	1191	6.15	138.905	8.43208	-4.79586	0.131682	7.77495	0.0008051	37.47	0.5725	0	8.38891	-4.92755	0	36.8975	950	310	37.4	1.25	538.1	1.877	50	2.74	20.73	13	1.18	5.58	11.059	19.174	5.2	0.19	13.5	1.9	11.3	399.57	1.1
851	La7Mn8Zn1O24	0.946486	0.856556	0.442143	0.478571	2.7025	2.019	1.9215	7	1.36	1.16	50	3737	1191	6.15	138.905	8.43208	-4.79586	0.131682	7.77495	0.0008051	37.47	0.5725	0	8.38891	-4.92755	0	36.8975	950	310	37.4	1.25	538.1	1.877	50	2.74	20.73	13	1.18	5.58	11.059	19.174	5.2	0.19	13.5	1.9	11.3	399.57	1.1
852	La7Zn1Co8O24	0.990133	0.864912	0.378571	0.464286	2.7025	1.93	1.8325	7	1.36	1.16	50	3737	1191	6.15	138.905	8.43208	-4.79586	0.131682	7.77495	0.0008051	37.47	0.5725	0	8.38891	-4.92755	0	36.8975	950	310	37.4	1.25	538.1	1.877	50	2.74	20.73	13	1.18	5.58	11.059	19.174	5.2	0.19	13.5	1.9	11.3	399.57	1.1
853	La7Zn1Fe8O24	0.939506	0.909267	0.452857	0.392857	2.7025	2.034	1.9365	7	1.36	1.16	50	3737	1191	6.15	138.905	8.43208	-4.79586	0.131682	7.77495	0.0008051	37.47	0.5725	0	8.38891	-4.92755	0	36.8975	950	310	37.4	1.25	538.1	1.877	50	2.74	20.73	13	1.18	5.58	11.059	19.174	5.2	0.19	13.5	1.9	11.3	399.57	1.1
854	La7Zn1Ni8O24	1.01647	0.848359	0.342857	0.492857	2.7025	1.88	1.7825	7	1.36	1.16	50	3737	1191	6.15	138.905	8.43208	-4.79586	0.131682	7.77495	0.0008051	37.47	0.5725	0	8.38891	-4.92755	0	36.8975	950	310	37.4	1.25	538.1	1.877	50	2.74	20.73	13	1.18	5.58	11.059	19.174	5.2	0.19	13.5	1.9	11.3	399.57	1.1
855	La8Co1Ni7O24	1.03465	0.868198	0.347321	0.489286	2.76	1.88625	1.84625	8	1.36	1.16	50	3737	1191	6.15	138.905	8.43208	-4.79586	0.131682	7.77495	0.0008051	37.47	0.5725	0	8.38891	-4.92755	0	36.8975	950	310	37.4	1.25	538.1	1.877	50	2.74	20.73	13	1.18	5.58	11.059	19.174	5.2	0.19	13.5	1.9	11.3	399.57	1.1
856	La8Co2Ni6O24	1.03124	0.870285	0.351786	0.485714	2.76	1.8925	1.8525	8	1.36	1.16	50	3737	1191	6.15	138.905	8.43208	-4.79586	0.131682	7.77495	0.0008051	37.47	0.5725	0	8.38891	-4.92755	0	36.8975	950	310	37.4	1.25	538.1	1.877	50	2.74	20.73	13	1.18	5.58	11.059	19.174	5.2	0.19	13.5	1.9	11.3	399.57	1.1
857	La8Co4Ni4O24	1.02447	0.87449	0.360714	0.478571	2.76	1.905	1.865	8	1.36	1.16	50	3737	1191	6.15	138.905	8.43208	-4.79586	0.131682	7.77495	0.0008051	37.47	0.5725	0	8.38891	-4.92755	0	36.8975	950	310	37.4	1.25	538.1	1.877	50	2.74	20.73	13	1.18	5.58	11.059	19.174	5.2	0.19	13.5	1.9	11.3	399.57	1.1
858	La8Co6Ni2O24	1.01779	0.878735	0.369643	0.471429	2.76	1.9175	1.8775	8	1.36	1.16	50	3737	1191	6.15	138.905	8.43208	-4.79586	0.131682	7.77495	0.0008051	37.47	0.5725	0	8.38891	-4.92755	0	36.8975	950	310	37.4	1.25	538.1	1.877	50	2.74	20.73	13	1.18	5.58	11.059	19.174	5.2	0.19	13.5	1.9	11.3	399.57	1.1
859	La8Co7Ni1O24	1.01448	0.880873	0.374107	0.467857	2.76	1.92375	1.88375	8	1.36	1.16	50	3737	1191	6.15	138.905	8.43208	-4.79586	0.131682	7.77495	0.0008051	37.47	0.5725	0	8.38891	-4.92755	0	36.8975	950	310	37.4	1.25	538.1	1.877	50	2.74	20.73	13	1.18	5.58	11.059	19.174	5.2	0.19	13.5	1.9	11.3	399.57	1.1
860	La8Co8O24	1.0112	0.883021	0.378571	0.464286	2.76	1.93	1.89	8	1.36	1.16	50	3737	1191	6.15	138.905	8.43208	-4.79586	0.131682	7.77495	0.0008051	37.47	0.5725	0	8.38891	-4.92755	0	36.8975	950	310	37.4	1.25	538.1	1.877	50	2.74	20.73	13	1.18	5.58	11.059	19.174	5.2	0.19	13.5	1.9	11.3	399.57	1.1
861	La8Cr1Co7O24	1.00989	0.884639	0.380357	0.461607	2.76	1.9325	1.8925	8	1.36	1.16	50	3737	1191	6.15	138.905	8.43208	-4.79586	0.131682	7.77495	0.0008051	37.47	0.5725	0	8.38891	-4.92755	0	36.8975	950	310	37.4	1.25	538.1	1.877	50	2.74	20.73	13	1.18	5.58	11.059	19.174	5.2	0.19	13.5	1.9	11.3	399.57	1.1
862	La8Cr1Fe7O24	0.964475	0.924157	0.445357	0.399107	2.76	2.0235	1.9835	8	1.36	1.16	50	3737	1191	6.15	138.905	8.43208	-4.79586	0.131682	7.77495	0.0008051	37.47	0.5725	0	8.38891	-4.92755	0	36.8975	950	310	37.4	1.25	538.1	1.877	50	2.74	20.73	13	1.18	5.58	11.059	19.174	5.2	0.19	13.5	1.9	11.3	399.57	1.1
863	La8Cr1Ga7O24	0.970349	0.896135	0.436607	0.442857	2.76	2.01125	1.97125	8	1.36	1.16	50	3737	1191	6.15	138.905	8.43208	-4.79586	0.131682	7.77495	0.0008051	37.47	0.5725	0	8.38891	-4.92755	0	36.8975	950	310	37.4	1.25	538.1	1.877	50	2.74	20.73	13	1.18	5.58	11.059	19.174	5.2	0.19	13.5	1.9	11.3	399.57	1.1
864	La8Cr1Ni7O24	1.03328	0.869763	0.349107	0.486607	2.76	1.88875	1.84875	8	1.36	1.16	50	3737	1191	6.15	138.905	8.43208	-4.79586	0.131682	7.77495	0.0008051	37.47	0.5725	0	8.38891	-4.92755	0	36.8975	950	310	37.4	1.25	538.1	1.877	50	2.74	20.73	13	1.18	5.58	11.059	19.174	5.2	0.19	13.5	1.9	11.3	399.57	1.1
865	La8Cr2Co6O24	1.00859	0.886264	0.382143	0.458929	2.76	1.935	1.895	8	1.36	1.16	50	3737	1191	6.15	138.905	8.43208	-4.79586	0.131682	7.77495	0.0008051	37.47	0.5725	0	8.38891	-4.92755	0	36.8975	950	310	37.4	1.25	538.1	1.877	50	2.74	20.73	13	1.18	5.58	11.059	19.174	5.2	0.19	13.5	1.9	11.3	399.57	1.1
866	La8Cr2Fe6O24	0.969506	0.920047	0.437857	0.405357	2.76	2.013	1.973	8	1.36	1.16	50	3737	1191	6.15	138.905	8.43208	-4.79586	0.131682	7.77495	0.0008051	37.47	0.5725	0	8.38891	-4.92755	0	36.8975	950	310	37.4	1.25	538.1	1.877	50	2.74	20.73	13	1.18	5.58	11.059	19.174	5.2	0.19	13.5	1.9	11.3	399.57	1.1
867	La8Cr2Ga6O24	0.974589	0.896135	0.430357	0.442857	2.76	2.0025	1.9625	8	1.36	1.16	50	3737	1191	6.15	138.905	8.43208	-4.79586	0.131682	7.77495	0.0008051	37.47	0.5725	0	8.38891	-4.92755	0	36.8975	950	310	37.4	1.25	538.1	1.877	50	2.74	20.73	13	1.18	5.58	11.059	19.174	5.2	0.19	13.5	1.9	11.3	399.57	1.1
868	La8Cr2Ni6O24	1.02852	0.873435	0.355357	0.480357	2.76	1.8975	1.8575	8	1.36	1.16	50	3737	1191	6.15	138.905	8.43208	-4.79586	0.131682	7.77495	0.0008051	37.47	0.5725	0	8.38891	-4.92755	0	36.8975	950	310	37.4	1.25	538.1	1.877	50	2.74	20.73	13	1.18	5.58	11.059	19.174	5.2	0.19	13.5	1.9	11.3	399.57	1.1
869	La8Cr4Co4O24	1.00599	0.88953	0.385714	0.453571	2.76	1.94	1.9	8	1.36	1.16	50	3737	1191	6.15	138.905	8.43208	-4.79586	0.131682	7.77495	0.0008051	37.47	0.5725	0	8.38891	-4.92755	0	36.8975	950	310	37.4	1.25	538.1	1.877	50	2.74	20.73	13	1.18	5.58	11.059	19.174	5.2	0.19	13.5	1.9	11.3	399.57	1.1
870	La8Cr4Fe4O24	0.979726	0.911936	0.422857	0.417857	2.76	1.992	1.952	8	1.36	1.16	50	3737	1191	6.15	138.905	8.43208	-4.79586	0.131682	7.77495	0.0008051	37.47	0.5725	0	8.38891	-4.92755	0	36.8975	950	310	37.4	1.25	538.1	1.877	50	2.74	20.73	13	1.18	5.58	11.059	19.174	5.2	0.19	13.5	1.9	11.3	399.57	1.1
871	La8Cr4Ni4O24	1.01912	0.880873	0.367857	0.467857	2.76	1.915	1.875	8	1.36	1.16	50	3737	1191	6.15	138.905	8.43208	-4.79586	0.131682	7.77495	0.0008051	37.47	0.5725	0	8.38891	-4.92755	0	36.8975	950	310	37.4	1.25	538.1	1.877	50	2.74	20.73	13	1.18	5.58	11.059	19.174	5.2	0.19	13.5	1.9	11.3	399.57	1.1
872	La8Cr6Co2O24	1.0034	0.89282	0.389286	0.448214	2.76	1.945	1.905	8	1.36	1.16	50	3737	1191	6.15	138.905	8.43208	-4.79586	0.131682	7.77495	0.0008051	37.47	0.5725	0	8.38891	-4.92755	0	36.8975	950	310	37.4	1.25	538.1	1.877	50	2.74	20.73	13	1.18	5.58	11.059	19.174	5.2	0.19	13.5	1.9	11.3	399.57	1.1
873	La8Cr6Fe2O24	0.990165	0.903967	0.407857	0.430357	2.76	1.971	1.931	8	1.36	1.16	50	3737	1191	6.15	138.905	8.43208	-4.79586	0.131682	7.77495	0.0008051	37.47	0.5725	0	8.38891	-4.92755	0	36.8975	950	310	37.4	1.25	538.1	1.877	50	2.74	20.73	13	1.18	5.58	11.059	19.174	5.2	0.19	13.5	1.9	11.3	399.57	1.1
874	La8Cr6Ni2O24	1.00989	0.888438	0.380357	0.455357	2.76	1.9325	1.8925	8	1.36	1.16	50	3737	1191	6.15	138.905	8.43208	-4.79586	0.131682	7.77495	0.0008051	37.47	0.5725	0	8.38891	-4.92755	0	36.8975	950	310	37.4	1.25	538.1	1.877	50	2.74	20.73	13	1.18	5.58	11.059	19.174	5.2	0.19	13.5	1.9	11.3	399.57	1.1
875	La8Cr7Co1O24	1.00211	0.894475	0.391071	0.445536	2.76	1.9475	1.9075	8	1.36	1.16	50	3737	1191	6.15	138.905	8.43208	-4.79586	0.131682	7.77495	0.0008051	37.47	0.5725	0	8.38891	-4.92755	0	36.8975	950	310	37.4	1.25	538.1	1.877	50	2.74	20.73	13	1.18	5.58	11.059	19.174	5.2	0.19	13.5	1.9	11.3	399.57	1.1
876	La8Cr7Fe1O24	0.995468	0.900034	0.400357	0.436607	2.76	1.9605	1.9205	8	1.36	1.16	50	3737	1191	6.15	138.905	8.43208	-4.79586	0.131682	7.77495	0.0008051	37.47	0.5725	0	8.38891	-4.92755	0	36.8975	950	310	37.4	1.25	538.1	1.877	50	2.74	20.73	13	1.18	5.58	11.059	19.174	5.2	0.19	13.5	1.9	11.3	399.57	1.1
877	La8Cr7Ni1O24	1.00534	0.89227	0.386607	0.449107	2.76	1.94125	1.90125	8	1.36	1.16	50	3737	1191	6.15	138.905	8.43208	-4.79586	0.131682	7.77495	0.0008051	37.47	0.5725	0	8.38891	-4.92755	0	36.8975	950	310	37.4	1.25	538.1	1.877	50	2.74	20.73	13	1.18	5.58	11.059	19.174	5.2	0.19	13.5	1.9	11.3	399.57	1.1
878	La8Cr8O24	1.00083	0.896135	0.392857	0.442857	2.76	1.95	1.91	8	1.36	1.16	50	3737	1191	6.15	138.905	8.43208	-4.79586	0.131682	7.77495	0.0008051	37.47	0.5725	0	8.38891	-4.92755	0	36.8975	950	310	37.4	1.25	538.1	1.877	50	2.74	20.73	13	1.18	5.58	11.059	19.174	5.2	0.19	13.5	1.9	11.3	399.57	1.1
879	La8Fe1Co7O24	1.00443	0.888438	0.387857	0.455357	2.76	1.943	1.903	8	1.36	1.16	50	3737	1191	6.15	138.905	8.43208	-4.79586	0.131682	7.77495	0.0008051	37.47	0.5725	0	8.38891	-4.92755	0	36.8975	950	310	37.4	1.25	538.1	1.877	50	2.74	20.73	13	1.18	5.58	11.059	19.174	5.2	0.19	13.5	1.9	11.3	399.57	1.1
880	La8Fe1Ni7O24	1.02757	0.873435	0.356607	0.480357	2.76	1.89925	1.85925	8	1.36	1.16	50	3737	1191	6.15	138.905	8.43208	-4.79586	0.131682	7.77495	0.0008051	37.47	0.5725	0	8.38891	-4.92755	0	36.8975	950	310	37.4	1.25	538.1	1.877	50	2.74	20.73	13	1.18	5.58	11.059	19.174	5.2	0.19	13.5	1.9	11.3	399.57	1.1
881	La8Fe2Co6O24	0.997758	0.893923	0.397143	0.446429	2.76	1.956	1.916	8	1.36	1.16	50	3737	1191	6.15	138.905	8.43208	-4.79586	0.131682	7.77495	0.0008051	37.47	0.5725	0	8.38891	-4.92755	0	36.8975	950	310	37.4	1.25	538.1	1.877	50	2.74	20.73	13	1.18	5.58	11.059	19.174	5.2	0.19	13.5	1.9	11.3	399.57	1.1
882	La8Fe2Ni6O24	1.01726	0.880873	0.370357	0.467857	2.76	1.9185	1.8785	8	1.36	1.16	50	3737	1191	6.15	138.905	8.43208	-4.79586	0.131682	7.77495	0.0008051	37.47	0.5725	0	8.38891	-4.92755	0	36.8975	950	310	37.4	1.25	538.1	1.877	50	2.74	20.73	13	1.18	5.58	11.059	19.174	5.2	0.19	13.5	1.9	11.3	399.57	1.1
883	La8Fe4Co4O24	0.984669	0.905097	0.415714	0.428571	2.76	1.982	1.942	8	1.36	1.16	50	3737	1191	6.15	138.905	8.43208	-4.79586	0.131682	7.77495	0.0008051	37.47	0.5725	0	8.38891	-4.92755	0	36.8975	950	310	37.4	1.25	538.1	1.877	50	2.74	20.73	13	1.18	5.58	11.059	19.174	5.2	0.19	13.5	1.9	11.3	399.57	1.1
884	La8Fe4Ni4O24	0.997248	0.896135	0.397857	0.442857	2.76	1.957	1.917	8	1.36	1.16	50	3737	1191	6.15	138.905	8.43208	-4.79586	0.131682	7.77495	0.0008051	37.47	0.5725	0	8.38891	-4.92755	0	36.8975	950	310	37.4	1.25	538.1	1.877	50	2.74	20.73	13	1.18	5.58	11.059	19.174	5.2	0.19	13.5	1.9	11.3	399.57	1.1
885	La8Fe6Co2O24	0.97192	0.916554	0.434286	0.410714	2.76	2.008	1.968	8	1.36	1.16	50	3737	1191	6.15	138.905	8.43208	-4.79586	0.131682	7.77495	0.0008051	37.47	0.5725	0	8.38891	-4.92755	0	36.8975	950	310	37.4	1.25	538.1	1.877	50	2.74	20.73	13	1.18	5.58	11.059	19.174	5.2	0.19	13.5	1.9	11.3	399.57	1.1
886	La8Fe6Ni2O24	0.978008	0.911936	0.425357	0.417857	2.76	1.9955	1.9555	8	1.36	1.16	50	3737	1191	6.15	138.905	8.43208	-4.79586	0.131682	7.77495	0.0008051	37.47	0.5725	0	8.38891	-4.92755	0	36.8975	950	310	37.4	1.25	538.1	1.877	50	2.74	20.73	13	1.18	5.58	11.059	19.174	5.2	0.19	13.5	1.9	11.3	399.57	1.1
887	La8Fe7Co1O24	0.965668	0.922392	0.443571	0.401786	2.76	2.021	1.981	8	1.36	1.16	50	3737	1191	6.15	138.905	8.43208	-4.79586	0.131682	7.77495	0.0008051	37.47	0.5725	0	8.38891	-4.92755	0	36.8975	950	310	37.4	1.25	538.1	1.877	50	2.74	20.73	13	1.18	5.58	11.059	19.174	5.2	0.19	13.5	1.9	11.3	399.57	1.1
888	La8Fe7Ni1O24	0.968663	0.920047	0.439107	0.405357	2.76	2.01475	1.97475	8	1.36	1.16	50	3737	1191	6.15	138.905	8.43208	-4.79586	0.131682	7.77495	0.0008051	37.47	0.5725	0	8.38891	-4.92755	0	36.8975	950	310	37.4	1.25	538.1	1.877	50	2.74	20.73	13	1.18	5.58	11.059	19.174	5.2	0.19	13.5	1.9	11.3	399.57	1.1
889	La8Fe8O24	0.959496	0.928304	0.452857	0.392857	2.76	2.034	1.994	8	1.36	1.16	50	3737	1191	6.15	138.905	8.43208	-4.79586	0.131682	7.77495	0.0008051	37.47	0.5725	0	8.38891	-4.92755	0	36.8975	950	310	37.4	1.25	538.1	1.877	50	2.74	20.73	13	1.18	5.58	11.059	19.174	5.2	0.19	13.5	1.9	11.3	399.57	1.1
890	La8Ga4Co4O24	0.988159	0.88953	0.410714	0.453571	2.76	1.975	1.935	8	1.36	1.16	50	3737	1191	6.15	138.905	8.43208	-4.79586	0.131682	7.77495	0.0008051	37.47	0.5725	0	8.38891	-4.92755	0	36.8975	950	310	37.4	1.25	538.1	1.877	50	2.74	20.73	13	1.18	5.58	11.059	19.174	5.2	0.19	13.5	1.9	11.3	399.57	1.1
891	La8Ga4Fe4O24	0.962809	0.911936	0.447857	0.417857	2.76	2.027	1.987	8	1.36	1.16	50	3737	1191	6.15	138.905	8.43208	-4.79586	0.131682	7.77495	0.0008051	37.47	0.5725	0	8.38891	-4.92755	0	36.8975	950	310	37.4	1.25	538.1	1.877	50	2.74	20.73	13	1.18	5.58	11.059	19.174	5.2	0.19	13.5	1.9	11.3	399.57	1.1
892	La8Ga4Ni4O24	1.00083	0.880873	0.392857	0.467857	2.76	1.95	1.91	8	1.36	1.16	50	3737	1191	6.15	138.905	8.43208	-4.79586	0.131682	7.77495	0.0008051	37.47	0.5725	0	8.38891	-4.92755	0	36.8975	950	310	37.4	1.25	538.1	1.877	50	2.74	20.73	13	1.18	5.58	11.059	19.174	5.2	0.19	13.5	1.9	11.3	399.57	1.1
893	La8Ga6Co2O24	0.977029	0.89282	0.426786	0.448214	2.76	1.9975	1.9575	8	1.36	1.16	50	3737	1191	6.15	138.905	8.43208	-4.79586	0.131682	7.77495	0.0008051	37.47	0.5725	0	8.38891	-4.92755	0	36.8975	950	310	37.4	1.25	538.1	1.877	50	2.74	20.73	13	1.18	5.58	11.059	19.174	5.2	0.19	13.5	1.9	11.3	399.57	1.1
894	La8Ga6Fe2O24	0.964475	0.903967	0.445357	0.430357	2.76	2.0235	1.9835	8	1.36	1.16	50	3737	1191	6.15	138.905	8.43208	-4.79586	0.131682	7.77495	0.0008051	37.47	0.5725	0	8.38891	-4.92755	0	36.8975	950	310	37.4	1.25	538.1	1.877	50	2.74	20.73	13	1.18	5.58	11.059	19.174	5.2	0.19	13.5	1.9	11.3	399.57	1.1
895	La8Ga6Ni2O24	0.983181	0.888438	0.417857	0.455357	2.76	1.985	1.945	8	1.36	1.16	50	3737	1191	6.15	138.905	8.43208	-4.79586	0.131682	7.77495	0.0008051	37.47	0.5725	0	8.38891	-4.92755	0	36.8975	950	310	37.4	1.25	538.1	1.877	50	2.74	20.73	13	1.18	5.58	11.059	19.174	5.2	0.19	13.5	1.9	11.3	399.57	1.1
896	La8Ga7Co1O24	0.971557	0.894475	0.434821	0.445536	2.76	2.00875	1.96875	8	1.36	1.16	50	3737	1191	6.15	138.905	8.43208	-4.79586	0.131682	7.77495	0.0008051	37.47	0.5725	0	8.38891	-4.92755	0	36.8975	950	310	37.4	1.25	538.1	1.877	50	2.74	20.73	13	1.18	5.58	11.059	19.174	5.2	0.19	13.5	1.9	11.3	399.57	1.1
897	La8Ga7Fe1O24	0.96531	0.900034	0.444107	0.436607	2.76	2.02175	1.98175	8	1.36	1.16	50	3737	1191	6.15	138.905	8.43208	-4.79586	0.131682	7.77495	0.0008051	37.47	0.5725	0	8.38891	-4.92755	0	36.8975	950	310	37.4	1.25	538.1	1.877	50	2.74	20.73	13	1.18	5.58	11.059	19.174	5.2	0.19	13.5	1.9	11.3	399.57	1.1
898	La8Ga7Ni1O24	0.974589	0.89227	0.430357	0.449107	2.76	2.0025	1.9625	8	1.36	1.16	50	3737	1191	6.15	138.905	8.43208	-4.79586	0.131682	7.77495	0.0008051	37.47	0.5725	0	8.38891	-4.92755	0	36.8975	950	310	37.4	1.25	538.1	1.877	50	2.74	20.73	13	1.18	5.58	11.059	19.174	5.2	0.19	13.5	1.9	11.3	399.57	1.1
899	La8Ga8O24	0.966146	0.896135	0.442857	0.442857	2.76	2.02	1.98	8	1.36	1.16	50	3737	1191	6.15	138.905	8.43208	-4.79586	0.131682	7.77495	0.0008051	37.47	0.5725	0	8.38891	-4.92755	0	36.8975	950	310	37.4	1.25	538.1	1.877	50	2.74	20.73	13	1.18	5.58	11.059	19.174	5.2	0.19	13.5	1.9	11.3	399.57	1.1
900	La8Mg1Co7O24	0.998907	0.879268	0.395536	0.470536	2.76	1.95375	1.91375	8	1.36	1.16	50	3737	1191	6.15	138.905	8.43208	-4.79586	0.131682	7.77495	0.0008051	37.47	0.5725	0	8.38891	-4.92755	0	36.8975	950	310	37.4	1.25	538.1	1.877	50	2.74	20.73	13	1.18	5.58	11.059	19.174	5.2	0.19	13.5	1.9	11.3	399.57	1.1
901	La8Mg1Cr7O24	0.990039	0.890624	0.408036	0.451786	2.76	1.97125	1.93125	8	1.36	1.16	50	3737	1191	6.15	138.905	8.43208	-4.79586	0.131682	7.77495	0.0008051	37.47	0.5725	0	8.38891	-4.92755	0	36.8975	950	310	37.4	1.25	538.1	1.877	50	2.74	20.73	13	1.18	5.58	11.059	19.174	5.2	0.19	13.5	1.9	11.3	399.57	1.1
902	La8Mg1Fe7O24	0.954452	0.918297	0.460536	0.408036	2.76	2.04475	2.00475	8	1.36	1.16	50	3737	1191	6.15	138.905	8.43208	-4.79586	0.131682	7.77495	0.0008051	37.47	0.5725	0	8.38891	-4.92755	0	36.8975	950	310	37.4	1.25	538.1	1.877	50	2.74	20.73	13	1.18	5.58	11.059	19.174	5.2	0.19	13.5	1.9	11.3	399.57	1.1
903	La8Mg1Ga7O24	0.960204	0.890624	0.451786	0.451786	2.76	2.0325	1.9925	8	1.36	1.16	50	3737	1191	6.15	138.905	8.43208	-4.79586	0.131682	7.77495	0.0008051	37.47	0.5725	0	8.38891	-4.92755	0	36.8975	950	310	37.4	1.25	538.1	1.877	50	2.74	20.73	13	1.18	5.58	11.059	19.174	5.2	0.19	13.5	1.9	11.3	399.57	1.1
904	La8Mg1Mn7O24	0.960618	0.871857	0.451161	0.483036	2.76	2.03163	1.99162	8	1.36	1.16	50	3737	1191	6.15	138.905	8.43208	-4.79586	0.131682	7.77495	0.0008051	37.47	0.5725	0	8.38891	-4.92755	0	36.8975	950	310	37.4	1.25	538.1	1.877	50	2.74	20.73	13	1.18	5.58	11.059	19.174	5.2	0.19	13.5	1.9	11.3	399.57	1.1
905	La8Mg1Ni7O24	1.02179	0.86457	0.364286	0.495536	2.76	1.91	1.87	8	1.36	1.16	50	3737	1191	6.15	138.905	8.43208	-4.79586	0.131682	7.77495	0.0008051	37.47	0.5725	0	8.38891	-4.92755	0	36.8975	950	310	37.4	1.25	538.1	1.877	50	2.74	20.73	13	1.18	5.58	11.059	19.174	5.2	0.19	13.5	1.9	11.3	399.57	1.1
906	La8Mg1Sc7O24	0.911171	0.843421	0.529911	0.533036	2.76	2.14188	2.10188	8	1.36	1.16	50	3737	1191	6.15	138.905	8.43208	-4.79586	0.131682	7.77495	0.0008051	37.47	0.5725	0	8.38891	-4.92755	0	36.8975	950	310	37.4	1.25	538.1	1.877	50	2.74	20.73	13	1.18	5.58	11.059	19.174	5.2	0.19	13.5	1.9	11.3	399.57	1.1
907	La8Mg1Ti7O24	0.966445	0.894475	0.442411	0.445536	2.76	2.01938	1.97938	8	1.36	1.16	50	3737	1191	6.15	138.905	8.43208	-4.79586	0.131682	7.77495	0.0008051	37.47	0.5725	0	8.38891	-4.92755	0	36.8975	950	310	37.4	1.25	538.1	1.877	50	2.74	20.73	13	1.18	5.58	11.059	19.174	5.2	0.19	13.5	1.9	11.3	399.57	1.1
908	La8Mg1V7O24	0.977029	0.922392	0.426786	0.401786	2.76	1.9975	1.9575	8	1.36	1.16	50	3737	1191	6.15	138.905	8.43208	-4.79586	0.131682	7.77495	0.0008051	37.47	0.5725	0	8.38891	-4.92755	0	36.8975	950	310	37.4	1.25	538.1	1.877	50	2.74	20.73	13	1.18	5.58	11.059	19.174	5.2	0.19	13.5	1.9	11.3	399.57	1.1
909	La8Mg2Co6O24	0.98691	0.875547	0.4125	0.476786	2.76	1.9775	1.9375	8	1.36	1.16	50	3737	1191	6.15	138.905	8.43208	-4.79586	0.131682	7.77495	0.0008051	37.47	0.5725	0	8.38891	-4.92755	0	36.8975	950	310	37.4	1.25	538.1	1.877	50	2.74	20.73	13	1.18	5.58	11.059	19.174	5.2	0.19	13.5	1.9	11.3	399.57	1.1
910	La8Mg2Cr6O24	0.97948	0.88518	0.423214	0.460714	2.76	1.9925	1.9525	8	1.36	1.16	50	3737	1191	6.15	138.905	8.43208	-4.79586	0.131682	7.77495	0.0008051	37.47	0.5725	0	8.38891	-4.92755	0	36.8975	950	310	37.4	1.25	538.1	1.877	50	2.74	20.73	13	1.18	5.58	11.059	19.174	5.2	0.19	13.5	1.9	11.3	399.57	1.1
911	La8Mg2Fe6O24	0.94946	0.908504	0.468214	0.423214	2.76	2.0555	2.0155	8	1.36	1.16	50	3737	1191	6.15	138.905	8.43208	-4.79586	0.131682	7.77495	0.0008051	37.47	0.5725	0	8.38891	-4.92755	0	36.8975	950	310	37.4	1.25	538.1	1.877	50	2.74	20.73	13	1.18	5.58	11.059	19.174	5.2	0.19	13.5	1.9	11.3	399.57	1.1
912	La8Mg2Ga6O24	0.954335	0.88518	0.460714	0.460714	2.76	2.045	2.005	8	1.36	1.16	50	3737	1191	6.15	138.905	8.43208	-4.79586	0.131682	7.77495	0.0008051	37.47	0.5725	0	8.38891	-4.92755	0	36.8975	950	310	37.4	1.25	538.1	1.877	50	2.74	20.73	13	1.18	5.58	11.059	19.174	5.2	0.19	13.5	1.9	11.3	399.57	1.1
913	La8Mg2Mn6O24	0.954685	0.869241	0.460179	0.4875	2.76	2.04425	2.00425	8	1.36	1.16	50	3737	1191	6.15	138.905	8.43208	-4.79586	0.131682	7.77495	0.0008051	37.47	0.5725	0	8.38891	-4.92755	0	36.8975	950	310	37.4	1.25	538.1	1.877	50	2.74	20.73	13	1.18	5.58	11.059	19.174	5.2	0.19	13.5	1.9	11.3	399.57	1.1
914	La8Mg2Ni6O24	1.00599	0.863024	0.385714	0.498214	2.76	1.94	1.9	8	1.36	1.16	50	3737	1191	6.15	138.905	8.43208	-4.79586	0.131682	7.77495	0.0008051	37.47	0.5725	0	8.38891	-4.92755	0	36.8975	950	310	37.4	1.25	538.1	1.877	50	2.74	20.73	13	1.18	5.58	11.059	19.174	5.2	0.19	13.5	1.9	11.3	399.57	1.1
915	La8Mg2Sc6O24	0.912502	0.844898	0.527679	0.530357	2.76	2.13875	2.09875	8	1.36	1.16	50	3737	1191	6.15	138.905	8.43208	-4.79586	0.131682	7.77495	0.0008051	37.47	0.5725	0	8.38891	-4.92755	0	36.8975	950	310	37.4	1.25	538.1	1.877	50	2.74	20.73	13	1.18	5.58	11.059	19.174	5.2	0.19	13.5	1.9	11.3	399.57	1.1
916	La8Mg2Ti6O24	0.959614	0.888438	0.452679	0.455357	2.76	2.03375	1.99375	8	1.36	1.16	50	3737	1191	6.15	138.905	8.43208	-4.79586	0.131682	7.77495	0.0008051	37.47	0.5725	0	8.38891	-4.92755	0	36.8975	950	310	37.4	1.25	538.1	1.877	50	2.74	20.73	13	1.18	5.58	11.059	19.174	5.2	0.19	13.5	1.9	11.3	399.57	1.1
917	La8Mg2V6O24	0.968543	0.911936	0.439286	0.417857	2.76	2.015	1.975	8	1.36	1.16	50	3737	1191	6.15	138.905	8.43208	-4.79586	0.131682	7.77495	0.0008051	37.47	0.5725	0	8.38891	-4.92755	0	36.8975	950	310	37.4	1.25	538.1	1.877	50	2.74	20.73	13	1.18	5.58	11.059	19.174	5.2	0.19	13.5	1.9	11.3	399.57	1.1
918	La8Mg4Co4O24	0.96376	0.868198	0.446429	0.489286	2.76	2.025	1.985	8	1.36	1.16	50	3737	1191	6.15	138.905	8.43208	-4.79586	0.131682	7.77495	0.0008051	37.47	0.5725	0	8.38891	-4.92755	0	36.8975	950	310	37.4	1.25	538.1	1.877	50	2.74	20.73	13	1.18	5.58	11.059	19.174	5.2	0.19	13.5	1.9	11.3	399.57	1.1
919	La8Mg4Cr4O24	0.959024	0.87449	0.453571	0.478571	2.76	2.035	1.995	8	1.36	1.16	50	3737	1191	6.15	138.905	8.43208	-4.79586	0.131682	7.77495	0.0008051	37.47	0.5725	0	8.38891	-4.92755	0	36.8975	950	310	37.4	1.25	538.1	1.877	50	2.74	20.73	13	1.18	5.58	11.059	19.174	5.2	0.19	13.5	1.9	11.3	399.57	1.1
920	La8Mg4Fe4O24	0.939632	0.88953	0.483571	0.453571	2.76	2.077	2.037	8	1.36	1.16	50	3737	1191	6.15	138.905	8.43208	-4.79586	0.131682	7.77495	0.0008051	37.47	0.5725	0	8.38891	-4.92755	0	36.8975	950	310	37.4	1.25	538.1	1.877	50	2.74	20.73	13	1.18	5.58	11.059	19.174	5.2	0.19	13.5	1.9	11.3	399.57	1.1
921	La8Mg4Ga4O24	0.942809	0.87449	0.478571	0.478571	2.76	2.07	2.03	8	1.36	1.16	50	3737	1191	6.15	138.905	8.43208	-4.79586	0.131682	7.77495	0.0008051	37.47	0.5725	0	8.38891	-4.92755	0	36.8975	950	310	37.4	1.25	538.1	1.877	50	2.74	20.73	13	1.18	5.58	11.059	19.174	5.2	0.19	13.5	1.9	11.3	399.57	1.1
922	La8Mg4Mn4O24	0.943037	0.864054	0.478214	0.496429	2.76	2.0695	2.0295	8	1.36	1.16	50	3737	1191	6.15	138.905	8.43208	-4.79586	0.131682	7.77495	0.0008051	37.47	0.5725	0	8.38891	-4.92755	0	36.8975	950	310	37.4	1.25	538.1	1.877	50	2.74	20.73	13	1.18	5.58	11.059	19.174	5.2	0.19	13.5	1.9	11.3	399.57	1.1
923	La8Mg4Ni4O24	0.975807	0.859949	0.428571	0.503571	2.76	2	1.96	8	1.36	1.16	50	3737	1191	6.15	138.905	8.43208	-4.79586	0.131682	7.77495	0.0008051	37.47	0.5725	0	8.38891	-4.92755	0	36.8975	950	310	37.4	1.25	538.1	1.877	50	2.74	20.73	13	1.18	5.58	11.059	19.174	5.2	0.19	13.5	1.9	11.3	399.57	1.1
924	La8Mg4Sc4O24	0.915177	0.847866	0.523214	0.525	2.76	2.1325	2.0925	8	1.36	1.16	50	3737	1191	6.15	138.905	8.43208	-4.79586	0.131682	7.77495	0.0008051	37.47	0.5725	0	8.38891	-4.92755	0	36.8975	950	310	37.4	1.25	538.1	1.877	50	2.74	20.73	13	1.18	5.58	11.059	19.174	5.2	0.19	13.5	1.9	11.3	399.57	1.1
925	La8Mg4Ti4O24	0.946237	0.876607	0.473214	0.475	2.76	2.0625	2.0225	8	1.36	1.16	50	3737	1191	6.15	138.905	8.43208	-4.79586	0.131682	7.77495	0.0008051	37.47	0.5725	0	8.38891	-4.92755	0	36.8975	950	310	37.4	1.25	538.1	1.877	50	2.74	20.73	13	1.18	5.58	11.059	19.174	5.2	0.19	13.5	1.9	11.3	399.57	1.1
926	La8Mg4V4O24	0.952007	0.891721	0.464286	0.45	2.76	2.05	2.01	8	1.36	1.16	50	3737	1191	6.15	138.905	8.43208	-4.79586	0.131682	7.77495	0.0008051	37.47	0.5725	0	8.38891	-4.92755	0	36.8975	950	310	37.4	1.25	538.1	1.877	50	2.74	20.73	13	1.18	5.58	11.059	19.174	5.2	0.19	13.5	1.9	11.3	399.57	1.1
927	La8Mn1Co7O24	1.0054	0.881946	0.386518	0.466071	2.76	1.94112	1.90112	8	1.36	1.16	50	3737	1191	6.15	138.905	8.43208	-4.79586	0.131682	7.77495	0.0008051	37.47	0.5725	0	8.38891	-4.92755	0	36.8975	950	310	37.4	1.25	538.1	1.877	50	2.74	20.73	13	1.18	5.58	11.059	19.174	5.2	0.19	13.5	1.9	11.3	399.57	1.1
928	La8Mn1Cr7O24	0.996421	0.893371	0.399018	0.447321	2.76	1.95863	1.91863	8	1.36	1.16	50	3737	1191	6.15	138.905	8.43208	-4.79586	0.131682	7.77495	0.0008051	37.47	0.5725	0	8.38891	-4.92755	0	36.8975	950	310	37.4	1.25	538.1	1.877	50	2.74	20.73	13	1.18	5.58	11.059	19.174	5.2	0.19	13.5	1.9	11.3	399.57	1.1
929	La8Mn1Fe7O24	0.960381	0.921218	0.451518	0.403571	2.76	2.03213	1.99212	8	1.36	1.16	50	3737	1191	6.15	138.905	8.43208	-4.79586	0.131682	7.77495	0.0008051	37.47	0.5725	0	8.38891	-4.92755	0	36.8975	950	310	37.4	1.25	538.1	1.877	50	2.74	20.73	13	1.18	5.58	11.059	19.174	5.2	0.19	13.5	1.9	11.3	399.57	1.1
930	La8Mn1Ga7O24	0.966206	0.893371	0.442768	0.447321	2.76	2.01987	1.97988	8	1.36	1.16	50	3737	1191	6.15	138.905	8.43208	-4.79586	0.131682	7.77495	0.0008051	37.47	0.5725	0	8.38891	-4.92755	0	36.8975	950	310	37.4	1.25	538.1	1.877	50	2.74	20.73	13	1.18	5.58	11.059	19.174	5.2	0.19	13.5	1.9	11.3	399.57	1.1
931	La8Mn1Ni7O24	1.02859	0.867158	0.355268	0.491071	2.76	1.89738	1.85737	8	1.36	1.16	50	3737	1191	6.15	138.905	8.43208	-4.79586	0.131682	7.77495	0.0008051	37.47	0.5725	0	8.38891	-4.92755	0	36.8975	950	310	37.4	1.25	538.1	1.877	50	2.74	20.73	13	1.18	5.58	11.059	19.174	5.2	0.19	13.5	1.9	11.3	399.57	1.1
932	La8Mn1V7O24	0.983243	0.925338	0.417768	0.397321	2.76	1.98487	1.94487	8	1.36	1.16	50	3737	1191	6.15	138.905	8.43208	-4.79586	0.131682	7.77495	0.0008051	37.47	0.5725	0	8.38891	-4.92755	0	36.8975	950	310	37.4	1.25	538.1	1.877	50	2.74	20.73	13	1.18	5.58	11.059	19.174	5.2	0.19	13.5	1.9	11.3	399.57	1.1
933	La8Mn2Co6O24	0.999675	0.880873	0.394464	0.467857	2.76	1.95225	1.91225	8	1.36	1.16	50	3737	1191	6.15	138.905	8.43208	-4.79586	0.131682	7.77495	0.0008051	37.47	0.5725	0	8.38891	-4.92755	0	36.8975	950	310	37.4	1.25	538.1	1.877	50	2.74	20.73	13	1.18	5.58	11.059	19.174	5.2	0.19	13.5	1.9	11.3	399.57	1.1
934	La8Mn2Cr6O24	0.992052	0.890624	0.405179	0.451786	2.76	1.96725	1.92725	8	1.36	1.16	50	3737	1191	6.15	138.905	8.43208	-4.79586	0.131682	7.77495	0.0008051	37.47	0.5725	0	8.38891	-4.92755	0	36.8975	950	310	37.4	1.25	538.1	1.877	50	2.74	20.73	13	1.18	5.58	11.059	19.174	5.2	0.19	13.5	1.9	11.3	399.57	1.1
935	La8Mn2Fe6O24	0.961268	0.914239	0.450179	0.414286	2.76	2.03025	1.99025	8	1.36	1.16	50	3737	1191	6.15	138.905	8.43208	-4.79586	0.131682	7.77495	0.0008051	37.47	0.5725	0	8.38891	-4.92755	0	36.8975	950	310	37.4	1.25	538.1	1.877	50	2.74	20.73	13	1.18	5.58	11.059	19.174	5.2	0.19	13.5	1.9	11.3	399.57	1.1
936	La8Mn2Ga6O24	0.966265	0.890624	0.442679	0.451786	2.76	2.01975	1.97975	8	1.36	1.16	50	3737	1191	6.15	138.905	8.43208	-4.79586	0.131682	7.77495	0.0008051	37.47	0.5725	0	8.38891	-4.92755	0	36.8975	950	310	37.4	1.25	538.1	1.877	50	2.74	20.73	13	1.18	5.58	11.059	19.174	5.2	0.19	13.5	1.9	11.3	399.57	1.1
937	La8Mn2Ni6O24	1.01925	0.868198	0.367679	0.489286	2.76	1.91475	1.87475	8	1.36	1.16	50	3737	1191	6.15	138.905	8.43208	-4.79586	0.131682	7.77495	0.0008051	37.47	0.5725	0	8.38891	-4.92755	0	36.8975	950	310	37.4	1.25	538.1	1.877	50	2.74	20.73	13	1.18	5.58	11.059	19.174	5.2	0.19	13.5	1.9	11.3	399.57	1.1
938	La8Mn2V6O24	0.980834	0.917715	0.42125	0.408929	2.76	1.98975	1.94975	8	1.36	1.16	50	3737	1191	6.15	138.905	8.43208	-4.79586	0.131682	7.77495	0.0008051	37.47	0.5725	0	8.38891	-4.92755	0	36.8975	950	310	37.4	1.25	538.1	1.877	50	2.74	20.73	13	1.18	5.58	11.059	19.174	5.2	0.19	13.5	1.9	11.3	399.57	1.1
939	La8Mn4Co4O24	0.98841	0.878735	0.410357	0.471429	2.76	1.9745	1.9345	8	1.36	1.16	50	3737	1191	6.15	138.905	8.43208	-4.79586	0.131682	7.77495	0.0008051	37.47	0.5725	0	8.38891	-4.92755	0	36.8975	950	310	37.4	1.25	538.1	1.877	50	2.74	20.73	13	1.18	5.58	11.059	19.174	5.2	0.19	13.5	1.9	11.3	399.57	1.1
940	La8Mn4Cr4O24	0.983429	0.88518	0.4175	0.460714	2.76	1.9845	1.9445	8	1.36	1.16	50	3737	1191	6.15	138.905	8.43208	-4.79586	0.131682	7.77495	0.0008051	37.47	0.5725	0	8.38891	-4.92755	0	36.8975	950	310	37.4	1.25	538.1	1.877	50	2.74	20.73	13	1.18	5.58	11.059	19.174	5.2	0.19	13.5	1.9	11.3	399.57	1.1
941	La8Mn4Fe4O24	0.963047	0.900594	0.4475	0.435714	2.76	2.0265	1.9865	8	1.36	1.16	50	3737	1191	6.15	138.905	8.43208	-4.79586	0.131682	7.77495	0.0008051	37.47	0.5725	0	8.38891	-4.92755	0	36.8975	950	310	37.4	1.25	538.1	1.877	50	2.74	20.73	13	1.18	5.58	11.059	19.174	5.2	0.19	13.5	1.9	11.3	399.57	1.1
942	La8Mn4Ga4O24	0.966385	0.88518	0.4425	0.460714	2.76	2.0195	1.9795	8	1.36	1.16	50	3737	1191	6.15	138.905	8.43208	-4.79586	0.131682	7.77495	0.0008051	37.47	0.5725	0	8.38891	-4.92755	0	36.8975	950	310	37.4	1.25	538.1	1.877	50	2.74	20.73	13	1.18	5.58	11.059	19.174	5.2	0.19	13.5	1.9	11.3	399.57	1.1
943	La8Mn4Ni4O24	1.00108	0.870285	0.3925	0.485714	2.76	1.9495	1.9095	8	1.36	1.16	50	3737	1191	6.15	138.905	8.43208	-4.79586	0.131682	7.77495	0.0008051	37.47	0.5725	0	8.38891	-4.92755	0	36.8975	950	310	37.4	1.25	538.1	1.877	50	2.74	20.73	13	1.18	5.58	11.059	19.174	5.2	0.19	13.5	1.9	11.3	399.57	1.1
944	La8Mn4V4O24	0.976051	0.90284	0.428214	0.432143	2.76	1.9995	1.9595	8	1.36	1.16	50	3737	1191	6.15	138.905	8.43208	-4.79586	0.131682	7.77495	0.0008051	37.47	0.5725	0	8.38891	-4.92755	0	36.8975	950	310	37.4	1.25	538.1	1.877	50	2.74	20.73	13	1.18	5.58	11.059	19.174	5.2	0.19	13.5	1.9	11.3	399.57	1.1
945	La8Mn6Co2O24	0.977396	0.876607	0.42625	0.475	2.76	1.99675	1.95675	8	1.36	1.16	50	3737	1191	6.15	138.905	8.43208	-4.79586	0.131682	7.77495	0.0008051	37.47	0.5725	0	8.38891	-4.92755	0	36.8975	950	310	37.4	1.25	538.1	1.877	50	2.74	20.73	13	1.18	5.58	11.059	19.174	5.2	0.19	13.5	1.9	11.3	399.57	1.1
946	La8Mn6Cr2O24	0.974954	0.879802	0.429821	0.469643	2.76	2.00175	1.96175	8	1.36	1.16	50	3737	1191	6.15	138.905	8.43208	-4.79586	0.131682	7.77495	0.0008051	37.47	0.5725	0	8.38891	-4.92755	0	36.8975	950	310	37.4	1.25	538.1	1.877	50	2.74	20.73	13	1.18	5.58	11.059	19.174	5.2	0.19	13.5	1.9	11.3	399.57	1.1
947	La8Mn6Fe2O24	0.964832	0.88735	0.444821	0.457143	2.76	2.02275	1.98275	8	1.36	1.16	50	3737	1191	6.15	138.905	8.43208	-4.79586	0.131682	7.77495	0.0008051	37.47	0.5725	0	8.38891	-4.92755	0	36.8975	950	310	37.4	1.25	538.1	1.877	50	2.74	20.73	13	1.18	5.58	11.059	19.174	5.2	0.19	13.5	1.9	11.3	399.57	1.1
948	La8Mn6Ni2O24	0.983553	0.872382	0.417321	0.482143	2.76	1.98425	1.94425	8	1.36	1.16	50	3737	1191	6.15	138.905	8.43208	-4.79586	0.131682	7.77495	0.0008051	37.47	0.5725	0	8.38891	-4.92755	0	36.8975	950	310	37.4	1.25	538.1	1.877	50	2.74	20.73	13	1.18	5.58	11.059	19.174	5.2	0.19	13.5	1.9	11.3	399.57	1.1
949	La8Mn7Co1O24	0.97198	0.875547	0.434196	0.476786	2.76	2.00787	1.96788	8	1.36	1.16	50	3737	1191	6.15	138.905	8.43208	-4.79586	0.131682	7.77495	0.0008051	37.47	0.5725	0	8.38891	-4.92755	0	36.8975	950	310	37.4	1.25	538.1	1.877	50	2.74	20.73	13	1.18	5.58	11.059	19.174	5.2	0.19	13.5	1.9	11.3	399.57	1.1
950	La8Mn7Cr1O24	0.970771	0.877138	0.435982	0.474107	2.76	2.01037	1.97037	8	1.36	1.16	50	3737	1191	6.15	138.905	8.43208	-4.79586	0.131682	7.77495	0.0008051	37.47	0.5725	0	8.38891	-4.92755	0	36.8975	950	310	37.4	1.25	538.1	1.877	50	2.74	20.73	13	1.18	5.58	11.059	19.174	5.2	0.19	13.5	1.9	11.3	399.57	1.1
951	La8Mn7Fe1O24	0.965728	0.880873	0.443482	0.467857	2.76	2.02088	1.98087	8	1.36	1.16	50	3737	1191	6.15	138.905	8.43208	-4.79586	0.131682	7.77495	0.0008051	37.47	0.5725	0	8.38891	-4.92755	0	36.8975	950	310	37.4	1.25	538.1	1.877	50	2.74	20.73	13	1.18	5.58	11.059	19.174	5.2	0.19	13.5	1.9	11.3	399.57	1.1
952	La8Mn7Ni1O24	0.975015	0.873435	0.429732	0.480357	2.76	2.00163	1.96162	8	1.36	1.16	50	3737	1191	6.15	138.905	8.43208	-4.79586	0.131682	7.77495	0.0008051	37.47	0.5725	0	8.38891	-4.92755	0	36.8975	950	310	37.4	1.25	538.1	1.877	50	2.74	20.73	13	1.18	5.58	11.059	19.174	5.2	0.19	13.5	1.9	11.3	399.57	1.1
953	La8Mn8O24	0.966624	0.87449	0.442143	0.478571	2.76	2.019	1.979	8	1.36	1.16	50	3737	1191	6.15	138.905	8.43208	-4.79586	0.131682	7.77495	0.0008051	37.47	0.5725	0	8.38891	-4.92755	0	36.8975	950	310	37.4	1.25	538.1	1.877	50	2.74	20.73	13	1.18	5.58	11.059	19.174	5.2	0.19	13.5	1.9	11.3	399.57	1.1
954	La8Ni8O24	1.03809	0.866121	0.342857	0.492857	2.76	1.88	1.84	8	1.36	1.16	50	3737	1191	6.15	138.905	8.43208	-4.79586	0.131682	7.77495	0.0008051	37.47	0.5725	0	8.38891	-4.92755	0	36.8975	950	310	37.4	1.25	538.1	1.877	50	2.74	20.73	13	1.18	5.58	11.059	19.174	5.2	0.19	13.5	1.9	11.3	399.57	1.1
955	La8Sc4Co4O24	0.957848	0.861997	0.455357	0.5	2.76	2.0375	1.9975	8	1.36	1.16	50	3737	1191	6.15	138.905	8.43208	-4.79586	0.131682	7.77495	0.0008051	37.47	0.5725	0	8.38891	-4.92755	0	36.8975	950	310	37.4	1.25	538.1	1.877	50	2.74	20.73	13	1.18	5.58	11.059	19.174	5.2	0.19	13.5	1.9	11.3	399.57	1.1
956	La8Sc4Cr4O24	0.95317	0.868198	0.4625	0.489286	2.76	2.0475	2.0075	8	1.36	1.16	50	3737	1191	6.15	138.905	8.43208	-4.79586	0.131682	7.77495	0.0008051	37.47	0.5725	0	8.38891	-4.92755	0	36.8975	950	310	37.4	1.25	538.1	1.877	50	2.74	20.73	13	1.18	5.58	11.059	19.174	5.2	0.19	13.5	1.9	11.3	399.57	1.1
957	La8Sc4Fe4O24	0.93401	0.883021	0.4925	0.464286	2.76	2.0895	2.0495	8	1.36	1.16	50	3737	1191	6.15	138.905	8.43208	-4.79586	0.131682	7.77495	0.0008051	37.47	0.5725	0	8.38891	-4.92755	0	36.8975	950	310	37.4	1.25	538.1	1.877	50	2.74	20.73	13	1.18	5.58	11.059	19.174	5.2	0.19	13.5	1.9	11.3	399.57	1.1
958	La8Sc4Mn4O24	0.937375	0.857912	0.487143	0.507143	2.76	2.082	2.042	8	1.36	1.16	50	3737	1191	6.15	138.905	8.43208	-4.79586	0.131682	7.77495	0.0008051	37.47	0.5725	0	8.38891	-4.92755	0	36.8975	950	310	37.4	1.25	538.1	1.877	50	2.74	20.73	13	1.18	5.58	11.059	19.174	5.2	0.19	13.5	1.9	11.3	399.57	1.1
959	La8Sc4Ni4O24	0.969746	0.853865	0.4375	0.514286	2.76	2.0125	1.9725	8	1.36	1.16	50	3737	1191	6.15	138.905	8.43208	-4.79586	0.131682	7.77495	0.0008051	37.47	0.5725	0	8.38891	-4.92755	0	36.8975	950	310	37.4	1.25	538.1	1.877	50	2.74	20.73	13	1.18	5.58	11.059	19.174	5.2	0.19	13.5	1.9	11.3	399.57	1.1
960	La8Sc6Co2O24	0.933229	0.851856	0.49375	0.517857	2.76	2.09125	2.05125	8	1.36	1.16	50	3737	1191	6.15	138.905	8.43208	-4.79586	0.131682	7.77495	0.0008051	37.47	0.5725	0	8.38891	-4.92755	0	36.8975	950	310	37.4	1.25	538.1	1.877	50	2.74	20.73	13	1.18	5.58	11.059	19.174	5.2	0.19	13.5	1.9	11.3	399.57	1.1
961	La8Sc6Cr2O24	0.931003	0.854873	0.497321	0.5125	2.76	2.09625	2.05625	8	1.36	1.16	50	3737	1191	6.15	138.905	8.43208	-4.79586	0.131682	7.77495	0.0008051	37.47	0.5725	0	8.38891	-4.92755	0	36.8975	950	310	37.4	1.25	538.1	1.877	50	2.74	20.73	13	1.18	5.58	11.059	19.174	5.2	0.19	13.5	1.9	11.3	399.57	1.1
962	La8Sc6Fe2O24	0.921769	0.861997	0.512321	0.5	2.76	2.11725	2.07725	8	1.36	1.16	50	3737	1191	6.15	138.905	8.43208	-4.79586	0.131682	7.77495	0.0008051	37.47	0.5725	0	8.38891	-4.92755	0	36.8975	950	310	37.4	1.25	538.1	1.877	50	2.74	20.73	13	1.18	5.58	11.059	19.174	5.2	0.19	13.5	1.9	11.3	399.57	1.1
963	La8Sc6Mn2O24	0.923404	0.849856	0.509643	0.521429	2.76	2.1135	2.0735	8	1.36	1.16	50	3737	1191	6.15	138.905	8.43208	-4.79586	0.131682	7.77495	0.0008051	37.47	0.5725	0	8.38891	-4.92755	0	36.8975	950	310	37.4	1.25	538.1	1.877	50	2.74	20.73	13	1.18	5.58	11.059	19.174	5.2	0.19	13.5	1.9	11.3	399.57	1.1
964	La8Sc6Ni2O24	0.938841	0.847866	0.484821	0.525	2.76	2.07875	2.03875	8	1.36	1.16	50	3737	1191	6.15	138.905	8.43208	-4.79586	0.131682	7.77495	0.0008051	37.47	0.5725	0	8.38891	-4.92755	0	36.8975	950	310	37.4	1.25	538.1	1.877	50	2.74	20.73	13	1.18	5.58	11.059	19.174	5.2	0.19	13.5	1.9	11.3	399.57	1.1
965	La8Sc7Co1O24	0.921388	0.846874	0.512946	0.526786	2.76	2.11813	2.07812	8	1.36	1.16	50	3737	1191	6.15	138.905	8.43208	-4.79586	0.131682	7.77495	0.0008051	37.47	0.5725	0	8.38891	-4.92755	0	36.8975	950	310	37.4	1.25	538.1	1.877	50	2.74	20.73	13	1.18	5.58	11.059	19.174	5.2	0.19	13.5	1.9	11.3	399.57	1.1
966	La8Sc7Cr1O24	0.920302	0.848362	0.514732	0.524107	2.76	2.12062	2.08062	8	1.36	1.16	50	3737	1191	6.15	138.905	8.43208	-4.79586	0.131682	7.77495	0.0008051	37.47	0.5725	0	8.38891	-4.92755	0	36.8975	950	310	37.4	1.25	538.1	1.877	50	2.74	20.73	13	1.18	5.58	11.059	19.174	5.2	0.19	13.5	1.9	11.3	399.57	1.1
967	La8Sc7Fe1O24	0.915767	0.851856	0.522232	0.517857	2.76	2.13112	2.09112	8	1.36	1.16	50	3737	1191	6.15	138.905	8.43208	-4.79586	0.131682	7.77495	0.0008051	37.47	0.5725	0	8.38891	-4.92755	0	36.8975	950	310	37.4	1.25	538.1	1.877	50	2.74	20.73	13	1.18	5.58	11.059	19.174	5.2	0.19	13.5	1.9	11.3	399.57	1.1
968	La8Sc7Mn1O24	0.916574	0.845885	0.520893	0.528571	2.76	2.12925	2.08925	8	1.36	1.16	50	3737	1191	6.15	138.905	8.43208	-4.79586	0.131682	7.77495	0.0008051	37.47	0.5725	0	8.38891	-4.92755	0	36.8975	950	310	37.4	1.25	538.1	1.877	50	2.74	20.73	13	1.18	5.58	11.059	19.174	5.2	0.19	13.5	1.9	11.3	399.57	1.1
969	La8Sc7Ni1O24	0.924115	0.844898	0.508482	0.530357	2.76	2.11187	2.07187	8	1.36	1.16	50	3737	1191	6.15	138.905	8.43208	-4.79586	0.131682	7.77495	0.0008051	37.47	0.5725	0	8.38891	-4.92755	0	36.8975	950	310	37.4	1.25	538.1	1.877	50	2.74	20.73	13	1.18	5.58	11.059	19.174	5.2	0.19	13.5	1.9	11.3	399.57	1.1
970	La8Sc8O24	0.909844	0.84195	0.532143	0.535714	2.76	2.145	2.105	8	1.36	1.16	50	3737	1191	6.15	138.905	8.43208	-4.79586	0.131682	7.77495	0.0008051	37.47	0.5725	0	8.38891	-4.92755	0	36.8975	950	310	37.4	1.25	538.1	1.877	50	2.74	20.73	13	1.18	5.58	11.059	19.174	5.2	0.19	13.5	1.9	11.3	399.57	1.1
971	La8Ti4Co4O24	0.991926	0.891721	0.405357	0.45	2.76	1.9675	1.9275	8	1.36	1.16	50	3737	1191	6.15	138.905	8.43208	-4.79586	0.131682	7.77495	0.0008051	37.47	0.5725	0	8.38891	-4.92755	0	36.8975	950	310	37.4	1.25	538.1	1.877	50	2.74	20.73	13	1.18	5.58	11.059	19.174	5.2	0.19	13.5	1.9	11.3	399.57	1.1
972	La8Ti4Cr4O24	0.98691	0.898359	0.4125	0.439286	2.76	1.9775	1.9375	8	1.36	1.16	50	3737	1191	6.15	138.905	8.43208	-4.79586	0.131682	7.77495	0.0008051	37.47	0.5725	0	8.38891	-4.92755	0	36.8975	950	310	37.4	1.25	538.1	1.877	50	2.74	20.73	13	1.18	5.58	11.059	19.174	5.2	0.19	13.5	1.9	11.3	399.57	1.1
973	La8Ti4Fe4O24	0.966385	0.914239	0.4425	0.414286	2.76	2.0195	1.9795	8	1.36	1.16	50	3737	1191	6.15	138.905	8.43208	-4.79586	0.131682	7.77495	0.0008051	37.47	0.5725	0	8.38891	-4.92755	0	36.8975	950	310	37.4	1.25	538.1	1.877	50	2.74	20.73	13	1.18	5.58	11.059	19.174	5.2	0.19	13.5	1.9	11.3	399.57	1.1
974	La8Ti4Mn4O24	0.969987	0.88735	0.437143	0.457143	2.76	2.012	1.972	8	1.36	1.16	50	3737	1191	6.15	138.905	8.43208	-4.79586	0.131682	7.77495	0.0008051	37.47	0.5725	0	8.38891	-4.92755	0	36.8975	950	310	37.4	1.25	538.1	1.877	50	2.74	20.73	13	1.18	5.58	11.059	19.174	5.2	0.19	13.5	1.9	11.3	399.57	1.1
975	La8Ti4Ni4O24	1.00469	0.883021	0.3875	0.464286	2.76	1.9425	1.9025	8	1.36	1.16	50	3737	1191	6.15	138.905	8.43208	-4.79586	0.131682	7.77495	0.0008051	37.47	0.5725	0	8.38891	-4.92755	0	36.8975	950	310	37.4	1.25	538.1	1.877	50	2.74	20.73	13	1.18	5.58	11.059	19.174	5.2	0.19	13.5	1.9	11.3	399.57	1.1
976	La8Ti6Co2O24	0.982562	0.896135	0.41875	0.442857	2.76	1.98625	1.94625	8	1.36	1.16	50	3737	1191	6.15	138.905	8.43208	-4.79586	0.131682	7.77495	0.0008051	37.47	0.5725	0	8.38891	-4.92755	0	36.8975	950	310	37.4	1.25	538.1	1.877	50	2.74	20.73	13	1.18	5.58	11.059	19.174	5.2	0.19	13.5	1.9	11.3	399.57	1.1
977	La8Ti6Cr2O24	0.980095	0.899475	0.422321	0.4375	2.76	1.99125	1.95125	8	1.36	1.16	50	3737	1191	6.15	138.905	8.43208	-4.79586	0.131682	7.77495	0.0008051	37.47	0.5725	0	8.38891	-4.92755	0	36.8975	950	310	37.4	1.25	538.1	1.877	50	2.74	20.73	13	1.18	5.58	11.059	19.174	5.2	0.19	13.5	1.9	11.3	399.57	1.1
978	La8Ti6Fe2O24	0.969867	0.907365	0.437321	0.425	2.76	2.01225	1.97225	8	1.36	1.16	50	3737	1191	6.15	138.905	8.43208	-4.79586	0.131682	7.77495	0.0008051	37.47	0.5725	0	8.38891	-4.92755	0	36.8975	950	310	37.4	1.25	538.1	1.877	50	2.74	20.73	13	1.18	5.58	11.059	19.174	5.2	0.19	13.5	1.9	11.3	399.57	1.1
979	La8Ti6Mn2O24	0.971678	0.893923	0.434643	0.446429	2.76	2.0085	1.9685	8	1.36	1.16	50	3737	1191	6.15	138.905	8.43208	-4.79586	0.131682	7.77495	0.0008051	37.47	0.5725	0	8.38891	-4.92755	0	36.8975	950	310	37.4	1.25	538.1	1.877	50	2.74	20.73	13	1.18	5.58	11.059	19.174	5.2	0.19	13.5	1.9	11.3	399.57	1.1
980	La8Ti6Ni2O24	0.988785	0.891721	0.409821	0.45	2.76	1.97375	1.93375	8	1.36	1.16	50	3737	1191	6.15	138.905	8.43208	-4.79586	0.131682	7.77495	0.0008051	37.47	0.5725	0	8.38891	-4.92755	0	36.8975	950	310	37.4	1.25	538.1	1.877	50	2.74	20.73	13	1.18	5.58	11.059	19.174	5.2	0.19	13.5	1.9	11.3	399.57	1.1
[truncated: 949 more rows]
[truncated: 916 more columns]

## Sheet: Top features Selected
Feature ranking for classification task	Feature ranking for regression task	(features highlighted fore selected for machine learning models)
[truncated: 791 more rows]
